# Supplementary material for: Integrative Bioinformatics Analysis Reveals COL13A1 and COL23A1 as Potential Diagnostic and Prognostic Biomarkers in Thyroid Cancer
Source: Health Sci Rep. 2026 Jun 15;9(6):e72617. doi: 10.1002/hsr2.72617 (PMC13266370; doi:10.1002/hsr2.72617)
Supplement: Supplementary file 1 — Supporting File 1 [file HSR2-9-e72617-s003.csv]

			Table S1. List of DEGs across GSE165724.
Gene_ID	baseMean	log2FoldChange	lfcSE	stat	pvalue	padj	Gene_Symbol	Gene_Description
1	38.68801	1.176520958	0.203157661	5.791171985	6.99E-09	4.62E-08	A1BG	alpha-1-B glycoprotein [Source:HGNC Symbol;Acc:HGNC:5]
2	6117.591286	-0.480713037	0.140419123	-3.423415758	0.000618394	0.001847634	A2M	alpha-2-macroglobulin [Source:HGNC Symbol;Acc:HGNC:7]
3	9.646617807	-1.867946151	0.398224276	-4.690688794	2.72E-06	1.25E-05		alpha-2-macroglobulin pseudogene 1 [Source:NCBI gene (formerly Entrezgene);Acc:3]
9	37.93051522	-0.436961464	0.141715707	-3.083366502	0.002046729	0.00544368	NAT1	N-acetyltransferase 1 [Source:HGNC Symbol;Acc:HGNC:7645]
10	0.93132039	-0.77790477	0.653249088	-1.19082412	0.233722638	0.328265395	NAT2	N-acetyltransferase 2 [Source:HGNC Symbol;Acc:HGNC:7646]
12	72.31974974	-2.176682011	0.383647116	-5.673656656	1.40E-08	8.88E-08	SERPINA3	serpin family A member 3 [Source:HGNC Symbol;Acc:HGNC:16]
13	2.342241764	-3.627114396	0.636978332	-5.694250832	1.24E-08	7.92E-08	AADAC	arylacetamide deacetylase [Source:HGNC Symbol;Acc:HGNC:17]
14	816.7568	0.110378152	0.082802957	1.333021869	0.182524627	0.268501671	AAMP	angio associated migratory cell protein [Source:HGNC Symbol;Acc:HGNC:18]
15	15.00326971	-0.805906151	0.257806937	-3.126006458	0.001771977	0.004780608	AANAT	aralkylamine N-acetyltransferase [Source:HGNC Symbol;Acc:HGNC:19]
16	1547.394543	-0.320014049	0.079037756	-4.048875685	5.15E-05	0.000190035	AARS1	alanyl-tRNA synthetase 1 [Source:HGNC Symbol;Acc:HGNC:20]
18	1372.556784	0.110600044	0.142981976	0.773524379	0.439212107	0.54225996	ABAT	4-aminobutyrate aminotransferase [Source:HGNC Symbol;Acc:HGNC:23]
19	2058.808585	1.213333605	0.134648846	9.011095481	2.04E-19	3.79E-18	ABCA1	ATP binding cassette subfamily A member 1 [Source:HGNC Symbol;Acc:HGNC:29]
20	1498.990313	0.689254661	0.155713515	4.426427983	9.58E-06	4.03E-05	ABCA2	ATP binding cassette subfamily A member 2 [Source:HGNC Symbol;Acc:HGNC:32]
21	1108.045622	0.167284953	0.121400963	1.37795409	0.168217463	0.251427406	ABCA3	ATP binding cassette subfamily A member 3 [Source:HGNC Symbol;Acc:HGNC:33]
22	395.2515494	-0.015438905	0.065423441	-0.235984294	0.813444858	0.863672024	ABCB7	ATP binding cassette subfamily B member 7 [Source:HGNC Symbol;Acc:HGNC:48]
23	687.7342751	-0.229035212	0.069299156	-3.305021661	0.000949691	0.002724847	ABCF1	ATP binding cassette subfamily F member 1 [Source:HGNC Symbol;Acc:HGNC:70]
24	38.63448808	1.291675713	0.191911303	6.730586949	1.69E-11	1.52E-10	ABCA4	ATP binding cassette subfamily A member 4 [Source:HGNC Symbol;Acc:HGNC:34]
25	1710.305905	0.13695861	0.091230654	1.501234555	0.133294905	0.207554621	ABL1	ABL proto-oncogene 1, non-receptor tyrosine kinase [Source:HGNC Symbol;Acc:HGNC:76]
26	21.49938159	3.191618525	0.47033729	6.785807957	1.15E-11	1.06E-10	AOC1	amine oxidase copper containing 1 [Source:HGNC Symbol;Acc:HGNC:80]
27	1024.953234	0.443351479	0.100516617	4.41072821	1.03E-05	4.31E-05	ABL2	ABL proto-oncogene 2, non-receptor tyrosine kinase [Source:HGNC Symbol;Acc:HGNC:77]
28	488.1172345	0.328433587	0.146161426	2.247060645	0.024636152	0.049232686	ABO	ABO, alpha 1-3-N-acetylgalactosaminyltransferase and alpha 1-3-galactosyltransferase [Source:HGNC Symbol;Acc:HGNC:79]
29	758.1942378	1.407768102	0.142275994	9.894628469	4.39E-23	1.09E-21	ABR	ABR activator of RhoGEF and GTPase [Source:HGNC Symbol;Acc:HGNC:81]
30	324.6927176	0.674160037	0.121570741	5.545413589	2.93E-08	1.79E-07	ACAA1	acetyl-CoA acyltransferase 1 [Source:HGNC Symbol;Acc:HGNC:82]
31	960.6541378	0.512523937	0.075867925	6.755475913	1.42E-11	1.29E-10	ACACA	acetyl-CoA carboxylase alpha [Source:HGNC Symbol;Acc:HGNC:84]
32	1622.512045	-1.792202277	0.115259991	-15.54921407	1.61E-54	2.43E-52	ACACB	acetyl-CoA carboxylase beta [Source:HGNC Symbol;Acc:HGNC:85]
33	578.4314795	-0.82706843	0.190809806	-4.334517438	1.46E-05	5.96E-05	ACADL	acyl-CoA dehydrogenase long chain [Source:HGNC Symbol;Acc:HGNC:88]
34	568.2806071	-0.741806257	0.086641676	-8.561771766	1.11E-17	1.77E-16	ACADM	acyl-CoA dehydrogenase medium chain [Source:HGNC Symbol;Acc:HGNC:89]
35	228.7161017	-0.189832572	0.163729872	-1.159425402	0.246282827	0.342194812	ACADS	acyl-CoA dehydrogenase short chain [Source:HGNC Symbol;Acc:HGNC:90]
36	471.3382494	-0.88806428	0.073628592	-12.06140524	1.69E-33	8.54E-32	ACADSB	acyl-CoA dehydrogenase short/branched chain [Source:HGNC Symbol;Acc:HGNC:91]
37	3285.389211	0.230435448	0.110890694	2.07804136	0.03770555	0.071306194	ACADVL	acyl-CoA dehydrogenase very long chain [Source:HGNC Symbol;Acc:HGNC:92]
38	652.3574171	-0.936054621	0.122690855	-7.629375638	2.36E-14	2.80E-13	ACAT1	acetyl-CoA acetyltransferase 1 [Source:HGNC Symbol;Acc:HGNC:93]
39	130.1032001	0.004821136	0.115798958	0.041633673	0.96679073	0.976950287	ACAT2	acetyl-CoA acetyltransferase 2 [Source:HGNC Symbol;Acc:HGNC:94]
40	1.105227698	0.807456526	0.60056254	1.344500317	0.178786654	0.26411405	ASIC2	acid sensing ion channel subunit 2 [Source:HGNC Symbol;Acc:HGNC:99]
41	9.805894416	1.414936938	0.305059505	4.638232585	3.51E-06	1.59E-05	ASIC1	acid sensing ion channel subunit 1 [Source:HGNC Symbol;Acc:HGNC:100]
43	19.05709059	-0.964837312	0.322390693	-2.992757956	0.002764689	0.0071194	ACHE	acetylcholinesterase (Yt blood group) [Source:HGNC Symbol;Acc:HGNC:108]
47	1175.494911	0.362458617	0.081729818	4.43483938	9.21E-06	3.88E-05	ACLY	ATP citrate lyase [Source:HGNC Symbol;Acc:HGNC:115]
48	1064.001784	0.520018539	0.093632165	5.553845085	2.79E-08	1.71E-07	ACO1	aconitase 1 [Source:HGNC Symbol;Acc:HGNC:117]
49	2.872852078	0.569827027	0.313940811	1.815077895	0.06951194	0.120476922	ACR	acrosin [Source:HGNC Symbol;Acc:HGNC:126]
50	1084.007744	-0.18363522	0.105881676	-1.734343713	0.082857116	0.139687629	ACO2	aconitase 2 [Source:HGNC Symbol;Acc:HGNC:118]
51	1488.119839	0.480545682	0.066511147	7.225039767	5.01E-13	5.27E-12	ACOX1	acyl-CoA oxidase 1 [Source:HGNC Symbol;Acc:HGNC:119]
52	595.1713026	0.074243212	0.086139247	0.861897613	0.388743862	0.493238335	ACP1	acid phosphatase 1 [Source:HGNC Symbol;Acc:HGNC:122]
53	304.0356395	0.402213704	0.089727449	4.482616042	7.37E-06	3.16E-05	ACP2	acid phosphatase 2, lysosomal [Source:HGNC Symbol;Acc:HGNC:123]
54	159.4632753	1.115815749	0.346435878	3.220843505	0.001278139	0.003569598	ACP5	acid phosphatase 5, tartrate resistant [Source:HGNC Symbol;Acc:HGNC:124]
55	70.37406904	0.658267895	0.164324606	4.005899737	6.18E-05	0.000224693	ACP3	acid phosphatase 3 [Source:HGNC Symbol;Acc:HGNC:125]
56	2.284194917	0.615574508	0.482654798	1.275392913	0.202170206	0.292016601	ACRV1	acrosomal vesicle protein 1 [Source:HGNC Symbol;Acc:HGNC:127]
58	3.098501263	-1.87296902	0.608150518	-3.079778712	0.002071544	0.005499721	ACTA1	actin alpha 1, skeletal muscle [Source:HGNC Symbol;Acc:HGNC:129]
59	701.0227795	-0.139380135	0.210384617	-0.662501552	0.507649841	0.607763433	ACTA2	actin alpha 2, smooth muscle [Source:HGNC Symbol;Acc:HGNC:130]
60	23965.69622	-0.203893906	0.127697547	-1.596693997	0.110333934	0.177534334	ACTB	actin beta [Source:HGNC Symbol;Acc:HGNC:132]
70	5.558012344	-1.816791694	0.510099775	-3.561639863	0.000368546	0.001156875	ACTC1	actin alpha cardiac muscle 1 [Source:HGNC Symbol;Acc:HGNC:143]
71	18431.1264	0.519909013	0.107481882	4.837178184	1.32E-06	6.37E-06	ACTG1	actin gamma 1 [Source:HGNC Symbol;Acc:HGNC:144]
72	45.92134631	-1.410807169	0.396973283	-3.553909622	0.00037955	0.001187264	ACTG2	actin gamma 2, smooth muscle [Source:HGNC Symbol;Acc:HGNC:145]
81	3122.716236	0.801362903	0.101980679	7.857987526	3.90E-15	4.97E-14	ACTN4	actinin alpha 4 [Source:HGNC Symbol;Acc:HGNC:166]
86	238.5550772	0.263918923	0.087493986	3.016423577	0.002557757	0.00664478	ACTL6A	actin like 6A [Source:HGNC Symbol;Acc:HGNC:24124]
87	854.7203634	1.093746887	0.155261193	7.044560624	1.86E-12	1.85E-11	ACTN1	actinin alpha 1 [Source:HGNC Symbol;Acc:HGNC:163]
88	8.907527728	-1.693484458	0.350297413	-4.834418966	1.34E-06	6.45E-06	ACTN2	actinin alpha 2 [Source:HGNC Symbol;Acc:HGNC:164]
89	3.615755451	-2.056632086	0.440280107	-4.671190117	2.99E-06	1.37E-05	ACTN3	actinin alpha 3 [Source:HGNC Symbol;Acc:HGNC:165]
90	989.9691074	1.157000487	0.095227731	12.1498273	5.75E-34	2.96E-32	ACVR1	activin A receptor type 1 [Source:HGNC Symbol;Acc:HGNC:171]
91	397.7300583	-0.051520085	0.068176682	-0.755684845	0.449838173	0.552570861	ACVR1B	activin A receptor type 1B [Source:HGNC Symbol;Acc:HGNC:172]
92	441.4806182	-0.248338058	0.088258837	-2.813747234	0.004896772	0.011831789	ACVR2A	activin A receptor type 2A [Source:HGNC Symbol;Acc:HGNC:173]
93	570.6727672	0.4658276	0.092465627	5.037846097	4.71E-07	2.42E-06	ACVR2B	activin A receptor type 2B [Source:HGNC Symbol;Acc:HGNC:174]
94	365.2597937	-0.841781231	0.119870727	-7.022408657	2.18E-12	2.14E-11	ACVRL1	activin A receptor like type 1 [Source:HGNC Symbol;Acc:HGNC:175]
95	128.8399323	0.871411424	0.119577785	7.287402299	3.16E-13	3.40E-12	ACY1	aminoacylase 1 [Source:HGNC Symbol;Acc:HGNC:177]
97	108.4883669	-0.558058823	0.094747861	-5.889935854	3.86E-09	2.64E-08	ACYP1	acylphosphatase 1 [Source:HGNC Symbol;Acc:HGNC:179]
98	247.2882964	-0.370270986	0.066064035	-5.604728612	2.09E-08	1.30E-07	ACYP2	acylphosphatase 2 [Source:HGNC Symbol;Acc:HGNC:180]
100	56.91156025	-0.385355983	0.20442789	-1.885046036	0.059423623	0.105603501	ADA	adenosine deaminase [Source:HGNC Symbol;Acc:HGNC:186]
101	113.4003477	0.17371506	0.274107097	0.63374886	0.526244732	0.624902323	ADAM8	ADAM metallopeptidase domain 8 [Source:HGNC Symbol;Acc:HGNC:215]
102	2166.190373	0.019987072	0.072118936	0.277140417	0.781672288	0.839369524	ADAM10	ADAM metallopeptidase domain 10 [Source:HGNC Symbol;Acc:HGNC:188]
103	3190.867435	0.513132542	0.082061547	6.253020538	4.03E-10	3.09E-09	ADAR	adenosine deaminase RNA specific [Source:HGNC Symbol;Acc:HGNC:225]
104	304.6679441	0.392932187	0.141766463	2.771686472	0.005576672	0.013290719	ADARB1	adenosine deaminase RNA specific B1 [Source:HGNC Symbol;Acc:HGNC:226]
105	6.413893654	-1.602526743	0.491217438	-3.262357196	0.001104898	0.003121383	ADARB2	adenosine deaminase RNA specific B2 (inactive) [Source:HGNC Symbol;Acc:HGNC:227]
107	350.8153799	-0.783691456	0.164902692	-4.752447926	2.01E-06	9.44E-06	ADCY1	adenylate cyclase 1 [Source:HGNC Symbol;Acc:HGNC:232]
108	13.09764705	-0.825255746	0.313714477	-2.630595038	0.008523553	0.019388624	ADCY2	adenylate cyclase 2 [Source:HGNC Symbol;Acc:HGNC:233]
109	265.7270004	-0.28957421	0.125815604	-2.301576275	0.021359079	0.043521923	ADCY3	adenylate cyclase 3 [Source:HGNC Symbol;Acc:HGNC:234]
111	42.24896855	-0.524062677	0.201136235	-2.605511015	0.009173732	0.020674011	ADCY5	adenylate cyclase 5 [Source:HGNC Symbol;Acc:HGNC:236]
112	566.0440754	0.501162071	0.092860729	5.396921588	6.78E-08	3.94E-07	ADCY6	adenylate cyclase 6 [Source:HGNC Symbol;Acc:HGNC:237]
113	364.867645	0.571157936	0.272993869	2.092200597	0.036420575	0.069208303	ADCY7	adenylate cyclase 7 [Source:HGNC Symbol;Acc:HGNC:238]
114	83.1442591	7.479456984	0.731354792	10.22685168	1.50E-24	4.17E-23	ADCY8	adenylate cyclase 8 [Source:HGNC Symbol;Acc:HGNC:239]
115	1733.141211	-0.267217248	0.111761157	-2.390967089	0.016804059	0.035324603	ADCY9	adenylate cyclase 9 [Source:HGNC Symbol;Acc:HGNC:240]
116	10.96923567	-0.714323507	0.69444008	-1.028632315	0.303652487	0.404961896	ADCYAP1	adenylate cyclase activating polypeptide 1 [Source:HGNC Symbol;Acc:HGNC:241]
117	155.3554047	2.707360608	0.418394443	6.470833089	9.75E-11	8.05E-10	ADCYAP1R1	ADCYAP receptor type I [Source:HGNC Symbol;Acc:HGNC:242]
118	2519.156671	0.210140749	0.04581813	4.586410465	4.51E-06	2.00E-05	ADD1	adducin 1 [Source:HGNC Symbol;Acc:HGNC:243]
119	79.43468447	-1.398970568	0.379477895	-3.686566695	0.0002273	0.00074506	ADD2	adducin 2 [Source:HGNC Symbol;Acc:HGNC:244]
120	3489.558312	-1.062285588	0.098599776	-10.773712	4.58E-27	1.51E-25	ADD3	adducin 3 [Source:HGNC Symbol;Acc:HGNC:245]
123	304.2492177	1.021007065	0.140891554	7.246758486	4.27E-13	4.53E-12	PLIN2	perilipin 2 [Source:HGNC Symbol;Acc:HGNC:248]
124	17.97913359	-1.896613674	0.253769429	-7.473767366	7.79E-14	8.85E-13	ADH1A	alcohol dehydrogenase 1A (class I), alpha polypeptide [Source:HGNC Symbol;Acc:HGNC:249]
125	518.4566295	-5.640548614	0.274287974	-20.56433076	5.73E-94	5.00E-91	ADH1B	alcohol dehydrogenase 1B (class I), beta polypeptide [Source:HGNC Symbol;Acc:HGNC:250]
126	23.725233	-4.860630645	0.434345721	-11.19069537	4.53E-29	1.73E-27	ADH1C	alcohol dehydrogenase 1C (class I), gamma polypeptide [Source:HGNC Symbol;Acc:HGNC:251]
127	18.79755474	-1.050086715	0.210825028	-4.980844649	6.33E-07	3.21E-06	ADH4	alcohol dehydrogenase 4 (class II), pi polypeptide [Source:HGNC Symbol;Acc:HGNC:252]
128	932.9287867	-0.398328526	0.110305195	-3.611149295	0.000304843	0.000974714	ADH5	alcohol dehydrogenase 5 (class III), chi polypeptide [Source:HGNC Symbol;Acc:HGNC:253]
130	22.72608555	-0.848866015	0.223628583	-3.795874407	0.000147124	0.000498744	ADH6	alcohol dehydrogenase 6 (class V) [Source:HGNC Symbol;Acc:HGNC:255]
131	0.220013173	-0.58046826	1.26803662	-0.457769319	0.64711818	NA	ADH7	alcohol dehydrogenase 7 (class IV), mu or sigma polypeptide [Source:HGNC Symbol;Acc:HGNC:256]
132	522.6494042	1.001569951	0.070484088	14.20987319	7.96E-46	7.79E-44	ADK	adenosine kinase [Source:HGNC Symbol;Acc:HGNC:257]
133	165.0106492	1.493248146	0.34450394	4.334487864	1.46E-05	5.96E-05	ADM	adrenomedullin [Source:HGNC Symbol;Acc:HGNC:259]
134	78.58838041	3.079467947	0.19997057	15.39960576	1.65E-53	2.35E-51	ADORA1	adenosine A1 receptor [Source:HGNC Symbol;Acc:HGNC:262]
135	19.6905475	-0.752011616	0.269892276	-2.786339892	0.005330694	0.01276191	ADORA2A	adenosine A2a receptor [Source:HGNC Symbol;Acc:HGNC:263]
136	22.75477705	0.611793329	0.312764437	1.956083416	0.050455328	0.091739542	ADORA2B	adenosine A2b receptor [Source:HGNC Symbol;Acc:HGNC:264]
140	19.95010768	0.710700606	0.361242824	1.967376396	0.049139833	0.089711155	ADORA3	adenosine A3 receptor [Source:HGNC Symbol;Acc:HGNC:268]
141	150.0582432	-0.260093914	0.114271555	-2.276103732	0.022839802	0.046127891	ADPRH	ADP-ribosylarginine hydrolase [Source:HGNC Symbol;Acc:HGNC:269]
142	1135.107379	0.277046841	0.114931907	2.410530269	0.015929349	0.033705126	PARP1	poly(ADP-ribose) polymerase 1 [Source:HGNC Symbol;Acc:HGNC:270]
143	2185.975739	1.467790112	0.073737615	19.90558158	3.64E-88	2.61E-85	PARP4	poly(ADP-ribose) polymerase family member 4 [Source:HGNC Symbol;Acc:HGNC:271]
146	2.54346308	-1.221840497	0.468472876	-2.608134983	0.009103705	0.020537683	ADRA1D	adrenoceptor alpha 1D [Source:HGNC Symbol;Acc:HGNC:280]
147	29.7238047	1.628849377	0.193623124	8.412473368	4.01E-17	6.09E-16	ADRA1B	adrenoceptor alpha 1B [Source:HGNC Symbol;Acc:HGNC:278]
148	14.5037545	-0.367540055	0.324553953	-1.132446708	0.257446677	0.354761895	ADRA1A	adrenoceptor alpha 1A [Source:HGNC Symbol;Acc:HGNC:277]
150	55.08510941	-1.004627815	0.311158697	-3.228666996	0.001243686	0.003480296	ADRA2A	adrenoceptor alpha 2A [Source:HGNC Symbol;Acc:HGNC:281]
151	13.14004494	-0.24058835	0.350015253	-0.68736533	0.49185254	0.592622149	ADRA2B	adrenoceptor alpha 2B [Source:HGNC Symbol;Acc:HGNC:282]
152	9.619252211	0.829128596	0.311348601	2.66302336	0.007744204	0.017795359	ADRA2C	adrenoceptor alpha 2C [Source:HGNC Symbol;Acc:HGNC:283]
153	9.226065146	-0.996360123	0.344140811	-2.895210602	0.003789042	0.009426654	ADRB1	adrenoceptor beta 1 [Source:HGNC Symbol;Acc:HGNC:285]
154	46.3757614	-1.06542709	0.204095835	-5.220229468	1.79E-07	9.80E-07	ADRB2	adrenoceptor beta 2 [Source:HGNC Symbol;Acc:HGNC:286]
155	1.121360342	3.546704029	0.742258203	4.778261817	1.77E-06	8.36E-06	ADRB3	adrenoceptor beta 3 [Source:HGNC Symbol;Acc:HGNC:288]
156	533.0712608	0.463169342	0.16418632	2.820998371	0.004787445	0.011604947	GRK2	G protein-coupled receptor kinase 2 [Source:HGNC Symbol;Acc:HGNC:289]
157	627.5928475	-0.17964734	0.116465592	-1.542492828	0.122953879	0.19431813	GRK3	G protein-coupled receptor kinase 3 [Source:HGNC Symbol;Acc:HGNC:290]
158	372.6699534	0.194655946	0.105424767	1.846396733	0.064834621	0.113792526	ADSL	adenylosuccinate lyase [Source:HGNC Symbol;Acc:HGNC:291]
159	779.3702117	0.651329089	0.079848718	8.157038758	3.43E-16	4.81E-15	ADSS2	adenylosuccinate synthase 2 [Source:HGNC Symbol;Acc:HGNC:292]
160	510.9554278	0.659475888	0.08892456	7.416127677	1.21E-13	1.35E-12	AP2A1	adaptor related protein complex 2 subunit alpha 1 [Source:HGNC Symbol;Acc:HGNC:561]
161	556.1879411	0.079380765	0.083609803	0.949419353	0.342407371	0.446131157	AP2A2	adaptor related protein complex 2 subunit alpha 2 [Source:HGNC Symbol;Acc:HGNC:562]
162	1133.918937	0.338217202	0.11235118	3.010357368	0.002609405	0.006759932	AP1B1	adaptor related protein complex 1 subunit beta 1 [Source:HGNC Symbol;Acc:HGNC:554]
163	2784.08414	0.400832024	0.066270369	6.048435027	1.46E-09	1.04E-08	AP2B1	adaptor related protein complex 2 subunit beta 1 [Source:HGNC Symbol;Acc:HGNC:563]
164	1954.017379	0.064853635	0.05528843	1.173005536	0.240793586	0.336172525	AP1G1	adaptor related protein complex 1 subunit gamma 1 [Source:HGNC Symbol;Acc:HGNC:555]
165	1097.6905	-0.125764856	0.187139064	-0.672039572	0.501558505	0.602116195	AEBP1	AE binding protein 1 [Source:HGNC Symbol;Acc:HGNC:303]
166	2423.631711	0.187940073	0.082623359	2.274660276	0.022926317	0.046259246	TLE5	TLE family member 5, transcriptional modulator [Source:HGNC Symbol;Acc:HGNC:307]
167	0.623519699	-0.725974128	0.869532816	-0.834901358	0.40377325	0.508018447	CRISP1	cysteine rich secretory protein 1 [Source:HGNC Symbol;Acc:HGNC:304]
172	245.3044285	0.123493114	0.077399945	1.595519413	0.110596132	0.177858794	AFG3L1P	AFG3 like matrix AAA peptidase subunit 1, pseudogene [Source:HGNC Symbol;Acc:HGNC:314]
173	0.164015403	-0.140128553	1.623680874	-0.086303014	0.931225543	NA	AFM	afamin [Source:HGNC Symbol;Acc:HGNC:316]
174	0.473829763	-0.220840837	1.500254185	-0.14720228	0.882972361	0.916353611	AFP	alpha fetoprotein [Source:HGNC Symbol;Acc:HGNC:317]
175	279.1361869	0.120652726	0.087186057	1.38385345	0.166403333	0.249188528	AGA	aspartylglucosaminidase [Source:HGNC Symbol;Acc:HGNC:318]
176	27.50885372	1.672771559	0.292382613	5.721173158	1.06E-08	6.83E-08	ACAN	aggrecan [Source:HGNC Symbol;Acc:HGNC:319]
177	270.14655	-0.016747556	0.199984633	-0.083744216	0.933259801	0.953564739	AGER	advanced glycosylation end-product specific receptor [Source:HGNC Symbol;Acc:HGNC:320]
178	894.75043	-0.531666048	0.075040858	-7.085020913	1.39E-12	1.40E-11	AGL	amylo-alpha-1,6-glucosidase and 4-alpha-glucanotransferase [Source:HGNC Symbol;Acc:HGNC:321]
181	6.480885125	-0.008744854	0.272127093	-0.032135185	0.974364244	0.98208475	AGRP	agouti related neuropeptide [Source:HGNC Symbol;Acc:HGNC:330]
182	1263.35688	0.044206052	0.102212389	0.432492119	0.665383779	0.745597208	JAG1	jagged canonical Notch ligand 1 [Source:HGNC Symbol;Acc:HGNC:6188]
183	57.72049948	0.015062658	0.300019969	0.050205518	0.959958614	0.972022402	AGT	angiotensinogen [Source:HGNC Symbol;Acc:HGNC:333]
185	74.47277082	-4.475023823	0.298791371	-14.97708522	1.04E-50	1.27E-48	AGTR1	angiotensin II receptor type 1 [Source:HGNC Symbol;Acc:HGNC:336]
186	0.457567807	-0.7406308	1.280794097	-0.578259068	0.563089225	0.657727951	AGTR2	angiotensin II receptor type 2 [Source:HGNC Symbol;Acc:HGNC:338]
187	173.1369441	0.320443124	0.22860959	1.401704645	0.161003463	0.242597673	APLNR	apelin receptor [Source:HGNC Symbol;Acc:HGNC:339]
189	0.154426225	-0.383108098	1.498882961	-0.255595739	0.798263009	NA	AGXT	alanine--glyoxylate aminotransferase [Source:HGNC Symbol;Acc:HGNC:341]
190	0.13577278	-0.281866845	1.992237	-0.141482587	0.887488715	NA	NR0B1	nuclear receptor subfamily 0 group B member 1 [Source:HGNC Symbol;Acc:HGNC:7960]
191	1125.67418	0.197019405	0.081898627	2.405649665	0.016143738	0.03410738	AHCY	adenosylhomocysteinase [Source:HGNC Symbol;Acc:HGNC:343]
196	2420.831229	0.945794739	0.124437016	7.600590007	2.95E-14	3.48E-13	AHR	aryl hydrocarbon receptor [Source:HGNC Symbol;Acc:HGNC:348]
197	0.308226911	2.06184443	1.587306092	1.298958304	0.193958239	NA	AHSG	alpha 2-HS glycoprotein [Source:HGNC Symbol;Acc:HGNC:349]
199	84.84749695	0.621168343	0.276956971	2.242833393	0.02490756	0.049704359	AIF1	allograft inflammatory factor 1 [Source:HGNC Symbol;Acc:HGNC:352]
202	780.9332557	0.360985371	0.183833478	1.963654147	0.049570214	0.090323348	CRYBG1	crystallin beta-gamma domain containing 1 [Source:HGNC Symbol;Acc:HGNC:356]
203	490.4084055	1.349643278	0.163003663	8.279834029	1.23E-16	1.81E-15	AK1	adenylate kinase 1 [Source:HGNC Symbol;Acc:HGNC:361]
204	1719.573787	-0.072880838	0.059606834	-1.222692641	0.221445807	0.314298259	AK2	adenylate kinase 2 [Source:HGNC Symbol;Acc:HGNC:362]
205	150.9921327	0.728545051	0.132965547	5.479201702	4.27E-08	2.55E-07	AK4	adenylate kinase 4 [Source:HGNC Symbol;Acc:HGNC:363]
207	1109.74733	0.45987482	0.073037505	6.296420186	3.05E-10	2.37E-09	AKT1	AKT serine/threonine kinase 1 [Source:HGNC Symbol;Acc:HGNC:391]
208	2890.837626	-0.348433495	0.12641032	-2.75636907	0.005844701	0.013856933	AKT2	AKT serine/threonine kinase 2 [Source:HGNC Symbol;Acc:HGNC:392]
210	590.4129122	-0.025028355	0.086366682	-0.28979179	0.771975529	0.832027798	ALAD	aminolevulinate dehydratase [Source:HGNC Symbol;Acc:HGNC:395]
211	454.9317946	-0.005200837	0.105677334	-0.049214312	0.960748506	0.972578382	ALAS1	5'-aminolevulinate synthase 1 [Source:HGNC Symbol;Acc:HGNC:396]
212	18.80823148	-2.495079812	0.380781469	-6.552524251	5.66E-11	4.80E-10	ALAS2	5'-aminolevulinate synthase 2 [Source:HGNC Symbol;Acc:HGNC:397]
213	8.904947829	-0.586002582	0.26589568	-2.203881549	0.027532675	0.054236114	ALB	albumin [Source:HGNC Symbol;Acc:HGNC:399]
214	2290.836928	0.326951882	0.101825795	3.210894469	0.001323225	0.003679611	ALCAM	activated leukocyte cell adhesion molecule [Source:HGNC Symbol;Acc:HGNC:400]
215	115.0354338	0.133379563	0.111180531	1.199666536	0.230268874	0.324422768	ABCD1	ATP binding cassette subfamily D member 1 [Source:HGNC Symbol;Acc:HGNC:61]
216	2868.532546	-1.809143567	0.160110956	-11.29931149	1.32E-29	5.19E-28	ALDH1A1	aldehyde dehydrogenase 1 family member A1 [Source:HGNC Symbol;Acc:HGNC:402]
217	1035.750131	-1.213021078	0.129331384	-9.379170333	6.65E-21	1.40E-19	ALDH2	aldehyde dehydrogenase 2 family member [Source:HGNC Symbol;Acc:HGNC:404]
218	6.433461224	-0.28681696	0.253178856	-1.132863004	0.257271788	0.354581388	ALDH3A1	aldehyde dehydrogenase 3 family member A1 [Source:HGNC Symbol;Acc:HGNC:405]
219	357.6724735	-1.551027428	0.156976248	-9.880650424	5.05E-23	1.25E-21	ALDH1B1	aldehyde dehydrogenase 1 family member B1 [Source:HGNC Symbol;Acc:HGNC:407]
220	125.6596456	3.089779057	0.274441408	11.25842882	2.10E-29	8.19E-28	ALDH1A3	aldehyde dehydrogenase 1 family member A3 [Source:HGNC Symbol;Acc:HGNC:409]
221	114.8060568	2.865838361	0.177442718	16.15078032	1.12E-58	2.07E-56	ALDH3B1	aldehyde dehydrogenase 3 family member B1 [Source:HGNC Symbol;Acc:HGNC:410]
222	1.764628045	4.709556087	0.66125694	7.122127271	1.06E-12	1.08E-11	ALDH3B2	aldehyde dehydrogenase 3 family member B2 [Source:HGNC Symbol;Acc:HGNC:411]
223	1665.181701	-0.598532694	0.091104913	-6.569708209	5.04E-11	4.31E-10	ALDH9A1	aldehyde dehydrogenase 9 family member A1 [Source:HGNC Symbol;Acc:HGNC:412]
224	2111.631663	0.476752736	0.090429723	5.272079995	1.35E-07	7.53E-07	ALDH3A2	aldehyde dehydrogenase 3 family member A2 [Source:HGNC Symbol;Acc:HGNC:403]
225	65.81746971	-1.418415605	0.39994518	-3.54652506	0.000390348	0.001218446	ABCD2	ATP binding cassette subfamily D member 2 [Source:HGNC Symbol;Acc:HGNC:66]
226	2139.68214	0.106746976	0.112190306	0.951481276	0.341360119	0.444964919	ALDOA	aldolase, fructose-bisphosphate A [Source:HGNC Symbol;Acc:HGNC:414]
229	5.39166291	-0.898555889	0.348688855	-2.576956148	0.009967459	0.022274769	ALDOB	aldolase, fructose-bisphosphate B [Source:HGNC Symbol;Acc:HGNC:417]
230	59.47802754	-0.14881643	0.232221102	-0.640839392	0.521627037	0.620902209	ALDOC	aldolase, fructose-bisphosphate C [Source:HGNC Symbol;Acc:HGNC:418]
231	338.0553104	0.973846979	0.217976751	4.467664444	7.91E-06	3.37E-05	AKR1B1	aldo-keto reductase family 1 member B [Source:HGNC Symbol;Acc:HGNC:381]
238	157.5072662	2.035800463	0.195761473	10.39939286	2.50E-25	7.30E-24	ALK	ALK receptor tyrosine kinase [Source:HGNC Symbol;Acc:HGNC:427]
239	70.31016389	0.324444286	0.151427962	2.142565236	0.032148025	0.06205656	ALOX12	arachidonate 12-lipoxygenase, 12S type [Source:HGNC Symbol;Acc:HGNC:429]
240	363.2409974	3.028940574	0.347396285	8.718978025	2.81E-18	4.72E-17	ALOX5	arachidonate 5-lipoxygenase [Source:HGNC Symbol;Acc:HGNC:435]
241	67.27812679	1.200688475	0.282722488	4.246879978	2.17E-05	8.55E-05	ALOX5AP	arachidonate 5-lipoxygenase activating protein [Source:HGNC Symbol;Acc:HGNC:436]
242	1.659241023	0.419095743	0.426868504	0.981791205	0.326202722	0.429067332	ALOX12B	arachidonate 12-lipoxygenase, 12R type [Source:HGNC Symbol;Acc:HGNC:430]
245	183.6277776	0.818199372	0.181450492	4.509215505	6.51E-06	2.82E-05		arachidonate 12-lipoxygenase pseudogene 2 [Source:NCBI gene (formerly Entrezgene);Acc:245]
246	2.36061869	-0.083401243	0.377222171	-0.221093163	0.825019894	0.872378347	ALOX15	arachidonate 15-lipoxygenase [Source:HGNC Symbol;Acc:HGNC:433]
247	109.4665526	3.649243098	0.290089424	12.57971784	2.73E-36	1.59E-34	ALOX15B	arachidonate 15-lipoxygenase type B [Source:HGNC Symbol;Acc:HGNC:434]
248	0.225480072	0.045378835	1.298323239	0.034951878	0.972118113	NA	ALPI	alkaline phosphatase, intestinal [Source:HGNC Symbol;Acc:HGNC:437]
249	61.58806327	0.573344376	0.217977522	2.630291279	0.008531174	0.019403226	ALPL	alkaline phosphatase, biomineralization associated [Source:HGNC Symbol;Acc:HGNC:438]
250	1.749881991	0.853683612	0.692869575	1.232098569	0.217912266	0.310233325	ALPP	alkaline phosphatase, placental [Source:HGNC Symbol;Acc:HGNC:439]
251	2.634643278	-0.052147767	0.665596636	-0.078347402	0.937551712	0.956800247	ALPG	alkaline phosphatase, germ cell [Source:HGNC Symbol;Acc:HGNC:441]
257	52.65469561	0.235361292	0.09885253	2.380933406	0.017268833	0.036176879	ALX3	ALX homeobox 3 [Source:HGNC Symbol;Acc:HGNC:449]
258	0.924326898	-1.832916776	0.846263587	-2.165893469	0.030319328	0.058952729	AMBN	ameloblastin [Source:HGNC Symbol;Acc:HGNC:452]
259	8.417486739	-1.605056299	0.309397274	-5.187687272	2.13E-07	1.16E-06	AMBP	alpha-1-microglobulin/bikunin precursor [Source:HGNC Symbol;Acc:HGNC:453]
262	1335.624426	-0.577329635	0.102747155	-5.618935466	1.92E-08	1.20E-07	AMD1	adenosylmethionine decarboxylase 1 [Source:HGNC Symbol;Acc:HGNC:457]
265	276.6767107	-1.812641928	0.219411906	-8.261365413	1.44E-16	2.09E-15	AMELX	amelogenin X-linked [Source:HGNC Symbol;Acc:HGNC:461]
266	1.339235529	-3.226200549	1.110060782	-2.906327835	0.003656981	0.009133971	AMELY	amelogenin Y-linked [Source:HGNC Symbol;Acc:HGNC:462]
267	1285.897849	0.550354906	0.081825563	6.725953187	1.74E-11	1.57E-10	AMFR	autocrine motility factor receptor [Source:HGNC Symbol;Acc:HGNC:463]
268	6.041513168	0.746254634	0.281476826	2.651211629	0.008020357	0.018361633	AMH	anti-Mullerian hormone [Source:HGNC Symbol;Acc:HGNC:464]
269	0.935861333	-1.664846172	0.694496628	-2.39719835	0.016520978	0.034797444	AMHR2	anti-Mullerian hormone receptor type 2 [Source:HGNC Symbol;Acc:HGNC:465]
270	10.74765039	-0.671796197	0.722952034	-0.929240344	0.352764544	0.456771627	AMPD1	adenosine monophosphate deaminase 1 [Source:HGNC Symbol;Acc:HGNC:468]
271	282.4495922	0.437490097	0.103495185	4.227154105	2.37E-05	9.26E-05	AMPD2	adenosine monophosphate deaminase 2 [Source:HGNC Symbol;Acc:HGNC:469]
272	233.99773	0.315022893	0.180174021	1.748436823	0.080388416	0.13623344	AMPD3	adenosine monophosphate deaminase 3 [Source:HGNC Symbol;Acc:HGNC:470]
273	20.71658171	-1.480380172	0.268461135	-5.514318376	3.50E-08	2.12E-07	AMPH	amphiphysin [Source:HGNC Symbol;Acc:HGNC:471]
274	409.0457339	-0.624615599	0.099951416	-6.249192114	4.13E-10	3.16E-09	BIN1	bridging integrator 1 [Source:HGNC Symbol;Acc:HGNC:1052]
275	187.2290438	0.189786434	0.132031569	1.437432248	0.150595211	0.22999297	AMT	aminomethyltransferase [Source:HGNC Symbol;Acc:HGNC:473]
276	65.55455533	0.746794508	0.214063637	3.48865655	0.000485454	0.001485325	AMY1A	amylase alpha 1A [Source:HGNC Symbol;Acc:HGNC:474]
277	39.1267707	0.931067246	0.201019074	4.631735821	3.63E-06	1.64E-05	AMY1B	amylase alpha 1B [Source:HGNC Symbol;Acc:HGNC:475]
278	61.31855036	0.779456459	0.198431314	3.92809201	8.56E-05	0.000303873	AMY1C	amylase alpha 1C [Source:HGNC Symbol;Acc:HGNC:476]
279	54.02847897	-0.229542872	0.240328971	-0.95511944	0.339517299	0.443172063	AMY2A	amylase alpha 2A [Source:HGNC Symbol;Acc:HGNC:477]
280	608.8349477	-0.078055646	0.12080184	-0.646146171	0.518184697	0.617532736	AMY2B	amylase alpha 2B [Source:HGNC Symbol;Acc:HGNC:478]
283	44.39101471	0.29664817	0.145516004	2.038594809	0.041490484	0.077515759	ANG	angiogenin [Source:HGNC Symbol;Acc:HGNC:483]
284	140.4142897	-0.161113366	0.219564801	-0.733785042	0.463079759	0.565247714	ANGPT1	angiopoietin 1 [Source:HGNC Symbol;Acc:HGNC:484]
285	349.9621648	-0.341400998	0.166708515	-2.047891782	0.040570604	0.076030174	ANGPT2	angiopoietin 2 [Source:HGNC Symbol;Acc:HGNC:485]
286	33.69365268	-0.734963719	0.328464565	-2.23757384	0.025248859	0.050304658	ANK1	ankyrin 1 [Source:HGNC Symbol;Acc:HGNC:492]
287	1627.223407	-3.027194228	0.177370431	-17.06707378	2.61E-65	6.64E-63	ANK2	ankyrin 2 [Source:HGNC Symbol;Acc:HGNC:493]
288	3093.062745	-0.539002959	0.093492853	-5.765178193	8.16E-09	5.35E-08	ANK3	ankyrin 3 [Source:HGNC Symbol;Acc:HGNC:494]
290	114.0549009	0.286894219	0.272321771	1.053511871	0.292106457	0.392920883	ANPEP	alanyl aminopeptidase, membrane [Source:HGNC Symbol;Acc:HGNC:500]
291	413.6378768	-0.343309016	0.11200119	-3.065226496	0.002175052	0.005748543	SLC25A4	solute carrier family 25 member 4 [Source:HGNC Symbol;Acc:HGNC:10990]
292	571.6075473	0.120339721	0.132614156	0.907442498	0.364172844	0.468296768	SLC25A5	solute carrier family 25 member 5 [Source:HGNC Symbol;Acc:HGNC:10991]
293	2301.021145	-0.06394298	0.099758518	-0.640977641	0.52153721	0.620841031	SLC25A6	solute carrier family 25 member 6 [Source:HGNC Symbol;Acc:HGNC:10992]
301	6753.393891	1.382290293	0.249664003	5.536602292	3.08E-08	1.88E-07	ANXA1	annexin A1 [Source:HGNC Symbol;Acc:HGNC:533]
302	4110.189711	1.011421804	0.131661599	7.681980248	1.57E-14	1.90E-13	ANXA2	annexin A2 [Source:HGNC Symbol;Acc:HGNC:537]
306	1013.327598	0.140520718	0.152477385	0.921584002	0.356745606	0.460984264	ANXA3	annexin A3 [Source:HGNC Symbol;Acc:HGNC:541]
307	704.326241	0.130320059	0.080414514	1.620603698	0.105102659	0.170620856	ANXA4	annexin A4 [Source:HGNC Symbol;Acc:HGNC:542]
308	2787.39029	0.36897176	0.1036435	3.560008698	0.000370843	0.001163406	ANXA5	annexin A5 [Source:HGNC Symbol;Acc:HGNC:543]
309	1614.153465	-0.744970219	0.112571605	-6.617745373	3.65E-11	3.16E-10	ANXA6	annexin A6 [Source:HGNC Symbol;Acc:HGNC:544]
310	1333.972886	0.236911559	0.068954188	3.435782003	0.000590846	0.001773032	ANXA7	annexin A7 [Source:HGNC Symbol;Acc:HGNC:545]
311	1531.125065	0.31519212	0.056207296	5.607672733	2.05E-08	1.27E-07	ANXA11	annexin A11 [Source:HGNC Symbol;Acc:HGNC:535]
312	0.272493126	-0.294673537	0.991652201	-0.29715412	0.766348847	NA	ANXA13	annexin A13 [Source:HGNC Symbol;Acc:HGNC:536]
313	258.969047	-1.155428051	0.27724457	-4.167540776	3.08E-05	0.000118081	AOAH	acyloxyacyl hydrolase [Source:HGNC Symbol;Acc:HGNC:548]
314	19.65246214	-0.207884237	0.17315497	-1.200567545	0.229918997	0.324033128	AOC2	amine oxidase copper containing 2 [Source:HGNC Symbol;Acc:HGNC:549]
316	320.2883006	-4.133934623	0.222616835	-18.56973049	5.65E-77	2.53E-74	AOX1	aldehyde oxidase 1 [Source:HGNC Symbol;Acc:HGNC:553]
317	421.438899	0.327077526	0.087929225	3.719781762	0.000199395	0.000660629	APAF1	apoptotic peptidase activating factor 1 [Source:HGNC Symbol;Acc:HGNC:576]
318	29.42189115	0.259036759	0.180409106	1.435829737	0.151050796	0.230557975	NUDT2	nudix hydrolase 2 [Source:HGNC Symbol;Acc:HGNC:8049]
319	1.716040734	-2.36358691	0.646818701	-3.654172189	0.000258013	0.00083724	APOF	apolipoprotein F [Source:HGNC Symbol;Acc:HGNC:615]
320	107.8975128	-0.746919247	0.190116775	-3.928739312	8.54E-05	0.00030319	APBA1	amyloid beta precursor protein binding family A member 1 [Source:HGNC Symbol;Acc:HGNC:578]
321	106.680327	-0.989185095	0.196251471	-5.040395827	4.65E-07	2.39E-06	APBA2	amyloid beta precursor protein binding family A member 2 [Source:HGNC Symbol;Acc:HGNC:579]
322	366.7147149	0.138196739	0.076465146	1.807316736	0.070712908	0.122250204	APBB1	amyloid beta precursor protein binding family B member 1 [Source:HGNC Symbol;Acc:HGNC:581]
323	2418.933637	-0.862053897	0.121416684	-7.099962458	1.25E-12	1.26E-11	APBB2	amyloid beta precursor protein binding family B member 2 [Source:HGNC Symbol;Acc:HGNC:582]
324	1275.01337	-0.373661157	0.069058356	-5.410802979	6.27E-08	3.67E-07	APC	APC regulator of WNT signaling pathway [Source:HGNC Symbol;Acc:HGNC:583]
326	2.114934275	-0.83114085	0.600185028	-1.384807703	0.166111275	0.248831902	AIRE	autoimmune regulator [Source:HGNC Symbol;Acc:HGNC:360]
327	952.3661669	0.482845265	0.085888005	5.621800896	1.89E-08	1.18E-07	APEH	acylaminoacyl-peptide hydrolase [Source:HGNC Symbol;Acc:HGNC:586]
328	600.0242249	0.271684607	0.092367122	2.941356206	0.003267785	0.008267335	APEX1	apurinic/apyrimidinic endodeoxyribonuclease 1 [Source:HGNC Symbol;Acc:HGNC:587]
329	879.9370598	-0.006265507	0.080143197	-0.078178899	0.937685747	0.956906809	BIRC2	baculoviral IAP repeat containing 2 [Source:HGNC Symbol;Acc:HGNC:590]
330	635.8260058	-0.574126412	0.419241335	-1.369441333	0.170861362	0.254625275	BIRC3	baculoviral IAP repeat containing 3 [Source:HGNC Symbol;Acc:HGNC:591]
331	1571.008262	0.141620142	0.072273436	1.959504766	0.050053702	0.091111838	XIAP	X-linked inhibitor of apoptosis [Source:HGNC Symbol;Acc:HGNC:592]
332	15.21623107	0.920899018	0.475883207	1.935136613	0.052973534	0.095773872	BIRC5	baculoviral IAP repeat containing 5 [Source:HGNC Symbol;Acc:HGNC:593]
333	17.79183035	-0.169910897	0.288735198	-0.588466173	0.556219432	0.65154496	APLP1	amyloid beta precursor like protein 1 [Source:HGNC Symbol;Acc:HGNC:597]
334	14688.58338	1.187323271	0.090214675	13.16108788	1.47E-39	9.93E-38	APLP2	amyloid beta precursor like protein 2 [Source:HGNC Symbol;Acc:HGNC:598]
335	19.91057608	-0.792308137	0.313559772	-2.526816919	0.011510149	0.025322954	APOA1	apolipoprotein A1 [Source:HGNC Symbol;Acc:HGNC:600]
336	0.997911972	0.019006129	0.647170583	0.029368035	0.976571066	0.983572563	APOA2	apolipoprotein A2 [Source:HGNC Symbol;Acc:HGNC:601]
337	0.689599155	-0.565892732	0.859073081	-0.658724786	0.510072514	0.609867742	APOA4	apolipoprotein A4 [Source:HGNC Symbol;Acc:HGNC:602]
338	4.911474936	0.65467736	0.464648213	1.408974235	0.158842787	0.23990139	APOB	apolipoprotein B [Source:HGNC Symbol;Acc:HGNC:603]
341	158.2840991	1.874720389	0.463955715	4.040731324	5.33E-05	0.000196376	APOC1	apolipoprotein C1 [Source:HGNC Symbol;Acc:HGNC:607]
342	2.334066086	2.644752026	0.445536494	5.936106377	2.92E-09	2.02E-08	APOC1P1	apolipoprotein C1 pseudogene 1 [Source:HGNC Symbol;Acc:HGNC:608]
343	0.75540132	1.466401259	0.661621949	2.216373355	0.026665943	0.052730296	AQP8	aquaporin 8 [Source:HGNC Symbol;Acc:HGNC:642]
344	8.699788844	1.338568282	0.483040512	2.771130471	0.005586204	0.013309509	APOC2	apolipoprotein C2 [Source:HGNC Symbol;Acc:HGNC:609]
346	0.582312945	0.711952497	0.566234287	1.257346144	0.208628322	0.299576956	APOC4	apolipoprotein C4 [Source:HGNC Symbol;Acc:HGNC:611]
347	644.2990728	-3.218465102	0.330041502	-9.751698153	1.81E-22	4.32E-21	APOD	apolipoprotein D [Source:HGNC Symbol;Acc:HGNC:612]
348	1381.474976	2.026267801	0.339632953	5.966051826	2.43E-09	1.70E-08	APOE	apolipoprotein E [Source:HGNC Symbol;Acc:HGNC:613]
351	9607.105937	0.061230855	0.091567547	0.668696029	0.503689401	0.604202879	APP	amyloid beta precursor protein [Source:HGNC Symbol;Acc:HGNC:620]
353	303.6743803	0.50827375	0.140439714	3.61915968	0.000295561	0.000947567	APRT	adenine phosphoribosyltransferase [Source:HGNC Symbol;Acc:HGNC:626]
354	3.851084018	-3.370592008	0.569546865	-5.918023982	3.26E-09	2.25E-08	KLK3	kallikrein related peptidase 3 [Source:HGNC Symbol;Acc:HGNC:6364]
355	395.6333552	1.08135438	0.181752804	5.949588431	2.69E-09	1.87E-08	FAS	Fas cell surface death receptor [Source:HGNC Symbol;Acc:HGNC:11920]
356	12.03436547	-1.044153202	0.424185179	-2.461550412	0.013833796	0.02977616	FASLG	Fas ligand [Source:HGNC Symbol;Acc:HGNC:11936]
357	147.061823	0.554373248	0.143357747	3.867061679	0.000110155	0.000382369	SHROOM2	shroom family member 2 [Source:HGNC Symbol;Acc:HGNC:630]
358	880.7944982	0.247837668	0.177033637	1.399946767	0.16152926	0.243294794	AQP1	aquaporin 1 (Colton blood group) [Source:HGNC Symbol;Acc:HGNC:633]
359	3.336191596	2.979448006	0.391826633	7.603995642	2.87E-14	3.40E-13	AQP2	aquaporin 2 [Source:HGNC Symbol;Acc:HGNC:634]
360	36.13510206	-0.042733196	0.344797132	-0.123937213	0.901364988	0.930183103	AQP3	aquaporin 3 (Gill blood group) [Source:HGNC Symbol;Acc:HGNC:636]
361	430.1402738	-2.263612927	0.313055919	-7.230698392	4.81E-13	5.07E-12	AQP4	aquaporin 4 [Source:HGNC Symbol;Acc:HGNC:637]
362	57.57320423	2.852029286	0.358428543	7.957037296	1.76E-15	2.32E-14	AQP5	aquaporin 5 [Source:HGNC Symbol;Acc:HGNC:638]
363	3.814836235	3.133570778	0.433644074	7.226135356	4.97E-13	5.23E-12	AQP6	aquaporin 6 [Source:HGNC Symbol;Acc:HGNC:639]
364	24.72275593	-2.212351826	0.236265521	-9.363837011	7.69E-21	1.61E-19	AQP7	aquaporin 7 [Source:HGNC Symbol;Acc:HGNC:640]
366	42.11007511	-0.021565647	0.369275691	-0.058399856	0.953430129	0.967868778	AQP9	aquaporin 9 [Source:HGNC Symbol;Acc:HGNC:643]
367	373.9685709	-1.04166735	0.222636818	-4.678773967	2.89E-06	1.32E-05	AR	androgen receptor [Source:HGNC Symbol;Acc:HGNC:644]
368	168.1696104	1.224076541	0.144537188	8.468938405	2.48E-17	3.82E-16	ABCC6	ATP binding cassette subfamily C member 6 [Source:HGNC Symbol;Acc:HGNC:57]
369	524.1768123	0.078667557	0.058387802	1.347328622	0.177874418	0.263098446	ARAF	A-Raf proto-oncogene, serine/threonine kinase [Source:HGNC Symbol;Acc:HGNC:646]
372	1746.907845	0.075943405	0.068771786	1.104281412	0.269471084	0.368861664	ARCN1	archain 1 [Source:HGNC Symbol;Acc:HGNC:649]
373	374.6029235	0.019720922	0.110659008	0.178213436	0.858555358	0.897935572	TRIM23	tripartite motif containing 23 [Source:HGNC Symbol;Acc:HGNC:660]
374	42.38173604	0.400417163	0.488267873	0.820076817	0.412172317	0.516173937	AREG	amphiregulin [Source:HGNC Symbol;Acc:HGNC:651]
375	2209.404681	0.101159582	0.067390889	1.501086916	0.133333082	0.207584055	ARF1	ARF GTPase 1 [Source:HGNC Symbol;Acc:HGNC:652]
377	1592.203151	0.323293612	0.055625778	5.811938722	6.18E-09	4.12E-08	ARF3	ARF GTPase 3 [Source:HGNC Symbol;Acc:HGNC:654]
378	1230.344286	-0.329995733	0.125573709	-2.627904646	0.008591259	0.019522019	ARF4	ARF GTPase 4 [Source:HGNC Symbol;Acc:HGNC:655]
379	336.8034855	-0.945297113	0.163866113	-5.768716282	7.99E-09	5.25E-08	ARL4D	ARF like GTPase 4D [Source:HGNC Symbol;Acc:HGNC:656]
381	372.6417274	0.361117457	0.108010831	3.34334485	0.00082775	0.002405738	ARF5	ARF GTPase 5 [Source:HGNC Symbol;Acc:HGNC:658]
382	862.0595253	0.463769296	0.101049064	4.589545701	4.44E-06	1.98E-05	ARF6	ARF GTPase 6 [Source:HGNC Symbol;Acc:HGNC:659]
383	19.39690868	-0.947585635	0.19899679	-4.761813668	1.92E-06	9.04E-06	ARG1	arginase 1 [Source:HGNC Symbol;Acc:HGNC:663]
384	567.3460442	-0.235040772	0.158325797	-1.484538693	0.137666066	0.213169299	ARG2	arginase 2 [Source:HGNC Symbol;Acc:HGNC:664]
387	3593.750141	0.34199773	0.064050742	5.339481163	9.32E-08	5.32E-07	RHOA	ras homolog family member A [Source:HGNC Symbol;Acc:HGNC:667]
388	2527.520082	-0.924137251	0.179430266	-5.150397814	2.60E-07	1.39E-06	RHOB	ras homolog family member B [Source:HGNC Symbol;Acc:HGNC:668]
389	614.3116793	0.810749446	0.099985536	8.10866734	5.12E-16	7.05E-15	RHOC	ras homolog family member C [Source:HGNC Symbol;Acc:HGNC:669]
390	271.2458299	-0.455421098	0.26175942	-1.739846066	0.081886051	0.13831033	RND3	Rho family GTPase 3 [Source:HGNC Symbol;Acc:HGNC:671]
391	137.705288	0.436557422	0.154937617	2.817633512	0.0048379	0.011707927	RHOG	ras homolog family member G [Source:HGNC Symbol;Acc:HGNC:672]
392	804.9122991	0.636972348	0.082901079	7.683522972	1.55E-14	1.88E-13	ARHGAP1	Rho GTPase activating protein 1 [Source:HGNC Symbol;Acc:HGNC:673]
393	206.6138368	0.077816915	0.308780032	0.252014077	0.801030183	0.85415597	ARHGAP4	Rho GTPase activating protein 4 [Source:HGNC Symbol;Acc:HGNC:674]
394	6628.053461	-0.42341777	0.106224491	-3.986065422	6.72E-05	0.000242369	ARHGAP5	Rho GTPase activating protein 5 [Source:HGNC Symbol;Acc:HGNC:675]
395	925.5899604	-1.466553608	0.140734545	-10.42070808	1.99E-25	5.86E-24	ARHGAP6	Rho GTPase activating protein 6 [Source:HGNC Symbol;Acc:HGNC:676]
396	760.0603798	0.277301461	0.116270461	2.384969147	0.017080554	0.035831236	ARHGDIA	Rho GDP dissociation inhibitor alpha [Source:HGNC Symbol;Acc:HGNC:678]
397	959.9927413	0.752257382	0.212906229	3.533280291	0.000410437	0.001275088	ARHGDIB	Rho GDP dissociation inhibitor beta [Source:HGNC Symbol;Acc:HGNC:679]
398	1.239699391	1.553655745	0.572988066	2.711497563	0.006698003	0.015642392	ARHGDIG	Rho GDP dissociation inhibitor gamma [Source:HGNC Symbol;Acc:HGNC:680]
399	117.082528	-1.210472542	0.531154532	-2.278946087	0.02267027	0.045831337	RHOH	ras homolog family member H [Source:HGNC Symbol;Acc:HGNC:686]
400	1220.001376	-0.079203878	0.093298995	-0.848925311	0.395922854	0.50042121	ARL1	ARF like GTPase 1 [Source:HGNC Symbol;Acc:HGNC:692]
401	2.38645934	-0.360238339	0.36488668	-0.987260864	0.323514771	0.426173696	PHOX2A	paired like homeobox 2A [Source:HGNC Symbol;Acc:HGNC:691]
402	185.0428098	-0.696959343	0.131538163	-5.298533332	1.17E-07	6.56E-07	ARL2	ARF like GTPase 2 [Source:HGNC Symbol;Acc:HGNC:693]
403	285.5525944	-0.103630317	0.095389837	-1.086387404	0.277307632	0.37742723	ARL3	ARF like GTPase 3 [Source:HGNC Symbol;Acc:HGNC:694]
405	991.78566	0.018889676	0.050737227	0.372304063	0.709666474	0.782650334	ARNT	aryl hydrocarbon receptor nuclear translocator [Source:HGNC Symbol;Acc:HGNC:700]
406	787.3277349	2.06783447	0.247556643	8.352975066	6.66E-17	9.95E-16	BMAL1	basic helix-loop-helix ARNT like 1 [Source:HGNC Symbol;Acc:HGNC:701]
407	35.16396771	0.281727977	0.159850328	1.76244854	0.077993544	0.132720882	ARR3	arrestin 3 [Source:HGNC Symbol;Acc:HGNC:710]
408	317.1987723	-0.572081116	0.160635226	-3.561367755	0.000368928	0.001157962	ARRB1	arrestin beta 1 [Source:HGNC Symbol;Acc:HGNC:711]
409	153.2605408	0.044346732	0.202902046	0.218562272	0.826991045	0.874062174	ARRB2	arrestin beta 2 [Source:HGNC Symbol;Acc:HGNC:712]
410	352.3292472	0.467442376	0.118336822	3.950100808	7.81E-05	0.00027868	ARSA	arylsulfatase A [Source:HGNC Symbol;Acc:HGNC:713]
411	270.0319438	0.381409001	0.113530799	3.359520109	0.00078078	0.002281128	ARSB	arylsulfatase B [Source:HGNC Symbol;Acc:HGNC:714]
412	308.881101	0.177603346	0.105158213	1.68891559	0.091235607	0.151547042	STS	steroid sulfatase [Source:HGNC Symbol;Acc:HGNC:11425]
414	1135.232743	0.583096171	0.100459302	5.804302411	6.46E-09	4.30E-08	ARSD	arylsulfatase D [Source:HGNC Symbol;Acc:HGNC:717]
415	2.961482754	1.132667631	0.376299729	3.010014471	0.002612352	0.006766575	ARSL	arylsulfatase L [Source:HGNC Symbol;Acc:HGNC:719]
416	0.930688822	-1.226936436	1.009287411	-1.215646229	0.224119716	0.317295067	ARSF	arylsulfatase F [Source:HGNC Symbol;Acc:HGNC:721]
417	9.303102246	-1.301771466	0.300404649	-4.333393218	1.47E-05	5.98E-05	ART1	ADP-ribosyltransferase 1 [Source:HGNC Symbol;Acc:HGNC:723]
419	3.130962883	-1.779539906	0.449919821	-3.955237852	7.65E-05	0.000273151	ART3	ADP-ribosyltransferase 3 (inactive) [Source:HGNC Symbol;Acc:HGNC:725]
420	155.6283967	-3.067906279	0.195518154	-15.69115815	1.74E-55	2.75E-53	ART4	ADP-ribosyltransferase 4 (inactive) (Dombrock blood group) [Source:HGNC Symbol;Acc:HGNC:726]
421	738.6994589	0.400122064	0.155811348	2.567990526	0.010228995	0.022815051	ARVCF	ARVCF delta catenin family member [Source:HGNC Symbol;Acc:HGNC:728]
427	6163.918381	-0.462946897	0.11059444	-4.185987077	2.84E-05	0.000109655	ASAH1	N-acylsphingosine amidohydrolase 1 [Source:HGNC Symbol;Acc:HGNC:735]
429	4.625076117	-4.223266468	0.888787412	-4.751717239	2.02E-06	9.47E-06	ASCL1	achaete-scute family bHLH transcription factor 1 [Source:HGNC Symbol;Acc:HGNC:738]
430	8.894564522	-0.774478313	0.329442814	-2.350873293	0.01872941	0.038876221	ASCL2	achaete-scute family bHLH transcription factor 2 [Source:HGNC Symbol;Acc:HGNC:739]
432	31.18515786	-1.104481323	0.206400986	-5.351143647	8.74E-08	5.01E-07	ASGR1	asialoglycoprotein receptor 1 [Source:HGNC Symbol;Acc:HGNC:742]
433	3.449714621	0.157646688	0.509763285	0.309254693	0.757127793	0.820047065	ASGR2	asialoglycoprotein receptor 2 [Source:HGNC Symbol;Acc:HGNC:743]
434	9.856074784	-0.299927595	0.251904437	-1.190640381	0.233794792	0.328320887	ASIP	agouti signaling protein [Source:HGNC Symbol;Acc:HGNC:745]
435	337.2755834	0.075539194	0.092601121	0.81574816	0.414644188	0.518545972	ASL	argininosuccinate lyase [Source:HGNC Symbol;Acc:HGNC:746]
438	53.64263228	-0.54010712	0.188436309	-2.866258221	0.004153553	0.010227978	ASMT	acetylserotonin O-methyltransferase [Source:HGNC Symbol;Acc:HGNC:750]
439	360.7041555	-0.155687888	0.096908244	-1.606549462	0.108153236	0.174634236	GET3	guided entry of tail-anchored proteins factor 3, ATPase [Source:HGNC Symbol;Acc:HGNC:752]
440	107.42355	0.255845394	0.101624096	2.517566247	0.011816874	0.025899011	ASNS	asparagine synthetase (glutamine-hydrolyzing) [Source:HGNC Symbol;Acc:HGNC:753]
443	52.10808286	-2.457745485	0.200013922	-12.28787206	1.05E-34	5.57E-33	ASPA	aspartoacylase [Source:HGNC Symbol;Acc:HGNC:756]
444	3342.01753	-0.937745765	0.09997857	-9.379467711	6.63E-21	1.40E-19	ASPH	aspartate beta-hydroxylase [Source:HGNC Symbol;Acc:HGNC:757]
445	976.3534876	0.619520342	0.138144815	4.484571818	7.31E-06	3.14E-05	ASS1	argininosuccinate synthase 1 [Source:HGNC Symbol;Acc:HGNC:758]
460	5.770393703	0.627037481	0.453760789	1.381867927	0.167012257	0.249984529	ASTN1	astrotactin 1 [Source:HGNC Symbol;Acc:HGNC:773]
462	4.026005768	-0.230011891	0.287558377	-0.799878946	0.423780937	0.527481396	SERPINC1	serpin family C member 1 [Source:HGNC Symbol;Acc:HGNC:775]
463	2761.320095	0.322148277	0.120739795	2.668120136	0.007627698	0.017565995	ZFHX3	zinc finger homeobox 3 [Source:HGNC Symbol;Acc:HGNC:777]
466	382.843905	0.298354745	0.075803838	3.935879159	8.29E-05	0.000294864	ATF1	activating transcription factor 1 [Source:HGNC Symbol;Acc:HGNC:783]
467	2242.08416	-0.741732462	0.349419621	-2.122755611	0.033774336	0.064777918	ATF3	activating transcription factor 3 [Source:HGNC Symbol;Acc:HGNC:785]
468	1759.017778	-0.414075279	0.093171971	-4.444204371	8.82E-06	3.73E-05	ATF4	activating transcription factor 4 [Source:HGNC Symbol;Acc:HGNC:786]
471	261.28231	1.478123577	0.118660218	12.45677454	1.28E-35	7.23E-34	ATIC	5-aminoimidazole-4-carboxamide ribonucleotide formyltransferase/IMP cyclohydrolase [Source:HGNC Symbol;Acc:HGNC:794]
472	3312.227183	-0.204187958	0.13631213	-1.497944144	0.134147763	0.208641293	ATM	ATM serine/threonine kinase [Source:HGNC Symbol;Acc:HGNC:795]
473	2171.178956	0.015263833	0.104666495	0.145833035	0.884053196	0.91717903	RERE	arginine-glutamic acid dipeptide repeats [Source:HGNC Symbol;Acc:HGNC:9965]
475	200.720869	-0.317609362	0.129387105	-2.454721913	0.014099361	0.030283212	ATOX1	antioxidant 1 copper chaperone [Source:HGNC Symbol;Acc:HGNC:798]
476	12256.59066	-0.431493758	0.101794911	-4.238853933	2.25E-05	8.84E-05	ATP1A1	ATPase Na+/K+ transporting subunit alpha 1 [Source:HGNC Symbol;Acc:HGNC:799]
477	42.09632008	-1.609493955	0.282904127	-5.689185147	1.28E-08	8.14E-08	ATP1A2	ATPase Na+/K+ transporting subunit alpha 2 [Source:HGNC Symbol;Acc:HGNC:800]
478	4.272058867	-0.386419473	0.595373385	-0.649037197	0.516314334	0.615780743	ATP1A3	ATPase Na+/K+ transporting subunit alpha 3 [Source:HGNC Symbol;Acc:HGNC:801]
479	11.37784411	4.121668663	0.617562719	6.674089183	2.49E-11	2.20E-10	ATP12A	ATPase H+/K+ transporting non-gastric alpha2 subunit [Source:HGNC Symbol;Acc:HGNC:13816]
480	2.21943165	-0.474330541	0.551920086	-0.859418878	0.390109458	0.494504947	ATP1A4	ATPase Na+/K+ transporting subunit alpha 4 [Source:HGNC Symbol;Acc:HGNC:14073]
481	4661.302992	-0.27793503	0.1112701	-2.497841108	0.012495219	0.02719206	ATP1B1	ATPase Na+/K+ transporting subunit beta 1 [Source:HGNC Symbol;Acc:HGNC:804]
482	39.60045245	-1.058584961	0.266038741	-3.979063186	6.92E-05	0.000249019	ATP1B2	ATPase Na+/K+ transporting subunit beta 2 [Source:HGNC Symbol;Acc:HGNC:805]
483	493.5503168	0.945986379	0.179516062	5.269647575	1.37E-07	7.62E-07	ATP1B3	ATPase Na+/K+ transporting subunit beta 3 [Source:HGNC Symbol;Acc:HGNC:806]
486	4.733192291	-1.164016854	0.300469506	-3.8739933	0.000107066	0.000372712	FXYD2	FXYD domain containing ion transport regulator 2 [Source:HGNC Symbol;Acc:HGNC:4026]
487	59.81957928	-0.071946267	0.148755066	-0.483655913	0.628630086	0.714124238	ATP2A1	ATPase sarcoplasmic/endoplasmic reticulum Ca2+ transporting 1 [Source:HGNC Symbol;Acc:HGNC:811]
488	3054.074576	-0.055174534	0.109221827	-0.505160324	0.613446235	0.701139759	ATP2A2	ATPase sarcoplasmic/endoplasmic reticulum Ca2+ transporting 2 [Source:HGNC Symbol;Acc:HGNC:812]
489	296.2522624	-0.779134182	0.323090446	-2.411504862	0.01588684	0.033630597	ATP2A3	ATPase sarcoplasmic/endoplasmic reticulum Ca2+ transporting 3 [Source:HGNC Symbol;Acc:HGNC:813]
490	1168.63444	-0.409716589	0.113433129	-3.611965851	0.000303885	0.000972034	ATP2B1	ATPase plasma membrane Ca2+ transporting 1 [Source:HGNC Symbol;Acc:HGNC:814]
491	5.361457746	-1.024160911	0.33367634	-3.069324338	0.002145435	0.005678628	ATP2B2	ATPase plasma membrane Ca2+ transporting 2 [Source:HGNC Symbol;Acc:HGNC:815]
492	1.390930022	-0.568643621	0.745828593	-0.762432048	0.445802185	0.548844254	ATP2B3	ATPase plasma membrane Ca2+ transporting 3 [Source:HGNC Symbol;Acc:HGNC:816]
493	2426.800349	0.518403189	0.082852711	6.256924877	3.93E-10	3.01E-09	ATP2B4	ATPase plasma membrane Ca2+ transporting 4 [Source:HGNC Symbol;Acc:HGNC:817]
495	10.07750747	-1.365534157	0.340323735	-4.012456426	6.01E-05	0.000219009	ATP4A	ATPase H+/K+ transporting subunit alpha [Source:HGNC Symbol;Acc:HGNC:819]
496	29.38962482	-0.552397586	0.248524307	-2.222710502	0.026235327	0.051996147	ATP4B	ATPase H+/K+ transporting subunit beta [Source:HGNC Symbol;Acc:HGNC:820]
498	3306.202025	-0.150747282	0.1204684	-1.251342944	0.210809384	0.30205267	ATP5F1A	ATP synthase F1 subunit alpha [Source:HGNC Symbol;Acc:HGNC:823]
501	747.1129375	-0.497255737	0.114742352	-4.333672163	1.47E-05	5.98E-05	ALDH7A1	aldehyde dehydrogenase 7 family member A1 [Source:HGNC Symbol;Acc:HGNC:877]
506	3047.963903	-0.225379249	0.120069654	-1.877070868	0.060508382	0.107265764	ATP5F1B	ATP synthase F1 subunit beta [Source:HGNC Symbol;Acc:HGNC:830]
509	1022.039805	-0.355674329	0.10853386	-3.277081739	0.00104886	0.002977391	ATP5F1C	ATP synthase F1 subunit gamma [Source:HGNC Symbol;Acc:HGNC:833]
513	218.7644484	-0.049634867	0.110013577	-0.451170376	0.651866759	0.734398514	ATP5F1D	ATP synthase F1 subunit delta [Source:HGNC Symbol;Acc:HGNC:837]
514	402.7124759	0.073150291	0.154059605	0.474818115	0.63491662	0.719618199	ATP5F1E	ATP synthase F1 subunit epsilon [Source:HGNC Symbol;Acc:HGNC:838]
515	990.4941599	-0.231753266	0.099153199	-2.33732515	0.019422284	0.040100724	ATP5PB	ATP synthase peripheral stalk-membrane subunit b [Source:HGNC Symbol;Acc:HGNC:840]
516	276.6601839	-0.478483092	0.141960268	-3.370542331	0.000750204	0.002199953	ATP5MC1	ATP synthase membrane subunit c locus 1 [Source:HGNC Symbol;Acc:HGNC:841]
517	760.604622	0.103694489	0.085752432	1.209230893	0.226574152	0.320250705	ATP5MC2	ATP synthase membrane subunit c locus 2 [Source:HGNC Symbol;Acc:HGNC:842]
518	568.7414707	-0.161023772	0.119923962	-1.34271558	0.179364088	0.26478149	ATP5MC3	ATP synthase membrane subunit c locus 3 [Source:HGNC Symbol;Acc:HGNC:843]
521	228.5732234	0.086058487	0.177382639	0.485157325	0.627564751	0.713099666	ATP5ME	ATP synthase membrane subunit e [Source:HGNC Symbol;Acc:HGNC:846]
522	314.2011035	-0.380292265	0.120354494	-3.159767899	0.001578949	0.004310226	ATP5PF	ATP synthase peripheral stalk subunit F6 [Source:HGNC Symbol;Acc:HGNC:847]
523	1946.430607	0.468183921	0.090017656	5.201023254	1.98E-07	1.08E-06	ATP6V1A	ATPase H+ transporting V1 subunit A [Source:HGNC Symbol;Acc:HGNC:851]
525	3.05365216	0.854169982	0.391885045	2.17964424	0.029283843	0.057233303	ATP6V1B1	ATPase H+ transporting V1 subunit B1 [Source:HGNC Symbol;Acc:HGNC:853]
526	1208.513074	0.906132534	0.078218603	11.58461668	4.93E-31	2.12E-29	ATP6V1B2	ATPase H+ transporting V1 subunit B2 [Source:HGNC Symbol;Acc:HGNC:854]
527	297.9818397	0.243658058	0.117408265	2.075305841	0.037958198	0.071683289	ATP6V0C	ATPase H+ transporting V0 subunit c [Source:HGNC Symbol;Acc:HGNC:855]
528	1185.725223	-0.099682307	0.065956996	-1.511322716	0.130706249	0.204242342	ATP6V1C1	ATPase H+ transporting V1 subunit C1 [Source:HGNC Symbol;Acc:HGNC:856]
529	560.0885943	0.382638812	0.104619178	3.657444245	0.000254743	0.000827709	ATP6V1E1	ATPase H+ transporting V1 subunit E1 [Source:HGNC Symbol;Acc:HGNC:857]
533	462.3885002	0.268684691	0.152181654	1.765552448	0.077470964	0.131977583	ATP6V0B	ATPase H+ transporting V0 subunit b [Source:HGNC Symbol;Acc:HGNC:861]
534	23.76414405	-1.045796377	0.227804997	-4.590752582	4.42E-06	1.97E-05	ATP6V1G2	ATPase H+ transporting V1 subunit G2 [Source:HGNC Symbol;Acc:HGNC:862]
535	1229.57382	0.260287849	0.100117893	2.599813484	0.009327444	0.020988211	ATP6V0A1	ATPase H+ transporting V0 subunit a1 [Source:HGNC Symbol;Acc:HGNC:865]
537	967.0500241	0.794543933	0.089495455	8.878036645	6.81E-19	1.21E-17	ATP6AP1	ATPase H+ transporting accessory protein 1 [Source:HGNC Symbol;Acc:HGNC:868]
538	582.2331859	0.121228466	0.0662583	1.829634427	0.067304622	0.117400656	ATP7A	ATPase copper transporting alpha [Source:HGNC Symbol;Acc:HGNC:869]
539	516.892089	-0.137159678	0.138298539	-0.991765197	0.321312079	0.4237385	ATP5PO	ATP synthase peripheral stalk subunit OSCP [Source:HGNC Symbol;Acc:HGNC:850]
540	129.7051592	-0.890560487	0.110828139	-8.035508773	9.32E-16	1.26E-14	ATP7B	ATPase copper transporting beta [Source:HGNC Symbol;Acc:HGNC:870]
545	1267.941511	-0.076457788	0.065343436	-1.170091332	0.241964216	0.337384077	ATR	ATR serine/threonine kinase [Source:HGNC Symbol;Acc:HGNC:882]
546	3177.507589	0.018858892	0.075889489	0.248504671	0.803743957	0.856326823	ATRX	ATRX chromatin remodeler [Source:HGNC Symbol;Acc:HGNC:886]
547	81.79107093	-3.080833565	0.398488501	-7.731298543	1.06E-14	1.31E-13	KIF1A	kinesin family member 1A [Source:HGNC Symbol;Acc:HGNC:888]
549	858.0177672	-0.16134884	0.072361306	-2.229766838	0.025762926	0.051171091	AUH	AU RNA binding methylglutaconyl-CoA hydratase [Source:HGNC Symbol;Acc:HGNC:890]
550	679.2698675	-0.033532858	0.068031184	-0.492904217	0.622080268	0.708724029	AUP1	AUP1 lipid droplet regulating VLDL assembly factor [Source:HGNC Symbol;Acc:HGNC:891]
551	0.292273628	-0.384401777	1.142026028	-0.336596336	0.736421219	NA	AVP	arginine vasopressin [Source:HGNC Symbol;Acc:HGNC:894]
552	581.0317486	-3.808187732	0.188441477	-20.20886164	8.18E-91	6.45E-88	AVPR1A	arginine vasopressin receptor 1A [Source:HGNC Symbol;Acc:HGNC:895]
553	6.36401481	1.411685534	0.28960495	4.874521432	1.09E-06	5.33E-06	AVPR1B	arginine vasopressin receptor 1B [Source:HGNC Symbol;Acc:HGNC:896]
554	14.40801719	-0.993580971	0.25859861	-3.842174444	0.000121949	0.000419748	AVPR2	arginine vasopressin receptor 2 [Source:HGNC Symbol;Acc:HGNC:897]
558	669.6718953	0.354225108	0.111479075	3.177503105	0.001485491	0.004084089	AXL	AXL receptor tyrosine kinase [Source:HGNC Symbol;Acc:HGNC:905]
563	12.51607033	-4.976000495	0.980654591	-5.074162238	3.89E-07	2.03E-06	AZGP1	alpha-2-glycoprotein 1, zinc-binding [Source:HGNC Symbol;Acc:HGNC:910]
566	2.170424618	3.83708929	0.820505991	4.676491495	2.92E-06	1.34E-05	AZU1	azurocidin 1 [Source:HGNC Symbol;Acc:HGNC:913]
567	14869.46059	0.677545912	0.223725249	3.028473159	0.002457929	0.006418467	B2M	beta-2-microglobulin [Source:HGNC Symbol;Acc:HGNC:914]
570	2.139285848	-0.518512853	0.432733555	-1.198226592	0.230828816	0.325041579	BAAT	bile acid-CoA:amino acid N-acyltransferase [Source:HGNC Symbol;Acc:HGNC:932]
571	1155.741402	0.197663405	0.098721225	2.002238164	0.045259123	0.083508781	BACH1	BTB domain and CNC homolog 1 [Source:HGNC Symbol;Acc:HGNC:935]
572	231.3254164	-0.046689402	0.118989225	-0.392383447	0.694774915	0.770461885	BAD	BCL2 associated agonist of cell death [Source:HGNC Symbol;Acc:HGNC:936]
573	554.8078084	0.505439328	0.115218209	4.38680077	1.15E-05	4.77E-05	BAG1	BAG cochaperone 1 [Source:HGNC Symbol;Acc:HGNC:937]
575	16.18227963	0.151574122	0.266996014	0.567701818	0.570237457	0.664156744	ADGRB1	adhesion G protein-coupled receptor B1 [Source:HGNC Symbol;Acc:HGNC:943]
576	104.8245567	0.76313831	0.210882768	3.618779835	0.000295995	0.000948865	ADGRB2	adhesion G protein-coupled receptor B2 [Source:HGNC Symbol;Acc:HGNC:944]
577	79.74883399	0.826125879	0.174063545	4.746116599	2.07E-06	9.71E-06	ADGRB3	adhesion G protein-coupled receptor B3 [Source:HGNC Symbol;Acc:HGNC:945]
578	95.67928102	0.304205481	0.153695761	1.979270468	0.047785563	0.087540485	BAK1	BCL2 antagonist/killer 1 [Source:HGNC Symbol;Acc:HGNC:949]
579	2.51616472	0.2676384	0.49601184	0.539580669	0.589486251	0.680589629	NKX3-2	NK3 homeobox 2 [Source:HGNC Symbol;Acc:HGNC:951]
580	245.6437386	0.095770307	0.143944619	0.665327458	0.505841072	0.606131324	BARD1	BRCA1 associated RING domain 1 [Source:HGNC Symbol;Acc:HGNC:952]
581	141.1846264	1.504329012	0.1365935	11.01318152	3.30E-28	1.19E-26	BAX	BCL2 associated X, apoptosis regulator [Source:HGNC Symbol;Acc:HGNC:959]
582	766.6280984	-0.127282457	0.078752748	-1.616228784	0.106044858	0.171851418	BBS1	Bardet-Biedl syndrome 1 [Source:HGNC Symbol;Acc:HGNC:966]
583	797.8070046	0.398423985	0.062447981	6.380093906	1.77E-10	1.41E-09	BBS2	Bardet-Biedl syndrome 2 [Source:HGNC Symbol;Acc:HGNC:967]
585	392.897796	-0.395892232	0.068603969	-5.770689914	7.89E-09	5.19E-08	BBS4	Bardet-Biedl syndrome 4 [Source:HGNC Symbol;Acc:HGNC:969]
586	302.0926376	1.190338639	0.279128191	4.264487353	2.00E-05	7.97E-05	BCAT1	branched chain amino acid transaminase 1 [Source:HGNC Symbol;Acc:HGNC:976]
587	203.2257109	-0.239197232	0.092647972	-2.581785943	0.009829053	0.022011138	BCAT2	branched chain amino acid transaminase 2 [Source:HGNC Symbol;Acc:HGNC:977]
590	24.77066481	1.219268168	0.375812633	3.244351203	0.001177185	0.003307666	BCHE	butyrylcholinesterase [Source:HGNC Symbol;Acc:HGNC:983]
593	473.3303803	-0.170046263	0.092415739	-1.840014097	0.065766168	0.115102371	BCKDHA	branched chain keto acid dehydrogenase E1 subunit alpha [Source:HGNC Symbol;Acc:HGNC:986]
594	648.1636027	-0.483583648	0.080648093	-5.996219224	2.02E-09	1.42E-08	BCKDHB	branched chain keto acid dehydrogenase E1 subunit beta [Source:HGNC Symbol;Acc:HGNC:987]
595	3100.526618	2.190447763	0.132186681	16.57086595	1.13E-61	2.42E-59	CCND1	cyclin D1 [Source:HGNC Symbol;Acc:HGNC:1582]
596	2883.596155	-1.478814292	0.144803174	-10.21258204	1.74E-24	4.81E-23	BCL2	BCL2 apoptosis regulator [Source:HGNC Symbol;Acc:HGNC:990]
597	36.32385761	-0.275225677	0.384568768	-0.715673504	0.474192975	0.576092506	BCL2A1	BCL2 related protein A1 [Source:HGNC Symbol;Acc:HGNC:991]
598	600.2719259	1.44782002	0.100896654	14.34953459	1.07E-46	1.11E-44	BCL2L1	BCL2 like 1 [Source:HGNC Symbol;Acc:HGNC:992]
599	613.3086095	-0.152854604	0.064422123	-2.372703604	0.017658428	0.036899741	BCL2L2	BCL2 like 2 [Source:HGNC Symbol;Acc:HGNC:995]
602	122.5571434	0.581823376	0.25561401	2.276179527	0.022835267	0.046121615	BCL3	BCL3 transcription coactivator [Source:HGNC Symbol;Acc:HGNC:998]
604	1051.140034	-0.482630373	0.148274035	-3.254989139	0.001133967	0.003197075	BCL6	BCL6 transcription repressor [Source:HGNC Symbol;Acc:HGNC:1001]
605	309.0200069	0.675432346	0.093961989	7.188357252	6.56E-13	6.80E-12	BCL7A	BAF chromatin remodeling complex subunit BCL7A [Source:HGNC Symbol;Acc:HGNC:1004]
607	525.3634491	1.036799431	0.131418505	7.889295603	3.04E-15	3.90E-14	BCL9	BCL9 transcription coactivator [Source:HGNC Symbol;Acc:HGNC:1008]
608	19.89758834	-0.604605816	0.507342218	-1.191712012	0.233374186	0.327937768	TNFRSF17	TNF receptor superfamily member 17 [Source:HGNC Symbol;Acc:HGNC:11913]
610	2.568179053	-0.012512453	0.604160261	-0.020710487	0.983476604	0.988186624	HCN2	hyperpolarization activated cyclic nucleotide gated potassium and sodium channel 2 [Source:HGNC Symbol;Acc:HGNC:4846]
611	14.22729863	-0.361636145	0.197168245	-1.83415004	0.066631725	0.116421787	OPN1SW	opsin 1, short wave sensitive [Source:HGNC Symbol;Acc:HGNC:1012]
613	1282.643869	0.598855051	0.10814935	5.537296791	3.07E-08	1.87E-07	BCR	BCR activator of RhoGEF and GTPase [Source:HGNC Symbol;Acc:HGNC:1014]
617	180.4520196	-0.169945567	0.085282998	-1.992725051	0.046291563	0.085141481	BCS1L	BCS1 homolog, ubiquinol-cytochrome c reductase complex chaperone [Source:HGNC Symbol;Acc:HGNC:1020]
618	22.1905269	-0.122389628	0.366527114	-0.333916981	0.738442206	0.806049583	BCYRN1	brain cytoplasmic RNA 1 [Source:HGNC Symbol;Acc:HGNC:1022]
622	484.4401302	-0.492493999	0.107574542	-4.578164974	4.69E-06	2.08E-05	BDH1	3-hydroxybutyrate dehydrogenase 1 [Source:HGNC Symbol;Acc:HGNC:1027]
623	4.643337967	-0.621400875	0.34992123	-1.775830734	0.07576082	0.129460128	BDKRB1	bradykinin receptor B1 [Source:HGNC Symbol;Acc:HGNC:1029]
624	206.692923	-0.809279587	0.282317697	-2.866556346	0.004149643	0.010219907	BDKRB2	bradykinin receptor B2 [Source:HGNC Symbol;Acc:HGNC:1030]
627	106.7005839	-0.211358595	0.169590354	-1.24628901	0.212658311	0.304308873	BDNF	brain derived neurotrophic factor [Source:HGNC Symbol;Acc:HGNC:1033]
629	549.4464738	2.043718362	0.350767008	5.826426984	5.66E-09	3.80E-08	CFB	complement factor B [Source:HGNC Symbol;Acc:HGNC:1037]
631	45.51663436	-0.847589997	0.158500725	-5.347546507	8.92E-08	5.10E-07	BFSP1	beaded filament structural protein 1 [Source:HGNC Symbol;Acc:HGNC:1040]
632	16.90646108	0.038639441	0.167065029	0.231283838	0.817094302	0.866095298	BGLAP	bone gamma-carboxyglutamate protein [Source:HGNC Symbol;Acc:HGNC:1043]
633	653.7771639	0.377933125	0.222358554	1.699656335	0.089195587	0.148628645	BGN	biglycan [Source:HGNC Symbol;Acc:HGNC:1044]
634	74.79233045	-0.470403145	0.212222979	-2.216551419	0.02665376	0.052713656	CEACAM1	CEA cell adhesion molecule 1 [Source:HGNC Symbol;Acc:HGNC:1814]
635	16.29242758	1.035546126	0.199936588	5.179372812	2.23E-07	1.20E-06	BHMT	betaine--homocysteine S-methyltransferase [Source:HGNC Symbol;Acc:HGNC:1047]
636	673.0202018	1.259687035	0.099192442	12.69942558	5.96E-37	3.60E-35	BICD1	BICD cargo adaptor 1 [Source:HGNC Symbol;Acc:HGNC:1049]
637	142.3987019	1.973594759	0.166588536	11.84712228	2.23E-32	1.04E-30	BID	BH3 interacting domain death agonist [Source:HGNC Symbol;Acc:HGNC:1050]
638	17.27684832	-0.061880199	0.262733821	-0.2355243	0.813801821	0.863880699	BIK	BCL2 interacting killer [Source:HGNC Symbol;Acc:HGNC:1051]
639	834.5423156	1.089865765	0.222424077	4.899945103	9.59E-07	4.73E-06	PRDM1	PR/SET domain 1 [Source:HGNC Symbol;Acc:HGNC:9346]
640	52.84851865	-2.934185661	0.646164046	-4.540929935	5.60E-06	2.45E-05	BLK	BLK proto-oncogene, Src family tyrosine kinase [Source:HGNC Symbol;Acc:HGNC:1057]
641	50.62547219	0.35251595	0.249345455	1.413765292	0.157430828	0.238180841	BLM	BLM RecQ like helicase [Source:HGNC Symbol;Acc:HGNC:1058]
642	265.5022114	0.062544506	0.071273372	0.877529777	0.380198952	0.484890983	BLMH	bleomycin hydrolase [Source:HGNC Symbol;Acc:HGNC:1059]
643	85.61202706	0.287193454	0.227276655	1.263629358	0.206363091	0.296918039	CXCR5	C-X-C motif chemokine receptor 5 [Source:HGNC Symbol;Acc:HGNC:1060]
644	197.9806157	0.706403721	0.112039096	6.304975177	2.88E-10	2.25E-09	BLVRA	biliverdin reductase A [Source:HGNC Symbol;Acc:HGNC:1062]
645	283.5864639	-0.285203182	0.132590534	-2.151007116	0.031475638	0.060893232	BLVRB	biliverdin reductase B [Source:HGNC Symbol;Acc:HGNC:1063]
646	21.92638057	3.61776892	0.330826794	10.93553783	7.79E-28	2.73E-26	BNC1	basonuclin zinc finger protein 1 [Source:HGNC Symbol;Acc:HGNC:1081]
648	316.5192367	0.191294439	0.107591691	1.777966654	0.075409332	0.128975465	BMI1	BMI1 proto-oncogene, polycomb ring finger [Source:HGNC Symbol;Acc:HGNC:1066]
649	460.8296866	1.749135215	0.115513025	15.14232017	8.52E-52	1.12E-49	BMP1	bone morphogenetic protein 1 [Source:HGNC Symbol;Acc:HGNC:1067]
650	787.0405688	-2.152753703	0.286059568	-7.525543432	5.25E-14	6.05E-13	BMP2	bone morphogenetic protein 2 [Source:HGNC Symbol;Acc:HGNC:1069]
651	6.327223813	-0.299823731	0.385010614	-0.77874147	0.436132022	0.539529276	BMP3	bone morphogenetic protein 3 [Source:HGNC Symbol;Acc:HGNC:1070]
652	71.95756735	0.696080213	0.217550018	3.199632979	0.001376027	0.003813314	BMP4	bone morphogenetic protein 4 [Source:HGNC Symbol;Acc:HGNC:1071]
653	37.68782555	-2.773836313	0.276956322	-10.01542878	1.30E-23	3.39E-22	BMP5	bone morphogenetic protein 5 [Source:HGNC Symbol;Acc:HGNC:1072]
654	98.69260355	-0.277477427	0.207220164	-1.339046458	0.180555549	0.266223237	BMP6	bone morphogenetic protein 6 [Source:HGNC Symbol;Acc:HGNC:1073]
655	1264.855098	-0.439278675	0.131012409	-3.352954711	0.000799538	0.002331294	BMP7	bone morphogenetic protein 7 [Source:HGNC Symbol;Acc:HGNC:1074]
656	320.7322137	-1.337809128	0.180690507	-7.403870594	1.32E-13	1.47E-12	BMP8B	bone morphogenetic protein 8b [Source:HGNC Symbol;Acc:HGNC:1075]
657	1611.322187	-0.592295213	0.091066355	-6.503996083	7.82E-11	6.52E-10	BMPR1A	bone morphogenetic protein receptor type 1A [Source:HGNC Symbol;Acc:HGNC:1076]
658	28.00636249	-2.354804021	0.241329802	-9.757618016	1.71E-22	4.08E-21	BMPR1B	bone morphogenetic protein receptor type 1B [Source:HGNC Symbol;Acc:HGNC:1077]
659	2394.317756	0.203622466	0.082719222	2.461610031	0.013831496	0.029773195	BMPR2	bone morphogenetic protein receptor type 2 [Source:HGNC Symbol;Acc:HGNC:1078]
660	31.62843293	-0.90770331	0.245820138	-3.692550644	0.000222016	0.000729294	BMX	BMX non-receptor tyrosine kinase [Source:HGNC Symbol;Acc:HGNC:1079]
661	348.9614347	0.152690051	0.054259993	2.814044767	0.004892241	0.011821728	POLR3D	RNA polymerase III subunit D [Source:HGNC Symbol;Acc:HGNC:1080]
662	67.97337994	-0.256143226	0.115484989	-2.21797854	0.026556296	0.052553066	BNIP1	BCL2 interacting protein 1 [Source:HGNC Symbol;Acc:HGNC:1082]
663	961.8185642	-0.173996478	0.099322782	-1.75182848	0.079803305	0.135358538	BNIP2	BCL2 interacting protein 2 [Source:HGNC Symbol;Acc:HGNC:1083]
664	244.8414944	-0.0192043	0.121202832	-0.158447617	0.874104095	0.909340695	BNIP3	BCL2 interacting protein 3 [Source:HGNC Symbol;Acc:HGNC:1084]
665	1091.645883	-0.16489012	0.098118435	-1.680521305	0.092855933	0.153799928	BNIP3L	BCL2 interacting protein 3 like [Source:HGNC Symbol;Acc:HGNC:1085]
666	177.9223261	0.01071873	0.153521961	0.069818874	0.944337825	0.961720832	BOK	BCL2 family apoptosis regulator BOK [Source:HGNC Symbol;Acc:HGNC:1087]
667	6144.686584	1.143196682	0.108927197	10.49505275	9.10E-26	2.76E-24	DST	dystonin [Source:HGNC Symbol;Acc:HGNC:1090]
668	0.373567102	0.098575863	0.906433075	0.108751397	0.913399675	NA	FOXL2	forkhead box L2 [Source:HGNC Symbol;Acc:HGNC:1092]
669	149.1514509	0.347289857	0.106310089	3.266762926	0.001087847	0.003077789	BPGM	bisphosphoglycerate mutase [Source:HGNC Symbol;Acc:HGNC:1093]
670	99.61289556	-0.208804822	0.10238454	-2.039417487	0.041408379	0.077384737	BPHL	biphenyl hydrolase like [Source:HGNC Symbol;Acc:HGNC:1094]
671	1.924223929	-0.9502517	0.518693691	-1.832009365	0.066950025	0.116883088	BPI	bactericidal permeability increasing protein [Source:HGNC Symbol;Acc:HGNC:1095]
672	229.5153389	-0.197859668	0.176724212	-1.119595701	0.262886088	0.361225207	BRCA1	BRCA1 DNA repair associated [Source:HGNC Symbol;Acc:HGNC:1100]
673	2072.352799	-0.128297196	0.073457214	-1.746556793	0.080714248	0.136695531	BRAF	B-Raf proto-oncogene, serine/threonine kinase [Source:HGNC Symbol;Acc:HGNC:1097]
675	113.874896	0.586842848	0.235081537	2.496337467	0.012548316	0.027294741	BRCA2	BRCA2 DNA repair associated [Source:HGNC Symbol;Acc:HGNC:1101]
676	0.956149465	0.712932302	0.72285625	0.986271201	0.324000048	0.42658686	BRDT	bromodomain testis associated [Source:HGNC Symbol;Acc:HGNC:1105]
677	3118.009223	1.440265994	0.177971147	8.092693771	5.84E-16	8.01E-15	ZFP36L1	ZFP36 ring finger protein like 1 [Source:HGNC Symbol;Acc:HGNC:1107]
678	2779.686084	-1.039622772	0.120264576	-8.644463804	5.41E-18	8.88E-17	ZFP36L2	ZFP36 ring finger protein like 2 [Source:HGNC Symbol;Acc:HGNC:1108]
680	3.218997593	-2.779483072	0.55450545	-5.012544194	5.37E-07	2.74E-06	BRS3	bombesin receptor subtype 3 [Source:HGNC Symbol;Acc:HGNC:1113]
682	2688.85178	0.285286219	0.090898138	3.138526537	0.001697996	0.004601688	BSG	basigin (Ok blood group) [Source:HGNC Symbol;Acc:HGNC:1116]
683	43.19752121	0.11228391	0.221028377	0.508006765	0.611448599	0.699646005	BST1	bone marrow stromal cell antigen 1 [Source:HGNC Symbol;Acc:HGNC:1118]
684	170.3914793	-0.006519881	0.270377005	-0.024114038	0.980761646	0.986296524	BST2	bone marrow stromal cell antigen 2 [Source:HGNC Symbol;Acc:HGNC:1119]
685	146.9310988	0.492183321	0.139700344	3.523136062	0.000426472	0.001320491	BTC	betacellulin [Source:HGNC Symbol;Acc:HGNC:1121]
686	1308.66643	-0.29227193	0.165671958	-1.764160531	0.077704956	0.132313419	BTD	biotinidase [Source:HGNC Symbol;Acc:HGNC:1122]
687	1711.822587	-1.558511505	0.17626075	-8.842079143	9.40E-19	1.65E-17	KLF9	KLF transcription factor 9 [Source:HGNC Symbol;Acc:HGNC:1123]
688	946.2359108	0.687558716	0.227241378	3.025675701	0.002480782	0.006466124	KLF5	KLF transcription factor 5 [Source:HGNC Symbol;Acc:HGNC:6349]
689	1970.839326	0.081950321	0.104671681	0.782927345	0.433669778	0.537150778	BTF3	basic transcription factor 3 [Source:HGNC Symbol;Acc:HGNC:1125]
694	837.2857933	-0.776425648	0.222051719	-3.496598227	0.000471231	0.001444542	BTG1	BTG anti-proliferation factor 1 [Source:HGNC Symbol;Acc:HGNC:1130]
695	88.21914107	-0.091452391	0.438315777	-0.20864499	0.834725386	0.880138126	BTK	Bruton tyrosine kinase [Source:HGNC Symbol;Acc:HGNC:1133]
696	14.6852727	-0.256241923	0.229433627	-1.116845539	0.264060374	0.362519644	BTN1A1	butyrophilin subfamily 1 member A1 [Source:HGNC Symbol;Acc:HGNC:1135]
699	40.28554213	1.2063667	0.456551786	2.642343623	0.008233448	0.018796205	BUB1	BUB1 mitotic checkpoint serine/threonine kinase [Source:HGNC Symbol;Acc:HGNC:1148]
701	42.23316351	0.926325891	0.36980742	2.504887251	0.012249043	0.026724738	BUB1B	BUB1 mitotic checkpoint serine/threonine kinase B [Source:HGNC Symbol;Acc:HGNC:1149]
705	78.47413628	0.309883582	0.116880957	2.651275207	0.008018847	0.018359734	BYSL	bystin like [Source:HGNC Symbol;Acc:HGNC:1157]
706	228.6014015	1.055778063	0.206223209	5.119588962	3.06E-07	1.62E-06	TSPO	translocator protein [Source:HGNC Symbol;Acc:HGNC:1158]
708	334.8292838	0.028648307	0.102889973	0.278436333	0.780677432	0.838748639	C1QBP	complement C1q binding protein [Source:HGNC Symbol;Acc:HGNC:1243]
710	818.9328449	-0.326770674	0.188882949	-1.7300168	0.083627274	0.140751014	SERPING1	serpin family G member 1 [Source:HGNC Symbol;Acc:HGNC:1228]
711	2.769133622	-1.033783286	0.405746037	-2.547857999	0.010838658	0.023994316	ERC2-IT1	ERC2 intronic transcript 1 [Source:HGNC Symbol;Acc:HGNC:1229]
712	394.9769956	0.742435726	0.335711736	2.211527467	0.026999332	0.05332855	C1QA	complement C1q A chain [Source:HGNC Symbol;Acc:HGNC:1241]
713	476.7300219	0.537369881	0.32717531	1.642452425	0.100496278	0.164415147	C1QB	complement C1q B chain [Source:HGNC Symbol;Acc:HGNC:1242]
714	328.4987276	0.565983107	0.314994138	1.796805207	0.072366549	0.124648855	C1QC	complement C1q C chain [Source:HGNC Symbol;Acc:HGNC:1245]
715	1540.529912	-1.271597941	0.245057139	-5.188985504	2.11E-07	1.15E-06	C1R	complement C1r [Source:HGNC Symbol;Acc:HGNC:1246]
716	1567.569599	-1.695748153	0.241216615	-7.029980733	2.07E-12	2.03E-11	C1S	complement C1s [Source:HGNC Symbol;Acc:HGNC:1247]
717	150.9327115	1.213436473	0.388927482	3.119955594	0.001808783	0.004870148	C2	complement C2 [Source:HGNC Symbol;Acc:HGNC:1248]
718	4552.684574	1.865426098	0.312586377	5.967713998	2.41E-09	1.68E-08	C3	complement C3 [Source:HGNC Symbol;Acc:HGNC:1318]
719	86.00793155	0.415831234	0.303799674	1.368767877	0.171071845	0.254914447	C3AR1	complement C3a receptor 1 [Source:HGNC Symbol;Acc:HGNC:1319]
720	4616.271209	1.285118625	0.266630996	4.819839571	1.44E-06	6.89E-06	C4A	complement C4A (Chido/Rodgers blood group) [Source:HGNC Symbol;Acc:HGNC:1323]
721	4559.474829	1.262514822	0.263842298	4.785111537	1.71E-06	8.10E-06	C4B	complement C4B (Chido/Rodgers blood group) [Source:HGNC Symbol;Acc:HGNC:1324]
722	9.862374713	-0.101462851	0.234123045	-0.433374047	0.664743052	0.745085965	C4BPA	complement component 4 binding protein alpha [Source:HGNC Symbol;Acc:HGNC:1325]
725	2.971024535	-0.463030904	0.399730051	-1.158359003	0.246717562	0.342651497	C4BPB	complement component 4 binding protein beta [Source:HGNC Symbol;Acc:HGNC:1328]
726	156.4406263	1.583822506	0.229557691	6.899453041	5.22E-12	4.95E-11	CAPN5	calpain 5 [Source:HGNC Symbol;Acc:HGNC:1482]
727	137.9290251	0.154150886	0.085461542	1.803745661	0.071271188	0.123024473	C5	complement C5 [Source:HGNC Symbol;Acc:HGNC:1331]
728	83.56736269	0.160909687	0.289899113	0.555054085	0.578857667	0.671372903	C5AR1	complement C5a receptor 1 [Source:HGNC Symbol;Acc:HGNC:1338]
729	38.40268722	-4.064156507	0.327417219	-12.41277573	2.23E-35	1.23E-33	C6	complement C6 [Source:HGNC Symbol;Acc:HGNC:1339]
730	1818.415169	-2.347601696	0.246056995	-9.54088583	1.42E-21	3.14E-20	C7	complement C7 [Source:HGNC Symbol;Acc:HGNC:1346]
731	0.447485973	1.408426688	0.779858755	1.806002277	0.070917984	0.12254573	C8A	complement C8 alpha chain [Source:HGNC Symbol;Acc:HGNC:1352]
732	0.745653899	1.347814176	1.006586855	1.338994414	0.180572492	0.266236068	C8B	complement C8 beta chain [Source:HGNC Symbol;Acc:HGNC:1353]
733	11.84160822	-0.762925007	0.21277719	-3.585558234	0.000336358	0.00106369	C8G	complement C8 gamma chain [Source:HGNC Symbol;Acc:HGNC:1354]
734	665.895085	0.165439897	0.097453652	1.697626439	0.089578289	0.149158655	OSGIN2	oxidative stress induced growth inhibitor family member 2 [Source:HGNC Symbol;Acc:HGNC:1355]
735	2.094454596	-0.603720332	0.456296534	-1.3230877	0.185806215	0.272522529	C9	complement C9 [Source:HGNC Symbol;Acc:HGNC:1358]
738	904.8505504	-0.004130053	0.093211523	-0.04430839	0.964658584	0.975497444	VPS51	VPS51 subunit of GARP complex [Source:HGNC Symbol;Acc:HGNC:1172]
740	557.6105643	-0.204966333	0.06943499	-2.951917099	0.003158077	0.008019292	MRPL49	mitochondrial ribosomal protein L49 [Source:HGNC Symbol;Acc:HGNC:1176]
741	76.15847317	0.374145095	0.142815087	2.619786914	0.008798473	0.019927005	ZNHIT2	zinc finger HIT-type containing 2 [Source:HGNC Symbol;Acc:HGNC:1177]
744	924.6464059	-4.44422545	0.200560541	-22.15902205	8.54E-109	1.72E-105	MPPED2	metallophosphoesterase domain containing 2 [Source:HGNC Symbol;Acc:HGNC:1180]
745	74.73417265	2.504718161	0.272061675	9.206435116	3.37E-20	6.71E-19	MYRF	myelin regulatory factor [Source:HGNC Symbol;Acc:HGNC:1181]
746	179.4984899	0.474438148	0.170224316	2.787134996	0.005317632	0.012733469	TMEM258	transmembrane protein 258 [Source:HGNC Symbol;Acc:HGNC:1164]
747	62.46715426	0.847580567	0.167779513	5.051752463	4.38E-07	2.26E-06	DAGLA	diacylglycerol lipase alpha [Source:HGNC Symbol;Acc:HGNC:1165]
750	29.09995023	0.253120664	0.161173686	1.570483803	0.1163026	0.185464051	GAS8-AS1	GAS8 antisense RNA 1 [Source:HGNC Symbol;Acc:HGNC:1197]
752	250.5617806	0.654500568	0.278130479	2.35321411	0.018611914	0.038647232	FMNL1	formin like 1 [Source:HGNC Symbol;Acc:HGNC:1212]
753	1549.308213	0.604228815	0.201397888	3.000174532	0.002698249	0.006968303	LDLRAD4	low density lipoprotein receptor class A domain containing 4 [Source:HGNC Symbol;Acc:HGNC:1224]
754	2599.228255	0.574011021	0.069064284	8.311257108	9.47E-17	1.40E-15	PTTG1IP	PTTG1 interacting protein [Source:HGNC Symbol;Acc:HGNC:13524]
755	311.6718571	-0.15417627	0.105670311	-1.459031099	0.144556548	0.222190041	CFAP410	cilia and flagella associated protein 410 [Source:HGNC Symbol;Acc:HGNC:1260]
757	1474.688816	-0.491727162	0.096431293	-5.099248862	3.41E-07	1.80E-06	TMEM50B	transmembrane protein 50B [Source:HGNC Symbol;Acc:HGNC:1280]
758	0.531411586	-1.173258893	0.782952207	-1.4985064	0.134001731	0.208446159	MPPED1	metallophosphoesterase domain containing 1 [Source:HGNC Symbol;Acc:HGNC:1306]
759	109.5945487	1.378354927	0.130318645	10.5768052	3.82E-26	1.19E-24	CA1	carbonic anhydrase 1 [Source:HGNC Symbol;Acc:HGNC:1368]
760	78.5890748	0.197264702	0.227006522	0.86898253	0.384856686	0.489504621	CA2	carbonic anhydrase 2 [Source:HGNC Symbol;Acc:HGNC:1373]
761	42.2021308	1.113824043	0.147925036	7.529652017	5.09E-14	5.87E-13	CA3	carbonic anhydrase 3 [Source:HGNC Symbol;Acc:HGNC:1374]
762	246.7712556	-1.647073624	0.134532937	-12.24290246	1.83E-34	9.65E-33	CA4	carbonic anhydrase 4 [Source:HGNC Symbol;Acc:HGNC:1375]
763	3.815957936	-2.299433224	0.567051378	-4.055070336	5.01E-05	0.000185387	CA5A	carbonic anhydrase 5A [Source:HGNC Symbol;Acc:HGNC:1377]
765	1.338397004	-0.217275019	0.674663309	-0.322049555	0.747415153	0.812631948	CA6	carbonic anhydrase 6 [Source:HGNC Symbol;Acc:HGNC:1380]
766	6.633692996	1.423687354	0.292022152	4.875271769	1.09E-06	5.31E-06	CA7	carbonic anhydrase 7 [Source:HGNC Symbol;Acc:HGNC:1381]
767	15.63275057	-1.227992132	0.334908782	-3.666646556	0.000245752	0.000800509	CA8	carbonic anhydrase 8 [Source:HGNC Symbol;Acc:HGNC:1382]
768	1.57113269	0.494391086	0.610739988	0.809495196	0.418230365	0.522161718	CA9	carbonic anhydrase 9 [Source:HGNC Symbol;Acc:HGNC:1383]
770	136.8131284	1.492588661	0.145900499	10.23018204	1.45E-24	4.04E-23	CA11	carbonic anhydrase 11 [Source:HGNC Symbol;Acc:HGNC:1370]
771	419.5849063	3.788866486	0.447157935	8.473217611	2.39E-17	3.68E-16	CA12	carbonic anhydrase 12 [Source:HGNC Symbol;Acc:HGNC:1371]
773	19.62594374	-0.73302396	0.206882427	-3.543191033	0.000395316	0.001232764	CACNA1A	calcium voltage-gated channel subunit alpha1 A [Source:HGNC Symbol;Acc:HGNC:1388]
774	30.58362101	-1.099114211	0.35613932	-3.086191694	0.002027381	0.00539755	CACNA1B	calcium voltage-gated channel subunit alpha1 B [Source:HGNC Symbol;Acc:HGNC:1389]
775	155.4132522	0.40083611	0.147164816	2.723722424	0.006455073	0.015129737	CACNA1C	calcium voltage-gated channel subunit alpha1 C [Source:HGNC Symbol;Acc:HGNC:1390]
776	583.2714487	-1.01850093	0.161049893	-6.324132917	2.55E-10	2.00E-09	CACNA1D	calcium voltage-gated channel subunit alpha1 D [Source:HGNC Symbol;Acc:HGNC:1391]
777	15.59559489	-0.047647206	0.340623295	-0.139882406	0.888752903	0.920519515	CACNA1E	calcium voltage-gated channel subunit alpha1 E [Source:HGNC Symbol;Acc:HGNC:1392]
778	11.05517156	-0.014348583	0.252112601	-0.056913389	0.954614188	0.968492619	CACNA1F	calcium voltage-gated channel subunit alpha1 F [Source:HGNC Symbol;Acc:HGNC:1393]
779	1.707333473	-0.364922351	0.708331975	-0.515185483	0.606423412	0.695447592	CACNA1S	calcium voltage-gated channel subunit alpha1 S [Source:HGNC Symbol;Acc:HGNC:1397]
780	2551.151074	0.812256261	0.115353306	7.041464954	1.90E-12	1.89E-11	DDR1	discoidin domain receptor tyrosine kinase 1 [Source:HGNC Symbol;Acc:HGNC:2730]
781	1539.312875	-0.791239094	0.128181104	-6.172821653	6.71E-10	5.01E-09	CACNA2D1	calcium voltage-gated channel auxiliary subunit alpha2delta 1 [Source:HGNC Symbol;Acc:HGNC:1399]
782	126.7391312	1.816413083	0.164291493	11.05603855	2.05E-28	7.53E-27	CACNB1	calcium voltage-gated channel auxiliary subunit beta 1 [Source:HGNC Symbol;Acc:HGNC:1401]
783	269.2300192	-0.465831611	0.115908399	-4.018963363	5.85E-05	0.000213446	CACNB2	calcium voltage-gated channel auxiliary subunit beta 2 [Source:HGNC Symbol;Acc:HGNC:1402]
784	158.2305117	1.015917935	0.157819199	6.437226522	1.22E-10	9.93E-10	CACNB3	calcium voltage-gated channel auxiliary subunit beta 3 [Source:HGNC Symbol;Acc:HGNC:1403]
785	125.7714619	-1.018386054	0.184381413	-5.523257665	3.33E-08	2.02E-07	CACNB4	calcium voltage-gated channel auxiliary subunit beta 4 [Source:HGNC Symbol;Acc:HGNC:1404]
786	2.582345297	-0.921478068	0.414611968	-2.222507162	0.026249051	0.052015138	CACNG1	calcium voltage-gated channel auxiliary subunit gamma 1 [Source:HGNC Symbol;Acc:HGNC:1405]
788	148.0234419	-0.386186227	0.116210691	-3.323155765	0.000890052	0.002572234	SLC25A20	solute carrier family 25 member 20 [Source:HGNC Symbol;Acc:HGNC:1421]
790	648.0534895	0.688581772	0.096738524	7.117968564	1.10E-12	1.11E-11	CAD	carbamoyl-phosphate synthetase 2, aspartate transcarbamylase, and dihydroorotase [Source:HGNC Symbol;Acc:HGNC:1424]
793	13.01643027	-0.557078307	0.291134096	-1.913476691	0.055687055	0.099886123	CALB1	calbindin 1 [Source:HGNC Symbol;Acc:HGNC:1434]
794	7.03445039	4.097341852	0.673433	6.084260577	1.17E-09	8.47E-09	CALB2	calbindin 2 [Source:HGNC Symbol;Acc:HGNC:1435]
795	5.616210762	0.231017381	0.252958033	0.913263666	0.361103887	0.465305175	S100G	S100 calcium binding protein G [Source:HGNC Symbol;Acc:HGNC:1436]
796	841.2387495	-7.354089219	0.801620803	-9.174024918	4.56E-20	8.94E-19	CALCA	calcitonin related polypeptide alpha [Source:HGNC Symbol;Acc:HGNC:1437]
797	19.24205875	-0.555210386	0.730710364	-0.759822787	0.44736052	0.550199409	CALCB	calcitonin related polypeptide beta [Source:HGNC Symbol;Acc:HGNC:1438]
799	3.480053922	0.051152701	0.387820184	0.131897987	0.895064981	0.925307146	CALCR	calcitonin receptor [Source:HGNC Symbol;Acc:HGNC:1440]
800	3207.201456	-0.486323019	0.12461788	-3.902513971	9.52E-05	0.00033477	CALD1	caldesmon 1 [Source:HGNC Symbol;Acc:HGNC:1441]
801	2733.194524	-0.016499917	0.078768119	-0.209474566	0.834077788	0.879598937	CALM1	calmodulin 1 [Source:HGNC Symbol;Acc:HGNC:1442]
805	3658.861774	0.354689945	0.107614382	3.295934415	0.000980949	0.002807056	CALM2	calmodulin 2 [Source:HGNC Symbol;Acc:HGNC:1445]
808	1258.642756	0.020520743	0.091258264	0.224864487	0.822084697	0.869983376	CALM3	calmodulin 3 [Source:HGNC Symbol;Acc:HGNC:1449]
810	0.943876285	-0.198793724	0.97892297	-0.20307392	0.839077256	0.883339942	CALML3	calmodulin like 3 [Source:HGNC Symbol;Acc:HGNC:1452]
811	12221.32941	-0.952856256	0.141768011	-6.721235964	1.80E-11	1.61E-10	CALR	calreticulin [Source:HGNC Symbol;Acc:HGNC:1455]
813	1819.603879	0.203519394	0.099950249	2.036206972	0.041729576	0.077912893	CALU	calumenin [Source:HGNC Symbol;Acc:HGNC:1458]
814	118.3686568	-0.972733883	0.281542153	-3.455020405	0.000550251	0.00166216	CAMK4	calcium/calmodulin dependent protein kinase IV [Source:HGNC Symbol;Acc:HGNC:1464]
815	1.723348707	0.606415655	0.553329283	1.09593993	0.273105063	0.372730616	CAMK2A	calcium/calmodulin dependent protein kinase II alpha [Source:HGNC Symbol;Acc:HGNC:1460]
816	386.8692508	0.341530572	0.151899751	2.248394547	0.024551043	0.04908993	CAMK2B	calcium/calmodulin dependent protein kinase II beta [Source:HGNC Symbol;Acc:HGNC:1461]
817	1035.703126	0.336833622	0.097694868	3.447812846	0.000565145	0.001703027	CAMK2D	calcium/calmodulin dependent protein kinase II delta [Source:HGNC Symbol;Acc:HGNC:1462]
818	355.5516699	-0.044586692	0.077697971	-0.573846281	0.566071827	0.660275182	CAMK2G	calcium/calmodulin dependent protein kinase II gamma [Source:HGNC Symbol;Acc:HGNC:1463]
819	263.9975109	0.394498713	0.092260978	4.275899971	1.90E-05	7.60E-05	CAMLG	calcium modulating ligand [Source:HGNC Symbol;Acc:HGNC:1471]
820	2.915341967	0.548652575	0.445936286	1.230338485	0.218570379	0.310995291	CAMP	cathelicidin antimicrobial peptide [Source:HGNC Symbol;Acc:HGNC:1472]
821	14085.05861	-0.600488189	0.091048317	-6.595269512	4.24E-11	3.65E-10	CANX	calnexin [Source:HGNC Symbol;Acc:HGNC:1473]
822	1153.080564	0.77939025	0.134204972	5.807461818	6.34E-09	4.22E-08	CAPG	capping actin protein, gelsolin like [Source:HGNC Symbol;Acc:HGNC:1474]
823	1467.217665	0.582725933	0.087126525	6.688272397	2.26E-11	2.00E-10	CAPN1	calpain 1 [Source:HGNC Symbol;Acc:HGNC:1476]
824	2826.935011	0.735225509	0.074586888	9.857302334	6.37E-23	1.57E-21	CAPN2	calpain 2 [Source:HGNC Symbol;Acc:HGNC:1479]
825	291.2039331	1.538972026	0.111571489	13.79359581	2.79E-43	2.31E-41	CAPN3	calpain 3 [Source:HGNC Symbol;Acc:HGNC:1480]
826	1365.159973	0.176136105	0.111938108	1.573513327	0.115600005	0.184500897	CAPNS1	calpain small subunit 1 [Source:HGNC Symbol;Acc:HGNC:1481]
827	38.9605451	-1.146500903	0.299480597	-3.82829778	0.000129033	0.000442104	CAPN6	calpain 6 [Source:HGNC Symbol;Acc:HGNC:1483]
828	308.9453877	0.487365118	0.145266581	3.354970666	0.000793734	0.002316462	CAPS	calcyphosine [Source:HGNC Symbol;Acc:HGNC:1487]
829	1147.307031	0.305919332	0.101147174	3.024497071	0.002490469	0.006487185	CAPZA1	capping actin protein of muscle Z-line subunit alpha 1 [Source:HGNC Symbol;Acc:HGNC:1488]
830	1105.653522	0.042856901	0.106301151	0.40316498	0.686826861	0.764038648	CAPZA2	capping actin protein of muscle Z-line subunit alpha 2 [Source:HGNC Symbol;Acc:HGNC:1490]
831	3551.54404	0.377200436	0.124582004	3.027728118	0.002463997	0.006430199		calpastatin [Source:NCBI gene (formerly Entrezgene);Acc:831]
832	1038.681242	0.047482865	0.088834673	0.53450824	0.59298995	0.683682033	CAPZB	capping actin protein of muscle Z-line subunit beta [Source:HGNC Symbol;Acc:HGNC:1491]
833	437.3973081	0.10861845	0.048419899	2.243260551	0.024880018	0.049652463	CARS1	cysteinyl-tRNA synthetase 1 [Source:HGNC Symbol;Acc:HGNC:1493]
834	97.83098587	-0.015915552	0.272171387	-0.058476212	0.95336931	0.967837446	CASP1	caspase 1 [Source:HGNC Symbol;Acc:HGNC:1499]
835	332.0070629	-0.001251827	0.085828671	-0.014585182	0.988363121	0.991708719	CASP2	caspase 2 [Source:HGNC Symbol;Acc:HGNC:1503]
836	216.8743523	0.32058743	0.15098468	2.123310994	0.0337278	0.064700185	CASP3	caspase 3 [Source:HGNC Symbol;Acc:HGNC:1504]
837	222.8804824	-0.103579659	0.20704707	-0.50027107	0.616884222	0.704219666	CASP4	caspase 4 [Source:HGNC Symbol;Acc:HGNC:1505]
838	3.084808751	0.219813654	0.379988296	0.578474802	0.562943605	0.657629181	CASP5	caspase 5 [Source:HGNC Symbol;Acc:HGNC:1506]
839	118.3476098	0.819718894	0.094720682	8.654064487	4.97E-18	8.19E-17	CASP6	caspase 6 [Source:HGNC Symbol;Acc:HGNC:1507]
840	206.6479135	0.339916881	0.114367985	2.972133173	0.002957384	0.007556112	CASP7	caspase 7 [Source:HGNC Symbol;Acc:HGNC:1508]
841	287.1229448	0.260968936	0.145680415	1.791379686	0.073232386	0.125925407	CASP8	caspase 8 [Source:HGNC Symbol;Acc:HGNC:1509]
842	216.1884977	0.236021721	0.096691724	2.440971282	0.01464782	0.031332079	CASP9	caspase 9 [Source:HGNC Symbol;Acc:HGNC:1511]
843	345.9720471	0.729093784	0.12559735	5.805009297	6.44E-09	4.28E-08	CASP10	caspase 10 [Source:HGNC Symbol;Acc:HGNC:1500]
844	7.494012042	-1.167283416	0.329555282	-3.541995774	0.000397112	0.001237766	CASQ1	calsequestrin 1 [Source:HGNC Symbol;Acc:HGNC:1512]
845	33.97246003	-1.462996814	0.284163598	-5.148431485	2.63E-07	1.41E-06	CASQ2	calsequestrin 2 [Source:HGNC Symbol;Acc:HGNC:1513]
846	16.76418531	-4.611400306	0.809883866	-5.693903161	1.24E-08	7.94E-08	CASR	calcium sensing receptor [Source:HGNC Symbol;Acc:HGNC:1514]
847	2346.640071	0.121193197	0.129755234	0.934013934	0.350296705	0.454432127	CAT	catalase [Source:HGNC Symbol;Acc:HGNC:1516]
857	2801.552256	-0.43986499	0.240325027	-1.830292067	0.067206277	0.117254431	CAV1	caveolin 1 [Source:HGNC Symbol;Acc:HGNC:1527]
858	1866.144364	-0.202814131	0.202687856	-1.000623002	0.317009105	0.419324918	CAV2	caveolin 2 [Source:HGNC Symbol;Acc:HGNC:1528]
859	0.659862813	-0.845890867	0.782481292	-1.081036538	0.279680861	0.379971769	CAV3	caveolin 3 [Source:HGNC Symbol;Acc:HGNC:1529]
860	192.603922	1.782762322	0.197308512	9.035405031	1.63E-19	3.06E-18	RUNX2	RUNX family transcription factor 2 [Source:HGNC Symbol;Acc:HGNC:10472]
861	468.1730681	2.511966163	0.269410078	9.32395024	1.12E-20	2.31E-19	RUNX1	RUNX family transcription factor 1 [Source:HGNC Symbol;Acc:HGNC:10471]
862	444.8886215	-2.231045683	0.130568868	-17.08711819	1.85E-65	4.75E-63	RUNX1T1	RUNX1 partner transcriptional co-repressor 1 [Source:HGNC Symbol;Acc:HGNC:1535]
863	29.18483699	-0.777667928	0.332690179	-2.337513935	0.019412477	0.040087881	CBFA2T3	CBFA2/RUNX1 partner transcriptional co-repressor 3 [Source:HGNC Symbol;Acc:HGNC:1537]
864	71.10451319	-0.83568789	0.40900252	-2.043234087	0.041029271	0.076782841	RUNX3	RUNX family transcription factor 3 [Source:HGNC Symbol;Acc:HGNC:10473]
865	508.1768413	0.482618611	0.100052913	4.823633772	1.41E-06	6.77E-06	CBFB	core-binding factor subunit beta [Source:HGNC Symbol;Acc:HGNC:1539]
866	0.230075734	-0.341479988	1.373869253	-0.248553483	0.803706195	NA	SERPINA6	serpin family A member 6 [Source:HGNC Symbol;Acc:HGNC:1540]
867	669.7168074	0.657317182	0.128065977	5.132644881	2.86E-07	1.52E-06	CBL	Cbl proto-oncogene [Source:HGNC Symbol;Acc:HGNC:1541]
868	1226.646898	-0.762704436	0.115248659	-6.617902914	3.64E-11	3.15E-10	CBLB	Cbl proto-oncogene B [Source:HGNC Symbol;Acc:HGNC:1542]
869	59.91302214	4.238960463	0.341520796	12.41201271	2.25E-35	1.24E-33	CBLN1	cerebellin 1 precursor [Source:HGNC Symbol;Acc:HGNC:1543]
871	735.1525373	0.649356974	0.116761075	5.561416542	2.68E-08	1.64E-07	SERPINH1	serpin family H member 1 [Source:HGNC Symbol;Acc:HGNC:1546]
873	298.4364572	-0.142578794	0.126123552	-1.130469224	0.258278559	0.355771668	CBR1	carbonyl reductase 1 [Source:HGNC Symbol;Acc:HGNC:1548]
874	61.30711313	0.36524112	0.158200799	2.308718553	0.020959204	0.042816887	CBR3	carbonyl reductase 3 [Source:HGNC Symbol;Acc:HGNC:1549]
875	238.7005346	-0.072418345	0.183243974	-0.395201783	0.692693977	0.76879859	CBS	cystathionine beta-synthase [Source:HGNC Symbol;Acc:HGNC:1550]
881	2.31858058	0.30192721	0.47253339	0.638954234	0.522852705	0.62199451	CCIN	calicin [Source:HGNC Symbol;Acc:HGNC:1568]
883	109.6860006	0.282537656	0.124515359	2.269098831	0.023262316	0.046837754	KYAT1	kynurenine aminotransferase 1 [Source:HGNC Symbol;Acc:HGNC:1564]
883	109.6860006	0.282537656	0.124515359	2.269098831	0.023262316	0.046837754		kynurenine aminotransferase 1 [Source:NCBI gene (formerly Entrezgene);Acc:883]
885	0.560063908	0.416585357	0.965039578	0.431676966	0.665976211	0.746035246	CCK	cholecystokinin [Source:HGNC Symbol;Acc:HGNC:1569]
886	0.345139943	0.04466633	1.387189079	0.032199165	0.974313222	NA	CCKAR	cholecystokinin A receptor [Source:HGNC Symbol;Acc:HGNC:1570]
887	4.023187067	0.316957698	0.371042058	0.854236578	0.39297392	0.497530852	CCKBR	cholecystokinin B receptor [Source:HGNC Symbol;Acc:HGNC:1571]
889	1082.732619	-0.241804519	0.07089812	-3.410591405	0.000648222	0.001929615	KRIT1	KRIT1 ankyrin repeat containing [Source:HGNC Symbol;Acc:HGNC:1573]
890	52.07179778	0.053837568	0.233699253	0.230371158	0.817803371	0.866591024	CCNA2	cyclin A2 [Source:HGNC Symbol;Acc:HGNC:1578]
891	111.3946748	0.361043201	0.142284546	2.537473043	0.011165597	0.024647156	CCNB1	cyclin B1 [Source:HGNC Symbol;Acc:HGNC:1579]
892	764.979635	-0.234481797	0.110711345	-2.117956353	0.034178764	0.065444819	CCNC	cyclin C [Source:HGNC Symbol;Acc:HGNC:1581]
894	5055.993098	1.435147873	0.102817118	13.95825819	2.80E-44	2.47E-42	CCND2	cyclin D2 [Source:HGNC Symbol;Acc:HGNC:1583]
896	602.9435761	0.904219982	0.111396091	8.117160795	4.77E-16	6.62E-15	CCND3	cyclin D3 [Source:HGNC Symbol;Acc:HGNC:1585]
898	21.68157457	0.524260574	0.142609428	3.676198558	0.000236735	0.000773712	CCNE1	cyclin E1 [Source:HGNC Symbol;Acc:HGNC:1589]
899	58.1207785	0.12659148	0.176431849	0.717509231	0.473059942	0.575106392	CCNF	cyclin F [Source:HGNC Symbol;Acc:HGNC:1591]
900	1061.757387	0.482445586	0.101558923	4.750400791	2.03E-06	9.52E-06	CCNG1	cyclin G1 [Source:HGNC Symbol;Acc:HGNC:1592]
901	695.1646439	0.369775253	0.095978185	3.852701019	0.000116822	0.000403735	CCNG2	cyclin G2 [Source:HGNC Symbol;Acc:HGNC:1593]
902	1392.678381	-0.155082399	0.097173801	-1.595928086	0.11050485	0.177747384	CCNH	cyclin H [Source:HGNC Symbol;Acc:HGNC:1594]
904	939.553597	-0.084822656	0.061106079	-1.388121415	0.165100077	0.247673111	CCNT1	cyclin T1 [Source:HGNC Symbol;Acc:HGNC:1599]
905	1342.003833	0.023686212	0.098503936	0.240459545	0.809974022	0.861118773	CCNT2	cyclin T2 [Source:HGNC Symbol;Acc:HGNC:1600]
908	1000.385062	0.30260935	0.071971263	4.204585779	2.62E-05	0.000101626	CCT6A	chaperonin containing TCP1 subunit 6A [Source:HGNC Symbol;Acc:HGNC:1620]
909	12.84835235	3.421127868	0.644413161	5.308904403	1.10E-07	6.22E-07	CD1A	CD1a molecule [Source:HGNC Symbol;Acc:HGNC:1634]
910	4.067247561	1.251220221	0.647554251	1.932224549	0.053331796	0.096297661	CD1B	CD1b molecule [Source:HGNC Symbol;Acc:HGNC:1635]
911	27.89409786	0.211179358	0.495281925	0.426382122	0.669829427	0.749279489	CD1C	CD1c molecule [Source:HGNC Symbol;Acc:HGNC:1636]
912	32.46084773	0.074468802	0.221240934	0.336595948	0.736421511	0.804577791	CD1D	CD1d molecule [Source:HGNC Symbol;Acc:HGNC:1637]
913	17.09266869	0.972675243	0.548840984	1.772235077	0.076355543	0.130310987	CD1E	CD1e molecule [Source:HGNC Symbol;Acc:HGNC:1638]
914	106.0138553	-0.84784821	0.423465046	-2.002168111	0.045266654	0.083517907	CD2	CD2 molecule [Source:HGNC Symbol;Acc:HGNC:1639]
915	41.63013108	-1.223577213	0.482305469	-2.536934143	0.011182799	0.024678385	CD3D	CD3 delta subunit of T-cell receptor complex [Source:HGNC Symbol;Acc:HGNC:1673]
916	75.644354	-1.209000573	0.422113723	-2.864158416	0.004181188	0.010288972	CD3E	CD3 epsilon subunit of T-cell receptor complex [Source:HGNC Symbol;Acc:HGNC:1674]
917	33.32724377	-1.152642062	0.502319301	-2.294640202	0.021753752	0.044220935	CD3G	CD3 gamma subunit of T-cell receptor complex [Source:HGNC Symbol;Acc:HGNC:1675]
919	58.89921573	-1.071127148	0.406241416	-2.636676384	0.008372266	0.019080759	CD247	CD247 molecule [Source:HGNC Symbol;Acc:HGNC:1677]
920	301.2473476	0.361166315	0.324039714	1.114574231	0.265032918	0.363633852	CD4	CD4 molecule [Source:HGNC Symbol;Acc:HGNC:1678]
921	65.28105078	-0.42630059	0.389326651	-1.094968939	0.273530245	0.373137522	CD5	CD5 molecule [Source:HGNC Symbol;Acc:HGNC:1685]
922	1.707848505	0.37282336	1.018385562	0.366092543	0.714296022	0.78638764	CD5L	CD5 molecule like [Source:HGNC Symbol;Acc:HGNC:1690]
923	72.89962314	-0.807148271	0.483957784	-1.667807189	0.095354008	0.157180144	CD6	CD6 molecule [Source:HGNC Symbol;Acc:HGNC:1691]
924	24.57368441	-0.781154675	0.437480364	-1.785576541	0.074167848	0.127241299	CD7	CD7 molecule [Source:HGNC Symbol;Acc:HGNC:1695]
925	109.7099803	-0.992729489	0.319091957	-3.111107835	0.001863869	0.005000132	CD8A	CD8 subunit alpha [Source:HGNC Symbol;Acc:HGNC:1706]
926	30.61041208	-0.577068073	0.354039027	-1.6299561	0.103110776	0.167986545	CD8B	CD8 subunit beta [Source:HGNC Symbol;Acc:HGNC:1707]
927	3.641616409	-0.333982754	0.473412137	-0.705479914	0.480511628	0.581952571	CD8B2	CD8B family member 2 [Source:HGNC Symbol;Acc:HGNC:1708]
928	1891.294543	0.339393373	0.116413985	2.915400363	0.003552325	0.008903547	CD9	CD9 molecule [Source:HGNC Symbol;Acc:HGNC:1709]
929	297.7001113	0.38773835	0.225082977	1.722646264	0.084952513	0.142602645	CD14	CD14 molecule [Source:HGNC Symbol;Acc:HGNC:1628]
930	42.12780894	-2.542507158	0.791831351	-3.210920045	0.001323107	0.003679601	CD19	CD19 molecule [Source:HGNC Symbol;Acc:HGNC:1633]
931	273.3786384	-2.527922759	0.767334039	-3.294422809	0.00098624	0.00282077	MS4A1	membrane spanning 4-domains A1 [Source:HGNC Symbol;Acc:HGNC:7315]
932	0.427539392	-1.256865004	1.169521346	-1.074683252	0.282516564	0.382959999	MS4A3	membrane spanning 4-domains A3 [Source:HGNC Symbol;Acc:HGNC:7317]
933	240.4779201	0.754040227	0.460542087	1.637288423	0.101570219	0.165853023	CD22	CD22 molecule [Source:HGNC Symbol;Acc:HGNC:1643]
939	112.5633254	-0.00475959	0.207674207	-0.022918544	0.981715248	0.986877187	CD27	CD27 molecule [Source:HGNC Symbol;Acc:HGNC:11922]
940	85.57243778	-1.085541965	0.51588154	-2.104246579	0.035356943	0.067456914	CD28	CD28 molecule [Source:HGNC Symbol;Acc:HGNC:1653]
941	50.41974762	0.329314129	0.289949962	1.135761933	0.256056213	0.353147062	CD80	CD80 molecule [Source:HGNC Symbol;Acc:HGNC:1700]
942	78.00913199	0.445096022	0.347608629	1.280451589	0.20038636	0.289841674	CD86	CD86 molecule [Source:HGNC Symbol;Acc:HGNC:1705]
943	9.357688842	1.03212003	0.366266294	2.817949803	0.004833137	0.011698807	TNFRSF8	TNF receptor superfamily member 8 [Source:HGNC Symbol;Acc:HGNC:11923]
944	88.63516307	-1.123369398	0.406901303	-2.760790863	0.005766159	0.013683774	TNFSF8	TNF superfamily member 8 [Source:HGNC Symbol;Acc:HGNC:11938]
945	24.76005006	0.680207201	0.291323283	2.334887879	0.019549279	0.040313837	CD33	CD33 molecule [Source:HGNC Symbol;Acc:HGNC:1659]
946	49.49987053	3.821413566	0.639457539	5.976023945	2.29E-09	1.60E-08	SIGLEC6	sialic acid binding Ig like lectin 6 [Source:HGNC Symbol;Acc:HGNC:10875]
947	706.5739287	-1.182493713	0.128495251	-9.202625817	3.49E-20	6.94E-19	CD34	CD34 molecule [Source:HGNC Symbol;Acc:HGNC:1662]
948	949.2755246	-2.602023363	0.181018716	-14.37433329	7.50E-47	7.84E-45	CD36	CD36 molecule (CD36 blood group) [Source:HGNC Symbol;Acc:HGNC:1663]
949	216.6769397	0.186634379	0.135515279	1.377220197	0.168444179	0.251649856	SCARB1	scavenger receptor class B member 1 [Source:HGNC Symbol;Acc:HGNC:1664]
950	3445.059949	0.726084084	0.063734153	11.39238611	4.56E-30	1.83E-28	SCARB2	scavenger receptor class B member 2 [Source:HGNC Symbol;Acc:HGNC:1665]
951	131.6407395	-0.896544032	0.357181636	-2.510050746	0.012071381	0.026387006	CD37	CD37 molecule [Source:HGNC Symbol;Acc:HGNC:1666]
952	124.8145882	-1.360071415	0.363247859	-3.74419665	0.000180972	0.000603925	CD38	CD38 molecule [Source:HGNC Symbol;Acc:HGNC:1667]
953	2640.145224	2.69258906	0.132183296	20.37011593	3.08E-92	2.62E-89	ENTPD1	ectonucleoside triphosphate diphosphohydrolase 1 [Source:HGNC Symbol;Acc:HGNC:3363]
954	9.314530889	3.248142373	0.380122315	8.544992606	1.29E-17	2.03E-16	ENTPD2	ectonucleoside triphosphate diphosphohydrolase 2 [Source:HGNC Symbol;Acc:HGNC:3364]
955	498.0288116	0.455595904	0.08658469	5.261852926	1.43E-07	7.93E-07	ENTPD6	ectonucleoside triphosphate diphosphohydrolase 6 [Source:HGNC Symbol;Acc:HGNC:3368]
956	133.5049201	0.609941007	0.142933248	4.267313709	1.98E-05	7.87E-05	ENTPD3	ectonucleoside triphosphate diphosphohydrolase 3 [Source:HGNC Symbol;Acc:HGNC:3365]
957	317.5125947	0.087037541	0.054123136	1.608139281	0.107804678	0.174158457	ENTPD5	ectonucleoside triphosphate diphosphohydrolase 5 (inactive) [Source:HGNC Symbol;Acc:HGNC:3367]
958	248.7307532	0.789493178	0.18671669	4.228294634	2.35E-05	9.22E-05	CD40	CD40 molecule [Source:HGNC Symbol;Acc:HGNC:11919]
959	16.85331503	-1.970783033	0.446199811	-4.416817272	1.00E-05	4.20E-05	CD40LG	CD40 ligand [Source:HGNC Symbol;Acc:HGNC:11935]
960	3781.554904	1.235188053	0.119051418	10.3752486	3.21E-25	9.30E-24	CD44	CD44 molecule (IN blood group) [Source:HGNC Symbol;Acc:HGNC:1681]
961	2693.714088	0.670385405	0.11680153	5.739525906	9.49E-09	6.17E-08	CD47	CD47 molecule [Source:HGNC Symbol;Acc:HGNC:1682]
962	116.0686976	-1.057449759	0.478287542	-2.210908015	0.027042208	0.053387127	CD48	CD48 molecule [Source:HGNC Symbol;Acc:HGNC:1683]
963	367.2866602	-0.563610163	0.428965747	-1.313881507	0.188886083	0.276224737	CD53	CD53 molecule [Source:HGNC Symbol;Acc:HGNC:1686]
965	168.8415461	0.546005093	0.124131501	4.398602186	1.09E-05	4.54E-05	CD58	CD58 molecule [Source:HGNC Symbol;Acc:HGNC:1688]
966	4861.909461	0.538933901	0.087216651	6.179254733	6.44E-10	4.82E-09	CD59	CD59 molecule (CD59 blood group) [Source:HGNC Symbol;Acc:HGNC:1689]
967	3217.398861	1.022169199	0.109514244	9.333664345	1.02E-20	2.11E-19	CD63	CD63 molecule [Source:HGNC Symbol;Acc:HGNC:1692]
968	402.4415316	0.368668891	0.29325122	1.257177689	0.2086893	0.299624569	CD68	CD68 molecule [Source:HGNC Symbol;Acc:HGNC:1693]
969	152.6422175	-1.391221293	0.410880699	-3.385949486	0.000709324	0.00209237	CD69	CD69 molecule [Source:HGNC Symbol;Acc:HGNC:1694]
970	7.500813516	3.129693624	0.529564753	5.909935667	3.42E-09	2.35E-08	CD70	CD70 molecule [Source:HGNC Symbol;Acc:HGNC:11937]
971	53.06341961	-1.080310014	0.329637401	-3.277267723	0.001048169	0.002975953	CD72	CD72 molecule [Source:HGNC Symbol;Acc:HGNC:1696]
972	9370.611983	0.456544261	0.336186559	1.358008667	0.174460934	0.258938526	CD74	CD74 molecule [Source:HGNC Symbol;Acc:HGNC:1697]
973	117.9112487	-1.710036611	0.809987001	-2.111190189	0.034755968	0.066427999	CD79A	CD79a molecule [Source:HGNC Symbol;Acc:HGNC:1698]
974	55.2893218	-2.275227097	0.638629794	-3.562669824	0.000367102	0.001152664	CD79B	CD79b molecule [Source:HGNC Symbol;Acc:HGNC:1699]
975	2253.122032	0.095885829	0.114197164	0.839651582	0.401103769	0.505304495	CD81	CD81 molecule [Source:HGNC Symbol;Acc:HGNC:1701]
976	502.1668257	1.143077015	0.180304136	6.339716003	2.30E-10	1.81E-09	ADGRE5	adhesion G protein-coupled receptor E5 [Source:HGNC Symbol;Acc:HGNC:1711]
977	1053.410306	1.549491008	0.137642958	11.25732131	2.13E-29	8.29E-28	CD151	CD151 molecule (Raph blood group) [Source:HGNC Symbol;Acc:HGNC:1630]
978	9.31310828	0.724572611	0.298946113	2.423756585	0.015360898	0.032664907	CDA	cytidine deaminase [Source:HGNC Symbol;Acc:HGNC:1712]
983	48.04760101	0.340198214	0.27837384	1.222091179	0.221673148	0.314502391	CDK1	cyclin dependent kinase 1 [Source:HGNC Symbol;Acc:HGNC:1722]
984	359.1317924	-0.145682039	0.078832212	-1.848001406	0.064602139	0.113427623	CDK11B	cyclin dependent kinase 11B [Source:HGNC Symbol;Acc:HGNC:1729]
987	5054.172724	0.76369841	0.054742556	13.95072608	3.11E-44	2.74E-42	LRBA	LPS responsive beige-like anchor protein [Source:HGNC Symbol;Acc:HGNC:1742]
988	895.8630924	-0.07178023	0.072248806	-0.993514407	0.320459333	0.422855552	CDC5L	cell division cycle 5 like [Source:HGNC Symbol;Acc:HGNC:1743]
989	1322.237327	-0.213772	0.093445329	-2.287669184	0.022156794	0.044936664	SEPTIN7	septin 7 [Source:HGNC Symbol;Acc:HGNC:1717]
990	30.32261927	0.839176318	0.260963736	3.215681729	0.001301351	0.003627212	CDC6	cell division cycle 6 [Source:HGNC Symbol;Acc:HGNC:1744]
991	30.15479758	0.336708879	0.305851522	1.100889988	0.27094454	0.37046249	CDC20	cell division cycle 20 [Source:HGNC Symbol;Acc:HGNC:1723]
993	43.79753856	-0.355648494	0.150042736	-2.370314646	0.017772953	0.037122252	CDC25A	cell division cycle 25A [Source:HGNC Symbol;Acc:HGNC:1725]
994	475.8388373	1.317587273	0.152960121	8.613926692	7.06E-18	1.14E-16	CDC25B	cell division cycle 25B [Source:HGNC Symbol;Acc:HGNC:1726]
995	11.05636163	0.371445877	0.207840067	1.78717166	0.073909748	0.126914539	CDC25C	cell division cycle 25C [Source:HGNC Symbol;Acc:HGNC:1727]
996	2230.221005	-0.390893825	0.093880141	-4.163754123	3.13E-05	0.000119916	CDC27	cell division cycle 27 [Source:HGNC Symbol;Acc:HGNC:1728]
997	230.9923778	0.620288103	0.088858423	6.980633675	2.94E-12	2.85E-11	CDC34	cell division cycle 34, ubiquitin conjugating enzyme [Source:HGNC Symbol;Acc:HGNC:1734]
998	2295.398055	0.136563422	0.080496922	1.696504886	0.089790306	0.14945777	CDC42	cell division cycle 42 [Source:HGNC Symbol;Acc:HGNC:1736]
999	9300.895157	0.258455602	0.111847956	2.310776263	0.020845216	0.042608271	CDH1	cadherin 1 [Source:HGNC Symbol;Acc:HGNC:1748]
1000	255.9696107	2.840192656	0.443657067	6.401774852	1.54E-10	1.24E-09	CDH2	cadherin 2 [Source:HGNC Symbol;Acc:HGNC:1759]
1001	435.4916211	4.809805208	0.257667677	18.66669991	9.24E-78	4.33E-75	CDH3	cadherin 3 [Source:HGNC Symbol;Acc:HGNC:1762]
1002	64.12131381	4.415352175	0.28186552	15.66474741	2.63E-55	4.13E-53	CDH4	cadherin 4 [Source:HGNC Symbol;Acc:HGNC:1763]
1003	767.7835826	-0.759562321	0.093292261	-8.141750562	3.90E-16	5.43E-15	CDH5	cadherin 5 [Source:HGNC Symbol;Acc:HGNC:1764]
1004	619.2439433	3.44230381	0.210545531	16.34945085	4.39E-60	8.65E-58	CDH6	cadherin 6 [Source:HGNC Symbol;Acc:HGNC:1765]
1005	1.044817704	0.017744532	0.897681667	0.019767065	0.984229191	0.988666101	CDH7	cadherin 7 [Source:HGNC Symbol;Acc:HGNC:1766]
1006	5.574114685	1.06334981	0.461038846	2.30642129	0.021087103	0.043034728	CDH8	cadherin 8 [Source:HGNC Symbol;Acc:HGNC:1767]
1007	0.365720262	1.017576097	1.078736454	0.943303708	0.34552558	NA	CDH9	cadherin 9 [Source:HGNC Symbol;Acc:HGNC:1768]
1008	1.274271784	-0.684676132	0.786833959	-0.870165966	0.384209712	0.488867633	CDH10	cadherin 10 [Source:HGNC Symbol;Acc:HGNC:1749]
1009	529.6019373	1.82929119	0.235748249	7.759511258	8.53E-15	1.06E-13	CDH11	cadherin 11 [Source:HGNC Symbol;Acc:HGNC:1750]
1010	3.286504197	-0.920182997	0.476686463	-1.930373671	0.053560555	0.096667497	CDH12	cadherin 12 [Source:HGNC Symbol;Acc:HGNC:1751]
1012	104.4272369	1.202335596	0.218665726	5.498509598	3.83E-08	2.30E-07	CDH13	cadherin 13 [Source:HGNC Symbol;Acc:HGNC:1753]
1013	3.67083733	3.792658245	0.507304044	7.476104892	7.66E-14	8.71E-13	CDH15	cadherin 15 [Source:HGNC Symbol;Acc:HGNC:1754]
1014	701.1572524	-5.816785228	0.263492637	-22.07570313	5.41E-108	1.03E-104	CDH16	cadherin 16 [Source:HGNC Symbol;Acc:HGNC:1755]
1015	7.719422414	1.23798068	0.255889261	4.837954812	1.31E-06	6.35E-06	CDH17	cadherin 17 [Source:HGNC Symbol;Acc:HGNC:1756]
1016	0.906447829	-1.391499838	0.893406676	-1.5575212	0.119346791	0.189432837	CDH18	cadherin 18 [Source:HGNC Symbol;Acc:HGNC:1757]
1017	172.8267178	0.366361293	0.088662949	4.132067518	3.60E-05	0.000136177	CDK2	cyclin dependent kinase 2 [Source:HGNC Symbol;Acc:HGNC:1771]
1018	54.2396407	0.371832527	0.096116486	3.868561405	0.000109479	0.000380271	CDK3	cyclin dependent kinase 3 [Source:HGNC Symbol;Acc:HGNC:1772]
1019	451.4450496	0.508217282	0.095424194	5.325874482	1.00E-07	5.70E-07	CDK4	cyclin dependent kinase 4 [Source:HGNC Symbol;Acc:HGNC:1773]
1020	65.58972095	0.346656534	0.116002771	2.98834701	0.002804909	0.007210327	CDK5	cyclin dependent kinase 5 [Source:HGNC Symbol;Acc:HGNC:1774]
1021	582.8190518	-1.119411729	0.159073329	-7.037079932	1.96E-12	1.94E-11	CDK6	cyclin dependent kinase 6 [Source:HGNC Symbol;Acc:HGNC:1777]
1022	229.1830818	0.489686812	0.089560129	5.467687675	4.56E-08	2.72E-07	CDK7	cyclin dependent kinase 7 [Source:HGNC Symbol;Acc:HGNC:1778]
1024	209.8238436	-0.184138847	0.084506169	-2.178998882	0.029331751	0.057304927	CDK8	cyclin dependent kinase 8 [Source:HGNC Symbol;Acc:HGNC:1779]
1025	495.1568036	0.473296481	0.05906429	8.013242535	1.12E-15	1.50E-14	CDK9	cyclin dependent kinase 9 [Source:HGNC Symbol;Acc:HGNC:1780]
1026	1354.357163	1.161244105	0.331927677	3.498485315	0.000467909	0.001435175	CDKN1A	cyclin dependent kinase inhibitor 1A [Source:HGNC Symbol;Acc:HGNC:1784]
1027	604.1352652	-0.175089913	0.114194917	-1.533254873	0.125213069	0.197271028	CDKN1B	cyclin dependent kinase inhibitor 1B [Source:HGNC Symbol;Acc:HGNC:1785]
1028	81.99031745	-0.134878202	0.142802894	-0.944506082	0.344911095	0.448794784	CDKN1C	cyclin dependent kinase inhibitor 1C [Source:HGNC Symbol;Acc:HGNC:1786]
1029	15.49748301	2.680623644	0.309382768	8.664424535	4.54E-18	7.50E-17	CDKN2A	cyclin dependent kinase inhibitor 2A [Source:HGNC Symbol;Acc:HGNC:1787]
1030	57.74751062	2.504002442	0.272102911	9.202409621	3.50E-20	6.95E-19	CDKN2B	cyclin dependent kinase inhibitor 2B [Source:HGNC Symbol;Acc:HGNC:1788]
1031	65.55941749	0.975461278	0.161842348	6.027231362	1.67E-09	1.18E-08	CDKN2C	cyclin dependent kinase inhibitor 2C [Source:HGNC Symbol;Acc:HGNC:1789]
1032	20.96346745	0.343739823	0.224089222	1.533941794	0.125043973	0.197052664	CDKN2D	cyclin dependent kinase inhibitor 2D [Source:HGNC Symbol;Acc:HGNC:1790]
1033	10.92101153	0.28681525	0.314591918	0.911705716	0.361923654	0.465997978	CDKN3	cyclin dependent kinase inhibitor 3 [Source:HGNC Symbol;Acc:HGNC:1791]
1036	97.48778682	0.495536427	0.260363308	1.90324985	0.057007951	0.101887759	CDO1	cysteine dioxygenase type 1 [Source:HGNC Symbol;Acc:HGNC:1795]
1039	736.7572463	-0.743323068	0.105798512	-7.025836687	2.13E-12	2.09E-11	CDR2	cerebellar degeneration related protein 2 [Source:HGNC Symbol;Acc:HGNC:1799]
1040	850.6740309	0.119179311	0.099281289	1.200420669	0.229976006	0.32409081	CDS1	CDP-diacylglycerol synthase 1 [Source:HGNC Symbol;Acc:HGNC:1800]
1041	50.52218261	1.680425597	0.242969655	6.916195348	4.64E-12	4.43E-11	CDSN	corneodesmosin [Source:HGNC Symbol;Acc:HGNC:1802]
1043	86.30165374	-0.310701391	0.413521587	-0.751354708	0.452439213	0.554943093	CD52	CD52 molecule [Source:HGNC Symbol;Acc:HGNC:1804]
1044	0.807235915	-0.618468898	0.853533306	-0.724598435	0.46869842	0.570962785	CDX1	caudal type homeobox 1 [Source:HGNC Symbol;Acc:HGNC:1805]
1045	0.355288623	-0.706742105	1.389263924	-0.508716949	0.61095064	NA	CDX2	caudal type homeobox 2 [Source:HGNC Symbol;Acc:HGNC:1806]
1047	3.912982568	0.738096346	0.375395278	1.966184419	0.049277312	0.089916414	CLGN	calmegin [Source:HGNC Symbol;Acc:HGNC:2060]
1048	25.15261515	-3.606404458	0.864854849	-4.169953446	3.05E-05	0.000116949	CEACAM5	CEA cell adhesion molecule 5 [Source:HGNC Symbol;Acc:HGNC:1817]
1050	149.0292905	-0.753155455	0.280028081	-2.689571177	0.007154389	0.016594279	CEBPA	CCAAT enhancer binding protein alpha [Source:HGNC Symbol;Acc:HGNC:1833]
1051	273.6547584	0.06393355	0.163106148	0.39197511	0.695076605	0.770668457	CEBPB	CCAAT enhancer binding protein beta [Source:HGNC Symbol;Acc:HGNC:1834]
1052	1006.988529	0.073483174	0.255336179	0.287789901	0.773507569	0.832998809	CEBPD	CCAAT enhancer binding protein delta [Source:HGNC Symbol;Acc:HGNC:1835]
1053	1.160550819	1.103095041	0.628599548	1.754845424	0.079285751	0.134629106	CEBPE	CCAAT enhancer binding protein epsilon [Source:HGNC Symbol;Acc:HGNC:1836]
1054	356.1776222	-0.526385873	0.086067749	-6.11594794	9.60E-10	7.02E-09	CEBPG	CCAAT enhancer binding protein gamma [Source:HGNC Symbol;Acc:HGNC:1837]
1056	15.30759688	0.374035966	0.244525898	1.529637428	0.1261065	0.198349772	CEL	carboxyl ester lipase [Source:HGNC Symbol;Acc:HGNC:1848]
1058	4.942902337	0.724817911	0.448778622	1.615090104	0.106291184	0.172178289	CENPA	centromere protein A [Source:HGNC Symbol;Acc:HGNC:1851]
1059	665.5328351	0.315504571	0.083516002	3.777773872	0.000158236	0.000533732	CENPB	centromere protein B [Source:HGNC Symbol;Acc:HGNC:1852]
1060	1271.478816	-0.544623359	0.092071763	-5.915205062	3.31E-09	2.28E-08	CENPC	centromere protein C [Source:HGNC Symbol;Acc:HGNC:1854]
1062	76.68500449	-0.03710941	0.297155485	-0.124882132	0.900616864	0.92958713	CENPE	centromere protein E [Source:HGNC Symbol;Acc:HGNC:1856]
1063	135.2449166	0.945634854	0.367572067	2.572651565	0.010092276	0.02252877	CENPF	centromere protein F [Source:HGNC Symbol;Acc:HGNC:1857]
1066	137.2778004	-1.320220678	0.358726357	-3.680300184	0.00023296	0.000762452	CES1	carboxylesterase 1 [Source:HGNC Symbol;Acc:HGNC:1863]
1069	488.6086626	-0.369507813	0.141838346	-2.605133414	0.009183849	0.020691037	CETN2	centrin 2 [Source:HGNC Symbol;Acc:HGNC:1867]
1070	120.5077578	-0.175785812	0.128854064	-1.364224046	0.172497063	0.25663674	CETN3	centrin 3 [Source:HGNC Symbol;Acc:HGNC:1868]
1071	36.58306546	-0.699266905	0.258067641	-2.709626452	0.006735902	0.015718403	CETP	cholesteryl ester transfer protein [Source:HGNC Symbol;Acc:HGNC:1869]
1072	1761.706104	0.463131486	0.089207636	5.191612569	2.08E-07	1.13E-06	CFL1	cofilin 1 [Source:HGNC Symbol;Acc:HGNC:1874]
1073	381.1414004	-0.82348449	0.124317076	-6.624065807	3.49E-11	3.03E-10	CFL2	cofilin 2 [Source:HGNC Symbol;Acc:HGNC:1875]
1075	1260.359207	2.175456701	0.214347611	10.14919966	3.34E-24	9.03E-23	CTSC	cathepsin C [Source:HGNC Symbol;Acc:HGNC:2528]
1080	7.96209139	2.609085303	0.404313435	6.453125419	1.10E-10	8.99E-10	CFTR	CF transmembrane conductance regulator [Source:HGNC Symbol;Acc:HGNC:1884]
1081	0.384316206	0.578197772	1.085396604	0.53270645	0.5942368	NA	CGA	glycoprotein hormones, alpha polypeptide [Source:HGNC Symbol;Acc:HGNC:1885]
1082	0.50330661	0.674191273	0.706275291	0.954572929	0.339793713	0.443475637	CGB3	chorionic gonadotropin subunit beta 3 [Source:HGNC Symbol;Acc:HGNC:1886]
1084	3.434776633	-0.835338999	0.391347101	-2.134522007	0.032800074	0.063134183	CEACAM3	CEA cell adhesion molecule 3 [Source:HGNC Symbol;Acc:HGNC:1815]
1087	0.484469512	-1.297140993	1.010775067	-1.283313207	0.199382367	0.288686726	CEACAM7	CEA cell adhesion molecule 7 [Source:HGNC Symbol;Acc:HGNC:1819]
1088	8.696042929	0.029912374	0.330201769	0.09058817	0.927819832	0.949597985	CEACAM8	CEA cell adhesion molecule 8 [Source:HGNC Symbol;Acc:HGNC:1820]
1089	9.464579179	-0.443890419	0.432797065	-1.025631769	0.305065187	0.406476811	CEACAM4	CEA cell adhesion molecule 4 [Source:HGNC Symbol;Acc:HGNC:1816]
1101	122.7358498	-0.862139152	0.200997226	-4.289308701	1.79E-05	7.19E-05	CHAD	chondroadherin [Source:HGNC Symbol;Acc:HGNC:1909]
1102	725.7614256	-0.418150321	0.101142979	-4.134249609	3.56E-05	0.000135064	RCBTB2	RCC1 and BTB domain containing protein 2 [Source:HGNC Symbol;Acc:HGNC:1914]
1103	2.00395848	3.656184955	0.859000232	4.256325923	2.08E-05	8.24E-05	CHAT	choline O-acetyltransferase [Source:HGNC Symbol;Acc:HGNC:1912]
1104	186.7373201	0.688615129	0.112957122	6.096252451	1.09E-09	7.90E-09	RCC1	regulator of chromosome condensation 1 [Source:HGNC Symbol;Acc:HGNC:1913]
1105	1474.49989	0.225688585	0.121364767	1.859588996	0.062943697	0.110913551	CHD1	chromodomain helicase DNA binding protein 1 [Source:HGNC Symbol;Acc:HGNC:1915]
1106	5024.220766	0.047072018	0.096271832	0.488949016	0.624877793	0.711058727	CHD2	chromodomain helicase DNA binding protein 2 [Source:HGNC Symbol;Acc:HGNC:1917]
1107	2309.603519	-0.472196481	0.074908971	-6.303603855	2.91E-10	2.27E-09	CHD3	chromodomain helicase DNA binding protein 3 [Source:HGNC Symbol;Acc:HGNC:1918]
1108	5120.440605	0.802793798	0.062014702	12.94521731	2.50E-38	1.62E-36	CHD4	chromodomain helicase DNA binding protein 4 [Source:HGNC Symbol;Acc:HGNC:1919]
1109	2.096406365	-1.117830443	0.52282826	-2.138045185	0.032513076	0.062678848	AKR1C4	aldo-keto reductase family 1 member C4 [Source:HGNC Symbol;Acc:HGNC:387]
1111	65.77705954	0.47425041	0.128913391	3.678829705	0.000234307	0.000766628	CHEK1	checkpoint kinase 1 [Source:HGNC Symbol;Acc:HGNC:1925]
1112	1088.532298	-0.155944528	0.120756599	-1.291395493	0.196566573	0.285287304	FOXN3	forkhead box N3 [Source:HGNC Symbol;Acc:HGNC:1928]
1113	42.94623388	-3.92345032	0.64432539	-6.089237493	1.13E-09	8.23E-09	CHGA	chromogranin A [Source:HGNC Symbol;Acc:HGNC:1929]
1114	91.68310447	-0.830867503	0.555402998	-1.495972306	0.134660872	0.209298287	CHGB	chromogranin B [Source:HGNC Symbol;Acc:HGNC:1930]
1116	781.8432682	4.757018281	0.470230212	10.11636037	4.67E-24	1.25E-22	CHI3L1	chitinase 3 like 1 [Source:HGNC Symbol;Acc:HGNC:1932]
1117	122.0391879	0.815119191	0.299014	2.726023503	0.006410243	0.015036661	CHI3L2	chitinase 3 like 2 [Source:HGNC Symbol;Acc:HGNC:1933]
1118	112.0282315	0.904926688	0.501217721	1.805456292	0.071003309	0.122680049	CHIT1	chitinase 1 [Source:HGNC Symbol;Acc:HGNC:1936]
1119	1574.371812	-0.343068363	0.112062456	-3.061403224	0.002203022	0.005817231	CHKA	choline kinase alpha [Source:HGNC Symbol;Acc:HGNC:1937]
1120	278.2522182	0.493745275	0.095300032	5.180956031	2.21E-07	1.20E-06	CHKB	choline kinase beta [Source:HGNC Symbol;Acc:HGNC:1938]
1121	618.1663579	-0.04060352	0.089431439	-0.454018419	0.64981557	0.732552059	CHM	CHM Rab escort protein [Source:HGNC Symbol;Acc:HGNC:1940]
1122	433.0835121	0.013842944	0.137776465	0.100473939	0.919968072	0.944103939	CHML	CHM like Rab escort protein [Source:HGNC Symbol;Acc:HGNC:1941]
1123	125.3212406	-0.047150993	0.155269634	-0.303671696	0.761378024	0.823655672	CHN1	chimerin 1 [Source:HGNC Symbol;Acc:HGNC:1943]
1124	416.1133982	1.497677401	0.144939134	10.33314717	4.99E-25	1.42E-23	CHN2	chimerin 2 [Source:HGNC Symbol;Acc:HGNC:1944]
1128	1.721900322	-2.78175512	0.596873885	-4.660540848	3.15E-06	1.44E-05	CHRM1	cholinergic receptor muscarinic 1 [Source:HGNC Symbol;Acc:HGNC:1950]
1129	0.957115439	-2.55503941	0.823224184	-3.103698192	0.001911182	0.005116476	CHRM2	cholinergic receptor muscarinic 2 [Source:HGNC Symbol;Acc:HGNC:1951]
1130	2544.434662	1.167020522	0.111470856	10.46928822	1.20E-25	3.59E-24	LYST	lysosomal trafficking regulator [Source:HGNC Symbol;Acc:HGNC:1968]
1131	140.2985346	0.033581152	0.188120881	0.178508372	0.858323747	0.897819981	CHRM3	cholinergic receptor muscarinic 3 [Source:HGNC Symbol;Acc:HGNC:1952]
1132	23.97075894	2.489880159	0.293198712	8.492125158	2.03E-17	3.15E-16	CHRM4	cholinergic receptor muscarinic 4 [Source:HGNC Symbol;Acc:HGNC:1953]
1133	18.53952734	0.002032921	0.146858525	0.013842719	0.988955461	0.992087399	CHRM5	cholinergic receptor muscarinic 5 [Source:HGNC Symbol;Acc:HGNC:1954]
1134	1.789849427	-0.234318989	0.738004716	-0.317503376	0.750861678	0.815035303	CHRNA1	cholinergic receptor nicotinic alpha 1 subunit [Source:HGNC Symbol;Acc:HGNC:1955]
1135	3.859279269	0.12284284	0.323386366	0.379864004	0.704046369	0.77775363	CHRNA2	cholinergic receptor nicotinic alpha 2 subunit [Source:HGNC Symbol;Acc:HGNC:1956]
1136	6.88083773	-0.965760774	0.43867287	-2.20155118	0.027697028	0.054543242	CHRNA3	cholinergic receptor nicotinic alpha 3 subunit [Source:HGNC Symbol;Acc:HGNC:1957]
1137	24.36079389	-2.935701798	0.301352251	-9.741761646	2.00E-22	4.75E-21	CHRNA4	cholinergic receptor nicotinic alpha 4 subunit [Source:HGNC Symbol;Acc:HGNC:1958]
1138	4.977189393	0.654009949	0.370356739	1.765891857	0.077413994	0.131901394	CHRNA5	cholinergic receptor nicotinic alpha 5 subunit [Source:HGNC Symbol;Acc:HGNC:1959]
1139	147.5612624	-0.517490194	0.190158593	-2.721361079	0.00650137	0.015231621	CHRNA7	cholinergic receptor nicotinic alpha 7 subunit [Source:HGNC Symbol;Acc:HGNC:1960]
1140	136.3522832	0.005606559	0.111781274	0.050156515	0.959997664	0.972031479	CHRNB1	cholinergic receptor nicotinic beta 1 subunit [Source:HGNC Symbol;Acc:HGNC:1961]
1141	691.0662259	0.473926025	0.09447697	5.016312713	5.27E-07	2.69E-06	CHRNB2	cholinergic receptor nicotinic beta 2 subunit [Source:HGNC Symbol;Acc:HGNC:1962]
1142	0.247624999	-0.678354563	1.192046758	-0.569067076	0.569310621	NA	CHRNB3	cholinergic receptor nicotinic beta 3 subunit [Source:HGNC Symbol;Acc:HGNC:1963]
1143	3.680358658	0.689452575	0.385855728	1.786814413	0.073967489	0.126993441	CHRNB4	cholinergic receptor nicotinic beta 4 subunit [Source:HGNC Symbol;Acc:HGNC:1964]
1144	2.896825323	0.230990285	0.429879439	0.537337364	0.5910346	0.681963	CHRND	cholinergic receptor nicotinic delta subunit [Source:HGNC Symbol;Acc:HGNC:1965]
1145	46.01709865	0.850688874	0.156222573	5.445364652	5.17E-08	3.05E-07	CHRNE	cholinergic receptor nicotinic epsilon subunit [Source:HGNC Symbol;Acc:HGNC:1966]
1146	28.05478666	0.161602984	0.203316515	0.794834516	0.42670977	0.530452567	CHRNG	cholinergic receptor nicotinic gamma subunit [Source:HGNC Symbol;Acc:HGNC:1967]
1147	420.5148599	-0.282001578	0.092593669	-3.045581625	0.002322307	0.006100801	CHUK	component of inhibitor of nuclear factor kappa B kinase complex [Source:HGNC Symbol;Acc:HGNC:1974]
1149	5.097516839	-3.758761016	0.619672713	-6.065719753	1.31E-09	9.44E-09	CIDEA	cell death inducing DFFA like effector a [Source:HGNC Symbol;Acc:HGNC:1976]
1152	835.7303871	-1.27467864	0.191856981	-6.643900241	3.05E-11	2.67E-10	CKB	creatine kinase B [Source:HGNC Symbol;Acc:HGNC:1991]
1153	3347.334764	0.009255075	0.096044639	0.096362226	0.923232892	0.946342271	CIRBP	cold inducible RNA binding protein [Source:HGNC Symbol;Acc:HGNC:1982]
1154	471.7027663	0.500524699	0.24672328	2.028688574	0.04249002	0.079164603	CISH	cytokine inducible SH2 containing protein [Source:HGNC Symbol;Acc:HGNC:1984]
1155	307.0749665	0.654926832	0.091196349	7.181502753	6.89E-13	7.13E-12	TBCB	tubulin folding cofactor B [Source:HGNC Symbol;Acc:HGNC:1989]
1158	2.978658523	-0.607584676	0.45724744	-1.328787485	0.183918092	0.270170201	CKM	creatine kinase, M-type [Source:HGNC Symbol;Acc:HGNC:1994]
1159	55.82082082	-0.914723044	0.204983415	-4.462424662	8.10E-06	3.45E-05	CKMT1A	creatine kinase, mitochondrial 1A [Source:HGNC Symbol;Acc:HGNC:31736]
1159	55.82082082	-0.914723044	0.204983415	-4.462424662	8.10E-06	3.45E-05	CKMT1B	creatine kinase, mitochondrial 1B [Source:HGNC Symbol;Acc:HGNC:1995]
1160	210.7086456	0.081181366	0.111664981	0.727008278	0.467220885	0.569441976	CKMT2	creatine kinase, mitochondrial 2 [Source:HGNC Symbol;Acc:HGNC:1996]
1161	150.4738643	-0.47903963	0.087209061	-5.493002949	3.95E-08	2.37E-07	ERCC8	ERCC excision repair 8, CSA ubiquitin ligase complex subunit [Source:HGNC Symbol;Acc:HGNC:3439]
1163	75.4453815	0.593576742	0.117940307	5.032857346	4.83E-07	2.48E-06	CKS1B	CDC28 protein kinase regulatory subunit 1B [Source:HGNC Symbol;Acc:HGNC:19083]
1164	48.87287254	1.981483881	0.244333682	8.109745094	5.07E-16	7.00E-15	CKS2	CDC28 protein kinase regulatory subunit 2 [Source:HGNC Symbol;Acc:HGNC:2000]
1173	1434.68844	0.711859667	0.085974698	8.279874014	1.23E-16	1.81E-15	AP2M1	adaptor related protein complex 2 subunit mu 1 [Source:HGNC Symbol;Acc:HGNC:564]
1174	177.4972545	1.110672601	0.105861957	10.49170667	9.43E-26	2.85E-24	AP1S1	adaptor related protein complex 1 subunit sigma 1 [Source:HGNC Symbol;Acc:HGNC:559]
1175	190.2512776	0.40576014	0.152304509	2.664137404	0.007718603	0.017751303	AP2S1	adaptor related protein complex 2 subunit sigma 1 [Source:HGNC Symbol;Acc:HGNC:565]
1176	505.4840886	-0.026837944	0.135217526	-0.198479772	0.842669709	0.8861794	AP3S1	adaptor related protein complex 3 subunit sigma 1 [Source:HGNC Symbol;Acc:HGNC:2013]
1178	0.745925685	-1.293543477	0.805601885	-1.605685762	0.108342971	0.174914376	CLC	Charcot-Leyden crystal galectin [Source:HGNC Symbol;Acc:HGNC:2014]
1179	0.812248599	0.548323615	0.593678272	0.923603981	0.35569254	0.459899395	CLCA1	chloride channel accessory 1 [Source:HGNC Symbol;Acc:HGNC:2015]
1180	2.484143257	-0.992377393	0.493122324	-2.01243656	0.044173938	0.081772656	CLCN1	chloride voltage-gated channel 1 [Source:HGNC Symbol;Acc:HGNC:2019]
1181	95.85182622	0.00961005	0.10644082	0.090285382	0.928060436	0.949784064	CLCN2	chloride voltage-gated channel 2 [Source:HGNC Symbol;Acc:HGNC:2020]
1182	1375.594709	0.059693567	0.069985319	0.852944126	0.39369029	0.498301142	CLCN3	chloride voltage-gated channel 3 [Source:HGNC Symbol;Acc:HGNC:2021]
1183	384.1766515	-0.301782497	0.098928775	-3.050502717	0.002284586	0.006010013	CLCN4	chloride voltage-gated channel 4 [Source:HGNC Symbol;Acc:HGNC:2022]
1184	287.2073062	-0.491989855	0.102812099	-4.785330335	1.71E-06	8.09E-06	CLCN5	chloride voltage-gated channel 5 [Source:HGNC Symbol;Acc:HGNC:2023]
1185	398.2419523	0.12903241	0.084766964	1.522201622	0.127958569	0.200852184	CLCN6	chloride voltage-gated channel 6 [Source:HGNC Symbol;Acc:HGNC:2024]
1186	754.7531925	1.052285406	0.136610276	7.702827616	1.33E-14	1.62E-13	CLCN7	chloride voltage-gated channel 7 [Source:HGNC Symbol;Acc:HGNC:2025]
1187	136.5014921	-4.061328114	0.297217663	-13.66449109	1.65E-42	1.31E-40	CLCNKA	chloride voltage-gated channel Ka [Source:HGNC Symbol;Acc:HGNC:2026]
1188	187.7264246	-3.127383661	0.217560267	-14.37479234	7.45E-47	7.81E-45	CLCNKB	chloride voltage-gated channel Kb [Source:HGNC Symbol;Acc:HGNC:2027]
1191	18405.20801	1.855563667	0.17169248	10.8074836	3.17E-27	1.06E-25	CLU	clusterin [Source:HGNC Symbol;Acc:HGNC:2095]
1192	1450.188761	0.982276382	0.104190114	9.427731146	4.19E-21	8.96E-20	CLIC1	chloride intracellular channel 1 [Source:HGNC Symbol;Acc:HGNC:2062]
1193	576.0872137	-0.289440553	0.114502187	-2.527816814	0.011477422	0.025256113	CLIC2	chloride intracellular channel 2 [Source:HGNC Symbol;Acc:HGNC:2063]
1195	2342.752329	-0.191096441	0.105714949	-1.807657702	0.070659792	0.122177987	CLK1	CDC like kinase 1 [Source:HGNC Symbol;Acc:HGNC:2068]
1196	525.6184917	0.155582739	0.064559474	2.409913372	0.015956309	0.033751118	CLK2	CDC like kinase 2 [Source:HGNC Symbol;Acc:HGNC:2069]
1198	495.4307546	-0.043788318	0.073481219	-0.595911704	0.551234214	0.647155897	CLK3	CDC like kinase 3 [Source:HGNC Symbol;Acc:HGNC:2071]
1200	744.1156123	0.840945062	0.145969422	5.761104292	8.36E-09	5.48E-08	TPP1	tripeptidyl peptidase 1 [Source:HGNC Symbol;Acc:HGNC:2073]
1201	261.9578739	-0.208068402	0.079817041	-2.606816775	0.009138825	0.020605403		novel protein
1201	261.9578739	-0.208068402	0.079817041	-2.606816775	0.009138825	0.020605403	CLN3	CLN3 lysosomal/endosomal transmembrane protein, battenin [Source:HGNC Symbol;Acc:HGNC:2074]
1203	1231.556808	-0.890339222	0.101093526	-8.807084466	1.28E-18	2.23E-17	CLN5	CLN5 intracellular trafficking protein [Source:HGNC Symbol;Acc:HGNC:2076]
1207	785.7121107	-0.04188713	0.070708495	-0.59239177	0.553588276	0.649101082	CLNS1A	chloride nucleotide-sensitive channel 1A [Source:HGNC Symbol;Acc:HGNC:2080]
1208	0.457981912	2.602951823	1.494138725	1.742108534	0.081489455	0.137741265	CLPS	colipase [Source:HGNC Symbol;Acc:HGNC:2085]
1209	815.1011796	0.114731393	0.08446992	1.358251472	0.174383903	0.258847977	CLPTM1	CLPTM1 regulator of GABA type A receptor forward trafficking [Source:HGNC Symbol;Acc:HGNC:2087]
1211	1071.083614	0.735586481	0.092934714	7.915088406	2.47E-15	3.20E-14	CLTA	clathrin light chain A [Source:HGNC Symbol;Acc:HGNC:2090]
1212	404.0224662	0.186470157	0.10031932	1.858766151	0.063060292	0.111082654	CLTB	clathrin light chain B [Source:HGNC Symbol;Acc:HGNC:2091]
1213	6717.878351	0.330182476	0.076995989	4.288307502	1.80E-05	7.22E-05	CLTC	clathrin heavy chain [Source:HGNC Symbol;Acc:HGNC:2092]
1215	17.91567925	-0.528400456	0.238297216	-2.217400874	0.02659571	0.052621396	CMA1	chymase 1 [Source:HGNC Symbol;Acc:HGNC:2097]
1230	61.15987737	0.569955118	0.319202884	1.785557544	0.074170926	0.127241299	CCR1	C-C motif chemokine receptor 1 [Source:HGNC Symbol;Acc:HGNC:1602]
1232	3.206836429	1.650760584	0.428921969	3.8486268	0.000118782	0.00040973	CCR3	C-C motif chemokine receptor 3 [Source:HGNC Symbol;Acc:HGNC:1604]
1233	32.53104595	-0.199860962	0.517471492	-0.386226034	0.699329274	0.774210343	CCR4	C-C motif chemokine receptor 4 [Source:HGNC Symbol;Acc:HGNC:1605]
1234	58.7902133	-0.419718652	0.381784591	-1.099359853	0.271611135	0.371224864	CCR5	C-C motif chemokine receptor 5 [Source:HGNC Symbol;Acc:HGNC:1606]
1235	45.38158895	0.010733787	0.364718922	0.0294303	0.976521407	0.983572563	CCR6	C-C motif chemokine receptor 6 [Source:HGNC Symbol;Acc:HGNC:1607]
1236	74.53056494	-1.206730237	0.477033985	-2.529652551	0.011417553	0.025138067	CCR7	C-C motif chemokine receptor 7 [Source:HGNC Symbol;Acc:HGNC:1608]
1237	6.922797975	0.525001532	0.365777032	1.435304808	0.151200258	0.230709815	CCR8	C-C motif chemokine receptor 8 [Source:HGNC Symbol;Acc:HGNC:1609]
1238	44.60548729	-2.170426492	0.20913843	-10.37794199	3.12E-25	9.05E-24	ACKR2	atypical chemokine receptor 2 [Source:HGNC Symbol;Acc:HGNC:1565]
1240	277.3818674	-0.989642436	0.201274048	-4.91689041	8.79E-07	4.36E-06	CMKLR1	chemerin chemokine-like receptor 1 [Source:HGNC Symbol;Acc:HGNC:2121]
1241	114.3812928	0.216681314	0.142388751	1.521758655	0.128069565	0.200977592	LTB4R	leukotriene B4 receptor [Source:HGNC Symbol;Acc:HGNC:6713]
1244	23.3327774	-0.655187776	0.16877095	-3.882112269	0.000103553	0.000361317	ABCC2	ATP binding cassette subfamily C member 2 [Source:HGNC Symbol;Acc:HGNC:53]
1258	3.15524406	1.153853314	0.496871329	2.322237663	0.020220142	0.041490714	CNGB1	cyclic nucleotide gated channel subunit beta 1 [Source:HGNC Symbol;Acc:HGNC:2151]
1259	34.61390194	0.187568485	0.198288679	0.945936428	0.344181012	0.44806352	CNGA1	cyclic nucleotide gated channel subunit alpha 1 [Source:HGNC Symbol;Acc:HGNC:2148]
1260	0.217338918	-0.462137055	1.672179343	-0.276368116	0.782265343	NA	CNGA2	cyclic nucleotide gated channel subunit alpha 2 [Source:HGNC Symbol;Acc:HGNC:2149]
1261	7.529561217	1.514022737	0.514472269	2.942865588	0.003251896	0.008231648	CNGA3	cyclic nucleotide gated channel subunit alpha 3 [Source:HGNC Symbol;Acc:HGNC:2150]
1262	5.90014679	-0.158140803	0.344129818	-0.459538217	0.645847714	0.729142865	CNGA4	cyclic nucleotide gated channel subunit alpha 4 [Source:HGNC Symbol;Acc:HGNC:2152]
1263	376.2502388	0.852086154	0.215382445	3.956154156	7.62E-05	0.000272226	PLK3	polo like kinase 3 [Source:HGNC Symbol;Acc:HGNC:2154]
1264	114.029388	-1.950727896	0.317392076	-6.146114043	7.94E-10	5.88E-09	CNN1	calponin 1 [Source:HGNC Symbol;Acc:HGNC:2155]
1265	1616.084266	-0.072090799	0.136030552	-0.529960346	0.596139425	0.68648032	CNN2	calponin 2 [Source:HGNC Symbol;Acc:HGNC:2156]
1266	2152.94631	0.391181633	0.100941002	3.875349222	0.000106472	0.000370824	CNN3	calponin 3 [Source:HGNC Symbol;Acc:HGNC:2157]
1267	672.6333774	0.586430668	0.07117463	8.23932165	1.73E-16	2.50E-15	CNP	2',3'-cyclic nucleotide 3' phosphodiesterase [Source:HGNC Symbol;Acc:HGNC:2158]
1268	81.41385965	0.739402252	0.360287098	2.05225848	0.040144549	0.075341535	CNR1	cannabinoid receptor 1 [Source:HGNC Symbol;Acc:HGNC:2159]
1269	36.04130375	-2.793200796	0.45174154	-6.183183408	6.28E-10	4.71E-09	CNR2	cannabinoid receptor 2 [Source:HGNC Symbol;Acc:HGNC:2160]
1270	17.06924671	-0.094323315	0.145171516	-0.649737067	0.515862076	0.615377651	CNTF	ciliary neurotrophic factor [Source:HGNC Symbol;Acc:HGNC:2169]
1271	39.24211546	-2.639958917	0.356459232	-7.406061281	1.30E-13	1.45E-12	CNTFR	ciliary neurotrophic factor receptor [Source:HGNC Symbol;Acc:HGNC:2170]
1272	99.52339473	-2.737255911	0.273769879	-9.998382298	1.55E-23	4.01E-22	CNTN1	contactin 1 [Source:HGNC Symbol;Acc:HGNC:2171]
1277	2517.181323	2.039739279	0.352616669	5.784579855	7.27E-09	4.80E-08	COL1A1	collagen type I alpha 1 chain [Source:HGNC Symbol;Acc:HGNC:2197]
1278	4548.05172	0.899816163	0.264854096	3.397403233	0.000680286	0.002015507	COL1A2	collagen type I alpha 2 chain [Source:HGNC Symbol;Acc:HGNC:2198]
1280	1.671281819	0.062999658	0.633555605	0.099438246	0.920790318	0.944608659	COL2A1	collagen type II alpha 1 chain [Source:HGNC Symbol;Acc:HGNC:2200]
1281	4599.178415	0.98550868	0.293523011	3.357517619	0.000786457	0.002296677	COL3A1	collagen type III alpha 1 chain [Source:HGNC Symbol;Acc:HGNC:2201]
1282	4312.244448	0.3238524	0.177353901	1.826023547	0.067846715	0.118110311	COL4A1	collagen type IV alpha 1 chain [Source:HGNC Symbol;Acc:HGNC:2202]
1284	3589.491965	0.270198568	0.156808562	1.723111063	0.084868443	0.142473374	COL4A2	collagen type IV alpha 2 chain [Source:HGNC Symbol;Acc:HGNC:2203]
1285	2213.281127	-0.012689821	0.136543403	-0.092936173	0.925954268	0.948229292	COL4A3	collagen type IV alpha 3 chain [Source:HGNC Symbol;Acc:HGNC:2204]
1286	1621.877939	-0.262327648	0.113798547	-2.305193297	0.02115575	0.043161097	COL4A4	collagen type IV alpha 4 chain [Source:HGNC Symbol;Acc:HGNC:2206]
1287	796.5084646	-0.18508233	0.117004693	-1.581836807	0.11368683	0.182049932	COL4A5	collagen type IV alpha 5 chain [Source:HGNC Symbol;Acc:HGNC:2207]
1288	42.59015611	-1.899472014	0.201743449	-9.415284741	4.72E-21	1.00E-19	COL4A6	collagen type IV alpha 6 chain [Source:HGNC Symbol;Acc:HGNC:2208]
1289	674.0979807	1.217256647	0.248581493	4.896811228	9.74E-07	4.80E-06	COL5A1	collagen type V alpha 1 chain [Source:HGNC Symbol;Acc:HGNC:2209]
1290	830.3457446	0.672456635	0.190243006	3.534724601	0.0004082	0.001268657	COL5A2	collagen type V alpha 2 chain [Source:HGNC Symbol;Acc:HGNC:2210]
1291	1608.153913	-1.074746557	0.163695004	-6.565542803	5.18E-11	4.42E-10	COL6A1	collagen type VI alpha 1 chain [Source:HGNC Symbol;Acc:HGNC:2211]
1292	2058.629102	-0.468427444	0.185489581	-2.525357176	0.011558075	0.025407634	COL6A2	collagen type VI alpha 2 chain [Source:HGNC Symbol;Acc:HGNC:2212]
1293	3130.819649	-0.064792815	0.236062189	-0.274473499	0.783720767	0.840995022	COL6A3	collagen type VI alpha 3 chain [Source:HGNC Symbol;Acc:HGNC:2213]
1294	115.4410271	2.835261154	0.271663252	10.4366753	1.69E-25	4.99E-24	COL7A1	collagen type VII alpha 1 chain [Source:HGNC Symbol;Acc:HGNC:2214]
1295	2360.565244	1.767989953	0.142459889	12.4104403	2.29E-35	1.26E-33	COL8A1	collagen type VIII alpha 1 chain [Source:HGNC Symbol;Acc:HGNC:2215]
1296	605.0308178	2.608312266	0.186756144	13.96640676	2.50E-44	2.22E-42	COL8A2	collagen type VIII alpha 2 chain [Source:HGNC Symbol;Acc:HGNC:2216]
1297	9.413540117	-1.170090423	0.289576781	-4.040691445	5.33E-05	0.000196387	COL9A1	collagen type IX alpha 1 chain [Source:HGNC Symbol;Acc:HGNC:2217]
1298	190.591577	0.068886043	0.172652615	0.398986388	0.689903234	0.76651396	COL9A2	collagen type IX alpha 2 chain [Source:HGNC Symbol;Acc:HGNC:2218]
1299	650.4018387	-3.906893144	0.460447309	-8.484995065	2.16E-17	3.34E-16	COL9A3	collagen type IX alpha 3 chain [Source:HGNC Symbol;Acc:HGNC:2219]
1300	401.9382882	0.098244108	0.124189027	0.791085254	0.428894244	0.532492046	COL10A1	collagen type X alpha 1 chain [Source:HGNC Symbol;Acc:HGNC:2185]
1301	53.37469672	3.615972282	0.499203884	7.243477867	4.37E-13	4.64E-12	COL11A1	collagen type XI alpha 1 chain [Source:HGNC Symbol;Acc:HGNC:2186]
1302	113.1587504	0.087517158	0.253523435	0.345203424	0.729941444	0.799390166	COL11A2	collagen type XI alpha 2 chain [Source:HGNC Symbol;Acc:HGNC:2187]
1303	1170.580464	-0.067823946	0.183680387	-0.369249802	0.711941538	0.784437017	COL12A1	collagen type XII alpha 1 chain [Source:HGNC Symbol;Acc:HGNC:2188]
1305	53.99386015	3.232734061	0.233513687	13.843874	1.39E-43	1.17E-41	COL13A1	collagen type XIII alpha 1 chain [Source:HGNC Symbol;Acc:HGNC:2190]
1306	991.1378313	-0.130432366	0.1888561	-0.690644176	0.489789179	0.590642644	COL15A1	collagen type XV alpha 1 chain [Source:HGNC Symbol;Acc:HGNC:2192]
1307	1232.775418	0.143562794	0.11208104	1.280883854	0.200234465	0.289647903	COL16A1	collagen type XVI alpha 1 chain [Source:HGNC Symbol;Acc:HGNC:2193]
1308	340.2663694	0.518805305	0.252619747	2.053700517	0.040004686	0.075100309	COL17A1	collagen type XVII alpha 1 chain [Source:HGNC Symbol;Acc:HGNC:2194]
1310	72.74477167	1.499036894	0.631658048	2.373177859	0.017635769	0.03686193	COL19A1	collagen type XIX alpha 1 chain [Source:HGNC Symbol;Acc:HGNC:2196]
1311	123.0965212	4.340096089	0.495608347	8.757108538	2.00E-18	3.43E-17	COMP	cartilage oligomeric matrix protein [Source:HGNC Symbol;Acc:HGNC:2227]
1312	365.3908225	0.366822585	0.077238966	4.749190764	2.04E-06	9.57E-06	COMT	catechol-O-methyltransferase [Source:HGNC Symbol;Acc:HGNC:2228]
1314	3138.847152	0.24689119	0.060286058	4.095328109	4.22E-05	0.000157778	COPA	COPI coat complex subunit alpha [Source:HGNC Symbol;Acc:HGNC:2230]
1315	1840.71689	0.24913745	0.093935785	2.652210239	0.007996673	0.018316497	COPB1	COPI coat complex subunit beta 1 [Source:HGNC Symbol;Acc:HGNC:2231]
1316	6199.659095	-1.113278596	0.287692871	-3.869677386	0.000108979	0.000378656	KLF6	KLF transcription factor 6 [Source:HGNC Symbol;Acc:HGNC:2235]
1317	345.4899918	0.15554747	0.098554724	1.578285283	0.114500085	0.18307095	SLC31A1	solute carrier family 31 member 1 [Source:HGNC Symbol;Acc:HGNC:11016]
1318	112.3297438	-0.12768093	0.149006901	-0.856879306	0.391511591	0.495990413	SLC31A2	solute carrier family 31 member 2 [Source:HGNC Symbol;Acc:HGNC:11017]
1325	9.22077386	-0.6424965	0.188320338	-3.411721261	0.000645541	0.001923052	CORT	cortistatin [Source:HGNC Symbol;Acc:HGNC:2257]
1326	417.5146556	-0.684873544	0.145656887	-4.701964735	2.58E-06	1.19E-05	MAP3K8	mitogen-activated protein kinase kinase kinase 8 [Source:HGNC Symbol;Acc:HGNC:6860]
1327	1180.16053	0.082443157	0.103693491	0.795065881	0.42657518	0.530305659	COX4I1	cytochrome c oxidase subunit 4I1 [Source:HGNC Symbol;Acc:HGNC:2265]
1329	731.5212227	-0.256562654	0.118651378	-2.162323427	0.030593255	0.059413841	COX5B	cytochrome c oxidase subunit 5B [Source:HGNC Symbol;Acc:HGNC:2269]
1337	740.725349	-0.157217205	0.129650491	-1.212623289	0.22527388	0.318761302	COX6A1	cytochrome c oxidase subunit 6A1 [Source:HGNC Symbol;Acc:HGNC:2277]
1339	0.434630063	-0.909010116	0.84467436	-1.076166342	0.28185287	0.382311764	COX6A2	cytochrome c oxidase subunit 6A2 [Source:HGNC Symbol;Acc:HGNC:2279]
1340	548.0175524	0.252602155	0.133522864	1.891826972	0.058514038	0.104233575	COX6B1	cytochrome c oxidase subunit 6B1 [Source:HGNC Symbol;Acc:HGNC:2280]
1345	480.928006	-0.020773305	0.160060778	-0.129783857	0.896737435	0.926413638	COX6C	cytochrome c oxidase subunit 6C [Source:HGNC Symbol;Acc:HGNC:2285]
1346	94.00460229	-0.610826075	0.247161701	-2.471362161	0.013459943	0.029046938	COX7A1	cytochrome c oxidase subunit 7A1 [Source:HGNC Symbol;Acc:HGNC:2287]
1347	418.6722002	-0.036368777	0.137346455	-0.264795889	0.791166704	0.846808103	COX7A2	cytochrome c oxidase subunit 7A2 [Source:HGNC Symbol;Acc:HGNC:2288]
1349	489.6051851	-0.391013447	0.145321038	-2.690687129	0.007130503	0.016544816	COX7B	cytochrome c oxidase subunit 7B [Source:HGNC Symbol;Acc:HGNC:2291]
1350	956.2455184	0.189140691	0.170374885	1.110144206	0.266936891	0.365857765	COX7C	cytochrome c oxidase subunit 7C [Source:HGNC Symbol;Acc:HGNC:2292]
1351	695.2425505	-0.09426933	0.160436425	-0.587580597	0.556813838	0.652079157	COX8A	cytochrome c oxidase subunit 8A [Source:HGNC Symbol;Acc:HGNC:2294]
1352	161.4773466	-0.396403278	0.071867378	-5.515760961	3.47E-08	2.10E-07	COX10	cytochrome c oxidase assembly factor heme A:farnesyltransferase COX10 [Source:HGNC Symbol;Acc:HGNC:2260]
1353	865.2187742	-0.125551343	0.079042537	-1.588402239	0.112195411	0.179991745	COX11	cytochrome c oxidase copper chaperone COX11 [Source:HGNC Symbol;Acc:HGNC:2261]
1355	656.0926539	-0.318500778	0.0513607	-6.201254588	5.60E-10	4.22E-09	COX15	cytochrome c oxidase assembly homolog COX15 [Source:HGNC Symbol;Acc:HGNC:2263]
1356	318.4108853	-1.166570089	0.215467742	-5.414128711	6.16E-08	3.60E-07	CP	ceruloplasmin [Source:HGNC Symbol;Acc:HGNC:2295]
1357	0.600192438	-0.518058876	0.778338483	-0.665595866	0.50566945	0.605948148	CPA1	carboxypeptidase A1 [Source:HGNC Symbol;Acc:HGNC:2296]
1358	0.488608758	-0.000821154	0.683160035	-0.001201994	0.999040948	0.999288373	CPA2	carboxypeptidase A2 [Source:HGNC Symbol;Acc:HGNC:2297]
1359	14.68102858	0.421128067	0.476614105	0.883582887	0.37692142	0.481452109	CPA3	carboxypeptidase A3 [Source:HGNC Symbol;Acc:HGNC:2298]
1360	0.266504721	-0.741815302	1.506117127	-0.492534936	0.622341231	NA	CPB1	carboxypeptidase B1 [Source:HGNC Symbol;Acc:HGNC:2299]
1361	7.26774887	-0.452314448	0.260865191	-1.733901123	0.082935629	0.139805403	CPB2	carboxypeptidase B2 [Source:HGNC Symbol;Acc:HGNC:2300]
1362	2566.372443	0.821732583	0.085251206	9.638955473	5.47E-22	1.26E-20	CPD	carboxypeptidase D [Source:HGNC Symbol;Acc:HGNC:2301]
1363	3142.519359	-0.189721435	0.150156285	-1.263493136	0.206412012	0.296948756	CPE	carboxypeptidase E [Source:HGNC Symbol;Acc:HGNC:2303]
1364	2100.744993	1.198350664	0.189971933	6.308040593	2.83E-10	2.21E-09	CLDN4	claudin 4 [Source:HGNC Symbol;Acc:HGNC:2046]
1365	995.8181626	0.399112575	0.151281257	2.638215614	0.008334357	0.019001064	CLDN3	claudin 3 [Source:HGNC Symbol;Acc:HGNC:2045]
1366	921.4326197	1.199861757	0.148633638	8.072612459	6.88E-16	9.42E-15	CLDN7	claudin 7 [Source:HGNC Symbol;Acc:HGNC:2049]
1368	354.2225956	0.645224968	0.209469025	3.080288215	0.002068004	0.005493029	CPM	carboxypeptidase M [Source:HGNC Symbol;Acc:HGNC:2311]
1369	0.376806497	0.094985421	1.557981621	0.060966971	0.951385513	NA	CPN1	carboxypeptidase N subunit 1 [Source:HGNC Symbol;Acc:HGNC:2312]
1370	0.563867432	-1.079419541	0.800004655	-1.349266575	0.177251358	0.262365788	CPN2	carboxypeptidase N subunit 2 [Source:HGNC Symbol;Acc:HGNC:2313]
1371	161.9320388	-0.15570157	0.097609326	-1.595150556	0.110678572	0.177964799	CPOX	coproporphyrinogen oxidase [Source:HGNC Symbol;Acc:HGNC:2321]
1373	106.0346482	-1.560201048	0.19910328	-7.836139351	4.65E-15	5.87E-14	CPS1	carbamoyl-phosphate synthase 1 [Source:HGNC Symbol;Acc:HGNC:2323]
1374	771.2102817	-0.646722951	0.112991537	-5.723640606	1.04E-08	6.74E-08	CPT1A	carnitine palmitoyltransferase 1A [Source:HGNC Symbol;Acc:HGNC:2328]
1375	180.8599333	1.055646224	0.13903518	7.592655476	3.13E-14	3.69E-13	CPT1B	carnitine palmitoyltransferase 1B [Source:HGNC Symbol;Acc:HGNC:2329]
1376	263.9954138	0.097372714	0.073391514	1.326757126	0.184589037	0.270971003	CPT2	carnitine palmitoyltransferase 2 [Source:HGNC Symbol;Acc:HGNC:2330]
1378	136.5496672	-0.580635099	0.49090862	-1.182776336	0.236897801	0.331808911	CR1	complement C3b/C4b receptor 1 (Knops blood group) [Source:HGNC Symbol;Acc:HGNC:2334]
1379	7.443616925	-0.595866943	0.481023573	-1.238747903	0.215438872	0.307362122	CR1L	complement C3b/C4b receptor 1 like [Source:HGNC Symbol;Acc:HGNC:2335]
1380	312.8348888	-4.240628991	0.853449606	-4.968810064	6.74E-07	3.40E-06	CR2	complement C3d receptor 2 [Source:HGNC Symbol;Acc:HGNC:2336]
1381	471.4168819	-4.20739836	0.256447106	-16.40649579	1.72E-60	3.49E-58	CRABP1	cellular retinoic acid binding protein 1 [Source:HGNC Symbol;Acc:HGNC:2338]
1382	149.3891873	2.153546924	0.26218257	8.213921022	2.14E-16	3.06E-15	CRABP2	cellular retinoic acid binding protein 2 [Source:HGNC Symbol;Acc:HGNC:2339]
1384	327.3119878	-0.110725011	0.104220932	-1.062406646	0.288051118	0.38893943	CRAT	carnitine O-acetyltransferase [Source:HGNC Symbol;Acc:HGNC:2342]
1385	1282.003565	-0.159065448	0.102676932	-1.549183874	0.121337525	0.19219607	CREB1	cAMP responsive element binding protein 1 [Source:HGNC Symbol;Acc:HGNC:2345]
1386	1236.406662	-0.471424707	0.078166897	-6.031001915	1.63E-09	1.16E-08	ATF2	activating transcription factor 2 [Source:HGNC Symbol;Acc:HGNC:784]
1387	2424.749643	-0.126949698	0.102246997	-1.2415983	0.214384809	0.306196322	CREBBP	CREB binding protein [Source:HGNC Symbol;Acc:HGNC:2348]
1388	753.5627874	0.377598855	0.067217575	5.617561387	1.94E-08	1.21E-07	ATF6B	activating transcription factor 6 beta [Source:HGNC Symbol;Acc:HGNC:2349]
1389	1208.637416	-0.038971839	0.063538193	-0.613360835	0.539637776	0.636920422	CREBL2	cAMP responsive element binding protein like 2 [Source:HGNC Symbol;Acc:HGNC:2350]
1390	275.0107202	-0.359803116	0.116822992	-3.07989986	0.002070702	0.005498103	CREM	cAMP responsive element modulator [Source:HGNC Symbol;Acc:HGNC:2352]
1392	0.419269454	0.63131682	1.464795159	0.430993246	0.666473282	0.746429746	CRH	corticotropin releasing hormone [Source:HGNC Symbol;Acc:HGNC:2355]
1393	48.69447526	-0.280192743	0.368386565	-0.760594357	0.446899391	0.549755162	CRHBP	corticotropin releasing hormone binding protein [Source:HGNC Symbol;Acc:HGNC:2356]
1394	2.759521137	0.952373466	0.367188211	2.59369293	0.009495125	0.021322455	LINC02210-CRHR1	LINC02210-CRHR1 readthrough [Source:HGNC Symbol;Acc:HGNC:51483]
1394	2.759521137	0.952373466	0.367188211	2.59369293	0.009495125	0.021322455	CRHR1	corticotropin releasing hormone receptor 1 [Source:HGNC Symbol;Acc:HGNC:2357]
1395	31.47153063	1.672232915	0.264788862	6.315344609	2.70E-10	2.11E-09	CRHR2	corticotropin releasing hormone receptor 2 [Source:HGNC Symbol;Acc:HGNC:2358]
1396	310.0575607	-0.241601437	0.195099085	-1.238352489	0.215585389	0.307530416	CRIP1	cysteine rich protein 1 [Source:HGNC Symbol;Acc:HGNC:2360]
1397	762.4002609	0.339175509	0.110222231	3.077196903	0.002089572	0.005543483	CRIP2	cysteine rich protein 2 [Source:HGNC Symbol;Acc:HGNC:2361]
1398	1142.026883	0.046521987	0.091065815	0.510861148	0.609448288	0.697950384	CRK	CRK proto-oncogene, adaptor protein [Source:HGNC Symbol;Acc:HGNC:2362]
1399	945.5518965	0.089926158	0.069958156	1.285427789	0.198642835	0.287854643	CRKL	CRK like proto-oncogene, adaptor protein [Source:HGNC Symbol;Acc:HGNC:2363]
1400	98.77948679	0.183919119	0.11845372	1.552666472	0.120502836	0.191023778	CRMP1	collapsin response mediator protein 1 [Source:HGNC Symbol;Acc:HGNC:2365]
1401	0.312960048	0.750875602	0.816838324	0.919246294	0.357966762	NA	CRP	C-reactive protein [Source:HGNC Symbol;Acc:HGNC:2367]
1404	9.343863844	3.866651134	0.629095531	6.146365608	7.93E-10	5.87E-09	HAPLN1	hyaluronan and proteoglycan link protein 1 [Source:HGNC Symbol;Acc:HGNC:2380]
1406	0.515488603	0.461804208	0.6763531	0.682785675	0.494742283	0.595483448	CRX	cone-rod homeobox [Source:HGNC Symbol;Acc:HGNC:2383]
1407	518.0294363	-0.821659565	0.172005795	-4.776929553	1.78E-06	8.41E-06	CRY1	cryptochrome circadian regulator 1 [Source:HGNC Symbol;Acc:HGNC:2384]
1408	1141.826523	-0.847441978	0.091421171	-9.269646979	1.87E-20	3.78E-19	CRY2	cryptochrome circadian regulator 2 [Source:HGNC Symbol;Acc:HGNC:2385]
1409	0.437567118	1.115183355	0.787507327	1.416092671	0.156748374	0.237392892	CRYAA	crystallin alpha A [Source:HGNC Symbol;Acc:HGNC:2388]
1410	1424.854973	-2.633689003	0.238101778	-11.06119001	1.94E-28	7.14E-27	CRYAB	crystallin alpha B [Source:HGNC Symbol;Acc:HGNC:2389]
1411	8.791236443	0.203830531	0.299707221	0.680098832	0.496441884	0.597105211	CRYBA1	crystallin beta A1 [Source:HGNC Symbol;Acc:HGNC:2394]
1412	0.15883473	-0.676208895	1.805299684	-0.374568777	0.707981198	NA	CRYBA2	crystallin beta A2 [Source:HGNC Symbol;Acc:HGNC:2395]
1413	1.056543668	0.43737214	0.486912727	0.898255716	0.369049236	0.473493261	CRYBA4	crystallin beta A4 [Source:HGNC Symbol;Acc:HGNC:2396]
1414	3.050023976	0.024013991	0.368583599	0.065152088	0.948052908	0.964167122	CRYBB1	crystallin beta B1 [Source:HGNC Symbol;Acc:HGNC:2397]
1415	21.20162569	-0.100129648	0.241435118	-0.414726941	0.678341808	0.756888622	CRYBB2	crystallin beta B2 [Source:HGNC Symbol;Acc:HGNC:2398]
1416	137.2216117	0.587236106	0.109147684	5.380197566	7.44E-08	4.30E-07		crystallin beta B2 pseudogene 1 [Source:NCBI gene (formerly Entrezgene);Acc:1416]
1417	477.3061285	0.258012541	0.131718428	1.958818861	0.050134004	0.09123231	CRYBB3	crystallin beta B3 [Source:HGNC Symbol;Acc:HGNC:2400]
1427	31.26247406	0.223043884	0.163422146	1.364832665	0.17230565	0.256399187	CRYGS	crystallin gamma S [Source:HGNC Symbol;Acc:HGNC:2417]
1428	5.920682349	0.947742669	0.330758267	2.865363507	0.004165308	0.010254579	CRYM	crystallin mu [Source:HGNC Symbol;Acc:HGNC:2418]
1429	455.5584624	0.309670532	0.11323316	2.734804305	0.006241737	0.014679759	CRYZ	crystallin zeta [Source:HGNC Symbol;Acc:HGNC:2419]
1431	1001.748044	0.246037943	0.07926668	3.103926437	0.001909708	0.00511334	CS	citrate synthase [Source:HGNC Symbol;Acc:HGNC:2422]
1432	1314.732896	0.422881409	0.072786258	5.809907278	6.25E-09	4.17E-08	MAPK14	mitogen-activated protein kinase 14 [Source:HGNC Symbol;Acc:HGNC:6876]
1434	794.5951682	0.098018867	0.077222965	1.269296867	0.204335203	0.294617033	CSE1L	chromosome segregation 1 like [Source:HGNC Symbol;Acc:HGNC:2431]
1435	301.134167	0.162498474	0.184681599	0.879884488	0.378921889	0.483491282	CSF1	colony stimulating factor 1 [Source:HGNC Symbol;Acc:HGNC:2432]
1436	418.4440386	0.306236307	0.254646446	1.202594071	0.229133443	0.323154436	CSF1R	colony stimulating factor 1 receptor [Source:HGNC Symbol;Acc:HGNC:2433]
1437	3.479534945	4.901140272	0.561718365	8.725262655	2.66E-18	4.47E-17	CSF2	colony stimulating factor 2 [Source:HGNC Symbol;Acc:HGNC:2434]
1438	77.54286463	0.545935111	0.325020644	1.67969365	0.093016936	0.154011335	CSF2RA	colony stimulating factor 2 receptor subunit alpha [Source:HGNC Symbol;Acc:HGNC:2435]
1439	183.5458137	-0.084130763	0.363205655	-0.231633958	0.81682233	0.865835422	CSF2RB	colony stimulating factor 2 receptor subunit beta [Source:HGNC Symbol;Acc:HGNC:2436]
1440	12.9948886	-3.711003596	0.841715614	-4.408856783	1.04E-05	4.34E-05	CSF3	colony stimulating factor 3 [Source:HGNC Symbol;Acc:HGNC:2438]
1441	102.3512832	-0.590386734	0.268661782	-2.197509185	0.027984101	0.055024727	CSF3R	colony stimulating factor 3 receptor [Source:HGNC Symbol;Acc:HGNC:2439]
1442	0.278269547	0.452800799	1.277580261	0.354420629	0.723023677	NA	CSH1	chorionic somatomammotropin hormone 1 [Source:HGNC Symbol;Acc:HGNC:2440]
1443	0.289417014	0.273102335	1.246050517	0.219174368	0.826514221	NA	CSH2	chorionic somatomammotropin hormone 2 [Source:HGNC Symbol;Acc:HGNC:2441]
1444	0.168467525	-0.575466555	2.174094241	-0.264692553	0.791246315	NA	CSH1	chorionic somatomammotropin hormone 1 [Source:HGNC Symbol;Acc:HGNC:2440]
1444	0.168467525	-0.575466555	2.174094241	-0.264692553	0.791246315	NA	CSHL1	chorionic somatomammotropin hormone like 1 [Source:HGNC Symbol;Acc:HGNC:2442]
1445	281.8460833	0.399238656	0.209199545	1.90841073	0.056338151	0.100863615	CSK	C-terminal Src kinase [Source:HGNC Symbol;Acc:HGNC:2444]
1446	0.225772094	-0.221856109	1.674077906	-0.132524364	0.894569553	NA	CSN1S1	casein alpha s1 [Source:HGNC Symbol;Acc:HGNC:2445]
1447	0.173012291	0.052230747	1.269157097	0.041153886	0.967173216	NA	CSN2	casein beta [Source:HGNC Symbol;Acc:HGNC:2447]
1452	2981.469194	0.386914587	0.07956348	4.862967104	1.16E-06	5.64E-06	CSNK1A1	casein kinase 1 alpha 1 [Source:HGNC Symbol;Acc:HGNC:2451]
1453	1038.735725	0.571268497	0.101690374	5.617724394	1.93E-08	1.21E-07	CSNK1D	casein kinase 1 delta [Source:HGNC Symbol;Acc:HGNC:2452]
1454	308.2507605	0.798411818	0.080178315	9.957952068	2.33E-23	5.96E-22	CSNK1E	casein kinase 1 epsilon [Source:HGNC Symbol;Acc:HGNC:2453]
1455	485.8058503	0.385472121	0.083601154	4.610846879	4.01E-06	1.80E-05	CSNK1G2	casein kinase 1 gamma 2 [Source:HGNC Symbol;Acc:HGNC:2455]
1456	577.3982425	-0.207956378	0.098816597	-2.104468114	0.035337633	0.067432018	CSNK1G3	casein kinase 1 gamma 3 [Source:HGNC Symbol;Acc:HGNC:2456]
1457	1222.156632	-0.090385623	0.052389861	-1.725250306	0.084482373	0.141938822	CSNK2A1	casein kinase 2 alpha 1 [Source:HGNC Symbol;Acc:HGNC:2457]
1459	347.8199827	0.350304439	0.070613637	4.960861045	7.02E-07	3.53E-06	CSNK2A2	casein kinase 2 alpha 2 [Source:HGNC Symbol;Acc:HGNC:2459]
1460	630.6039353	0.071896529	0.088211714	0.815045148	0.415046468	0.518908461	CSNK2B	casein kinase 2 beta [Source:HGNC Symbol;Acc:HGNC:2460]
1462	1221.585405	1.533289222	0.301675599	5.08257621	3.72E-07	1.95E-06	VCAN	versican [Source:HGNC Symbol;Acc:HGNC:2464]
1463	1.395170133	-0.592126389	0.599461085	-0.987764516	0.323267989	0.425900699	NCAN	neurocan [Source:HGNC Symbol;Acc:HGNC:2465]
1464	220.7215103	0.642510723	0.192126195	3.344211986	0.000825167	0.00239931	CSPG4	chondroitin sulfate proteoglycan 4 [Source:HGNC Symbol;Acc:HGNC:2466]
1465	2644.772902	-0.321761153	0.107632021	-2.989455653	0.00279475	0.007187644	CSRP1	cysteine and glycine rich protein 1 [Source:HGNC Symbol;Acc:HGNC:2469]
1466	193.1469023	-0.755991811	0.148725937	-5.083120193	3.71E-07	1.94E-06	CSRP2	cysteine and glycine rich protein 2 [Source:HGNC Symbol;Acc:HGNC:2470]
1468	79.39829756	0.237672123	0.139731754	1.700917049	0.088958565	0.148271923	SLC25A10	solute carrier family 25 member 10 [Source:HGNC Symbol;Acc:HGNC:10980]
1469	1.693705168	2.592749946	0.992933837	2.611201119	0.009022482	0.020377211	CST1	cystatin SN [Source:HGNC Symbol;Acc:HGNC:2473]
1470	12.18038391	6.864520895	0.648910954	10.57852523	3.75E-26	1.17E-24	CST2	cystatin SA [Source:HGNC Symbol;Acc:HGNC:2474]
1471	2181.772955	0.35917745	0.134391895	2.672612434	0.007526315	0.017354784	CST3	cystatin C [Source:HGNC Symbol;Acc:HGNC:2475]
1472	6.480259099	0.381068992	0.536851912	0.709821431	0.477814878	0.57949021	CST4	cystatin S [Source:HGNC Symbol;Acc:HGNC:2476]
1473	1.427469634	4.97329971	0.793933972	6.264122564	3.75E-10	2.88E-09	CST5	cystatin D [Source:HGNC Symbol;Acc:HGNC:2477]
1474	302.9563364	4.347363294	0.359430872	12.09513048	1.12E-33	5.70E-32	CST6	cystatin E/M [Source:HGNC Symbol;Acc:HGNC:2478]
1475	12.06760697	0.710532005	0.428941051	1.656479378	0.097624778	0.160356622	CSTA	cystatin A [Source:HGNC Symbol;Acc:HGNC:2481]
1476	402.6761382	0.672797172	0.118322125	5.686148466	1.30E-08	8.28E-08	CSTB	cystatin B [Source:HGNC Symbol;Acc:HGNC:2482]
1477	327.3356811	0.007028134	0.072224029	0.097310189	0.922480065	0.945690608	CSTF1	cleavage stimulation factor subunit 1 [Source:HGNC Symbol;Acc:HGNC:2483]
1478	162.9779314	0.326886961	0.067414028	4.848945716	1.24E-06	6.03E-06	CSTF2	cleavage stimulation factor subunit 2 [Source:HGNC Symbol;Acc:HGNC:2484]
1479	358.9117749	0.106063177	0.064385787	1.647307293	0.0994949	0.163007972	CSTF3	cleavage stimulation factor subunit 3 [Source:HGNC Symbol;Acc:HGNC:2485]
1482	0.38284501	0.479682436	1.360783913	0.352504487	0.724459954	NA	NKX2-5	NK2 homeobox 5 [Source:HGNC Symbol;Acc:HGNC:2488]
1486	308.2891759	0.461929539	0.11338983	4.073818078	4.62E-05	0.000171896	CTBS	chitobiase [Source:HGNC Symbol;Acc:HGNC:2496]
1487	1293.127324	0.507784615	0.068051636	7.461754648	8.54E-14	9.65E-13	CTBP1	C-terminal binding protein 1 [Source:HGNC Symbol;Acc:HGNC:2494]
1488	2009.981867	0.200962206	0.08595834	2.33790235	0.019392314	0.040059183	CTBP2	C-terminal binding protein 2 [Source:HGNC Symbol;Acc:HGNC:2495]
1489	42.32537236	0.473160988	0.161732495	2.925577739	0.003438173	0.008644931	CTF1	cardiotrophin 1 [Source:HGNC Symbol;Acc:HGNC:2499]
1490	5411.285302	-1.815998851	0.273738617	-6.634061613	3.27E-11	2.84E-10	CCN2	cellular communication network factor 2 [Source:HGNC Symbol;Acc:HGNC:2500]
1491	179.7969625	-2.011600195	0.20335734	-9.891947793	4.51E-23	1.12E-21	CTH	cystathionine gamma-lyase [Source:HGNC Symbol;Acc:HGNC:2501]
1493	45.34723334	-0.881817136	0.578623895	-1.523990183	0.127511164	0.200256924	CTLA4	cytotoxic T-lymphocyte associated protein 4 [Source:HGNC Symbol;Acc:HGNC:2505]
1495	4548.912386	0.582535098	0.065304598	8.920276855	4.65E-19	8.41E-18	CTNNA1	catenin alpha 1 [Source:HGNC Symbol;Acc:HGNC:2509]
1496	3.292461008	-0.846057497	0.519763986	-1.627772452	0.103573144	0.168586815	CTNNA2	catenin alpha 2 [Source:HGNC Symbol;Acc:HGNC:2510]
1497	246.3729281	0.726622876	0.102626409	7.08027188	1.44E-12	1.44E-11	CTNS	cystinosin, lysosomal cystine transporter [Source:HGNC Symbol;Acc:HGNC:2518]
1499	6340.283726	0.897713844	0.09980901	8.994316707	2.38E-19	4.39E-18	CTNNB1	catenin beta 1 [Source:HGNC Symbol;Acc:HGNC:2514]
1500	3155.469819	0.076908147	0.076967343	0.9992309	0.31768285	0.419894985	CTNND1	catenin delta 1 [Source:HGNC Symbol;Acc:HGNC:2515]
1501	13.78856705	0.946685913	0.378281602	2.502595707	0.012328629	0.026872967	CTNND2	catenin delta 2 [Source:HGNC Symbol;Acc:HGNC:2516]
1503	169.1698839	0.544363247	0.145158581	3.75012791	0.000176744	0.000590794	CTPS1	CTP synthase 1 [Source:HGNC Symbol;Acc:HGNC:2519]
1504	1.859373544	-0.90939861	0.481078014	-1.890335005	0.05871317	0.10455371	CTRB1	chymotrypsinogen B1 [Source:HGNC Symbol;Acc:HGNC:2521]
1506	35.63574225	-0.157881202	0.166525831	-0.94808836	0.343084474	0.446870086	CTRL	chymotrypsin like [Source:HGNC Symbol;Acc:HGNC:2524]
1508	33689.5456	1.274621511	0.164520441	7.747496315	9.37E-15	1.16E-13	CTSB	cathepsin B [Source:HGNC Symbol;Acc:HGNC:2527]
1509	3592.999457	1.124414418	0.146681324	7.665695871	1.78E-14	2.14E-13	CTSD	cathepsin D [Source:HGNC Symbol;Acc:HGNC:2529]
1510	149.0793118	0.0657525	0.333724446	0.197026322	0.843806939	0.887105138	CTSE	cathepsin E [Source:HGNC Symbol;Acc:HGNC:2530]
1511	4.704328776	0.264816165	0.476938287	0.555241993	0.578729149	0.671264317	CTSG	cathepsin G [Source:HGNC Symbol;Acc:HGNC:2532]
1512	1415.587558	3.028642391	0.219568187	13.79363025	2.78E-43	2.31E-41	CTSH	cathepsin H [Source:HGNC Symbol;Acc:HGNC:2535]
1513	311.2804121	-0.320226571	0.19208721	-1.667089506	0.095496608	0.157359007	CTSK	cathepsin K [Source:HGNC Symbol;Acc:HGNC:2536]
1514	856.6698333	-0.117428943	0.094053949	-1.248527515	0.211837939	0.303336456	CTSL	cathepsin L [Source:HGNC Symbol;Acc:HGNC:2537]
1515	19.0348589	-0.512460942	0.235328733	-2.177638639	0.029432951	0.057467889	CTSV	cathepsin V [Source:HGNC Symbol;Acc:HGNC:2538]
1517	23.81461813	-1.43031706	0.223876067	-6.388878808	1.67E-10	1.34E-09	FAM245B	family with sequence similarity 245 member B [Source:HGNC Symbol;Acc:HGNC:54133]
1519	660.5641938	-0.284404847	0.114656991	-2.480484129	0.01312041	0.028397673	CTSO	cathepsin O [Source:HGNC Symbol;Acc:HGNC:2542]
1520	972.8657343	0.968089151	0.30743284	3.148945152	0.001638609	0.004458398	CTSS	cathepsin S [Source:HGNC Symbol;Acc:HGNC:2545]
1521	41.04144484	-0.463122647	0.259973607	-1.781421784	0.074843572	0.128146279	CTSW	cathepsin W [Source:HGNC Symbol;Acc:HGNC:2546]
1522	1185.548601	0.070809738	0.129552202	0.54657302	0.584672109	0.676191066	CTSZ	cathepsin Z [Source:HGNC Symbol;Acc:HGNC:2547]
1523	2100.459012	-0.024401506	0.075680774	-0.322426755	0.747129418	0.812461488	CUX1	cut like homeobox 1 [Source:HGNC Symbol;Acc:HGNC:2557]
1524	68.39300418	0.633850037	0.25108802	2.524413699	0.011589146	0.025467272	CX3CR1	C-X3-C motif chemokine receptor 1 [Source:HGNC Symbol;Acc:HGNC:2558]
1525	1286.658675	0.081841275	0.129133766	0.633771302	0.526230085	0.624902323	CXADR	CXADR Ig-like cell adhesion molecule [Source:HGNC Symbol;Acc:HGNC:2559]
1527	0.151566323	-0.524845958	2.186789875	-0.240007494	0.810324447	NA	TEX28	testis expressed 28 [Source:HGNC Symbol;Acc:HGNC:2563]
1528	142.4372389	-0.219426266	0.119826282	-1.831203157	0.067070226	0.117067635	CYB5A	cytochrome b5 type A [Source:HGNC Symbol;Acc:HGNC:2570]
1534	648.2688845	-0.511426118	0.113529196	-4.504798191	6.64E-06	2.87E-05	CYB561	cytochrome b561 [Source:HGNC Symbol;Acc:HGNC:2571]
1535	700.215964	0.770339007	0.175083892	4.399827971	1.08E-05	4.51E-05	CYBA	cytochrome b-245 alpha chain [Source:HGNC Symbol;Acc:HGNC:2577]
1536	757.9123272	0.366668621	0.350098606	1.047329566	0.294947604	0.396017167	CYBB	cytochrome b-245 beta chain [Source:HGNC Symbol;Acc:HGNC:2578]
1537	404.3883589	-0.081047132	0.132800512	-0.610292314	0.541668188	0.638523811	CYC1	cytochrome c1 [Source:HGNC Symbol;Acc:HGNC:2579]
1538	0.223445106	-0.664580964	1.99521945	-0.333086651	0.739068876	NA	CYLC1	cylicin 1 [Source:HGNC Symbol;Acc:HGNC:2582]
1539	0.279258372	-0.385596641	1.845371377	-0.208953409	0.83448461	NA	CYLC2	cylicin 2 [Source:HGNC Symbol;Acc:HGNC:2583]
1540	1624.147342	-0.377191199	0.09584756	-3.935323958	8.31E-05	0.000295483	CYLD	CYLD lysine 63 deubiquitinase [Source:HGNC Symbol;Acc:HGNC:2584]
1543	2.629730631	-1.001776863	0.826801124	-1.211629778	0.22565413	0.319173705	CYP1A1	cytochrome P450 family 1 subfamily A member 1 [Source:HGNC Symbol;Acc:HGNC:2595]
1544	24.61131167	-1.13139386	0.285086742	-3.968595145	7.23E-05	0.000259347	CYP1A2	cytochrome P450 family 1 subfamily A member 2 [Source:HGNC Symbol;Acc:HGNC:2596]
1545	395.9132907	2.713172631	0.271720417	9.985162908	1.77E-23	4.56E-22	CYP1B1	cytochrome P450 family 1 subfamily B member 1 [Source:HGNC Symbol;Acc:HGNC:2597]
1548	15.19971992	0.752254997	0.252462009	2.979676035	0.002885534	0.007392293	CYP2A6	cytochrome P450 family 2 subfamily A member 6 [Source:HGNC Symbol;Acc:HGNC:2610]
1549	21.62747604	1.162950005	0.21914051	5.306869114	1.12E-07	6.29E-07	CYP2A7	cytochrome P450 family 2 subfamily A member 7 [Source:HGNC Symbol;Acc:HGNC:2611]
1551	14.37221537	0.310967829	0.151665671	2.050350792	0.040330211	0.075649877	CYP3A7	cytochrome P450 family 3 subfamily A member 7 [Source:HGNC Symbol;Acc:HGNC:2640]
1553	0.19952514	-0.337290567	1.292742192	-0.26091093	0.794161196	NA	CYP2A13	cytochrome P450 family 2 subfamily A member 13 [Source:HGNC Symbol;Acc:HGNC:2608]
1555	0.432070852	-0.2773109	1.338243698	-0.207220031	0.835838025	0.880934452	CYP2B6	cytochrome P450 family 2 subfamily B member 6 [Source:HGNC Symbol;Acc:HGNC:2615]
1556	2.872861127	1.259211389	0.401253183	3.138196637	0.001699908	0.004605016		cytochrome P450 family 2 subfamily B member 7, pseudogene [Source:NCBI gene (formerly Entrezgene);Acc:1556]
1557	0.800759816	-0.229254592	0.896350877	-0.255764342	0.798132809	0.851726165	CYP2C19	cytochrome P450 family 2 subfamily C member 19 [Source:HGNC Symbol;Acc:HGNC:2621]
1558	31.78952166	-0.10804545	0.214884847	-0.502806276	0.61510048	0.702630247	CYP2C8	cytochrome P450 family 2 subfamily C member 8 [Source:HGNC Symbol;Acc:HGNC:2622]
1559	0.788079053	-0.39998542	0.719030667	-0.556284229	0.578016567	0.670630396	CYP2C9	cytochrome P450 family 2 subfamily C member 9 [Source:HGNC Symbol;Acc:HGNC:2623]
1562	0.445552155	-0.229151836	0.896526152	-0.255599723	0.798259932	0.851804168	CYP2C18	cytochrome P450 family 2 subfamily C member 18 [Source:HGNC Symbol;Acc:HGNC:2620]
1565	87.49091979	0.035450998	0.152283125	0.232796628	0.815919331	0.865332466	CYP2D6	cytochrome P450 family 2 subfamily D member 6 (gene/pseudogene) [Source:HGNC Symbol;Acc:HGNC:2625]
1571	29.38798032	0.942358101	0.171329812	5.500257601	3.79E-08	2.28E-07	CYP2E1	cytochrome P450 family 2 subfamily E member 1 [Source:HGNC Symbol;Acc:HGNC:2631]
1572	3.421746313	0.69879352	0.344446528	2.02874311	0.042484462	0.079162225	CYP2F1	cytochrome P450 family 2 subfamily F member 1 [Source:HGNC Symbol;Acc:HGNC:2632]
1573	5.081681559	1.161881486	0.297329883	3.907718501	9.32E-05	0.000328071	CYP2J2	cytochrome P450 family 2 subfamily J member 2 [Source:HGNC Symbol;Acc:HGNC:2634]
1576	11.28753759	-1.136185774	0.272270979	-4.172996254	3.01E-05	0.000115494	CYP3A4	cytochrome P450 family 3 subfamily A member 4 [Source:HGNC Symbol;Acc:HGNC:2637]
1577	148.8845654	-0.053933904	0.106062018	-0.508512899	0.611093695	0.699363747	CYP3A5	cytochrome P450 family 3 subfamily A member 5 [Source:HGNC Symbol;Acc:HGNC:2638]
1579	17.12603779	0.022157617	0.327617503	0.06763258	0.94607812	0.962916493	CYP4A11	cytochrome P450 family 4 subfamily A member 11 [Source:HGNC Symbol;Acc:HGNC:2642]
1580	240.488824	0.725342977	0.312505722	2.321055027	0.020283874	0.041602995	CYP4B1	cytochrome P450 family 4 subfamily B member 1 [Source:HGNC Symbol;Acc:HGNC:2644]
1581	1.355331162	-0.220510508	0.505970063	-0.435817302	0.66296929	0.743484702	CYP7A1	cytochrome P450 family 7 subfamily A member 1 [Source:HGNC Symbol;Acc:HGNC:2651]
1582	13.15346279	-2.934802868	0.361295385	-8.123001255	4.55E-16	6.31E-15	CYP8B1	cytochrome P450 family 8 subfamily B member 1 [Source:HGNC Symbol;Acc:HGNC:2653]
1583	3.443160151	0.123896931	0.440192439	0.281460833	0.778356965	0.836923476	CYP11A1	cytochrome P450 family 11 subfamily A member 1 [Source:HGNC Symbol;Acc:HGNC:2590]
1584	0.657117618	-1.316497274	0.763886603	-1.72341977	0.084812642	0.142404847	CYP11B1	cytochrome P450 family 11 subfamily B member 1 [Source:HGNC Symbol;Acc:HGNC:2591]
1585	0.2680452	-0.29329637	1.292876985	-0.226855589	0.820536037	NA	CYP11B2	cytochrome P450 family 11 subfamily B member 2 [Source:HGNC Symbol;Acc:HGNC:2592]
1586	61.32427012	-2.774369366	0.179780153	-15.43201137	9.97E-54	1.44E-51	CYP17A1	cytochrome P450 family 17 subfamily A member 1 [Source:HGNC Symbol;Acc:HGNC:2593]
1588	9.483674686	-2.032825468	0.429755757	-4.730187864	2.24E-06	1.04E-05	CYP19A1	cytochrome P450 family 19 subfamily A member 1 [Source:HGNC Symbol;Acc:HGNC:2594]
1589	37.5934099	-0.452303135	0.193365541	-2.3391093	0.019329778	0.039953486	CYP21A2	cytochrome P450 family 21 subfamily A member 2 [Source:HGNC Symbol;Acc:HGNC:2600]
1591	83.56656468	1.258536604	0.478620149	2.629510288	0.008550794	0.019441008	CYP24A1	cytochrome P450 family 24 subfamily A member 1 [Source:HGNC Symbol;Acc:HGNC:2602]
1592	1.338179728	2.77349975	0.648235054	4.27854022	1.88E-05	7.52E-05	CYP26A1	cytochrome P450 family 26 subfamily A member 1 [Source:HGNC Symbol;Acc:HGNC:2603]
1593	173.8408152	-0.352775012	0.231995019	-1.520614594	0.128356582	0.201310673	CYP27A1	cytochrome P450 family 27 subfamily A member 1 [Source:HGNC Symbol;Acc:HGNC:2605]
1594	52.40549919	-0.618225252	0.251884091	-2.45440373	0.014111844	0.030308009	CYP27B1	cytochrome P450 family 27 subfamily B member 1 [Source:HGNC Symbol;Acc:HGNC:2606]
1595	758.7012881	0.126046593	0.096232468	1.309813575	0.19025891	0.27779228	CYP51A1	cytochrome P450 family 51 subfamily A member 1 [Source:HGNC Symbol;Acc:HGNC:2649]
1600	11.24644205	-1.050332743	0.284585388	-3.690747264	0.000223596	0.000734261	DAB1	DAB adaptor protein 1 [Source:HGNC Symbol;Acc:HGNC:2661]
1601	836.0049507	-0.698688594	0.147907403	-4.723824349	2.31E-06	1.07E-05	DAB2	DAB adaptor protein 2 [Source:HGNC Symbol;Acc:HGNC:2662]
1602	13.61533504	0.504545444	0.298238792	1.691749892	0.090693671	0.150743995	DACH1	dachshund family transcription factor 1 [Source:HGNC Symbol;Acc:HGNC:2663]
1603	725.6101963	-0.200464403	0.133690234	-1.499469311	0.133751924	0.208075722	DAD1	defender against cell death 1 [Source:HGNC Symbol;Acc:HGNC:2664]
1604	1827.246616	2.897036702	0.206766261	14.01116746	1.33E-44	1.21E-42	CD55	CD55 molecule (Cromer blood group) [Source:HGNC Symbol;Acc:HGNC:2665]
1605	1115.61096	0.50182406	0.084061142	5.969750678	2.38E-09	1.66E-08	DAG1	dystroglycan 1 [Source:HGNC Symbol;Acc:HGNC:2666]
1606	253.9439621	0.302567609	0.307839407	0.982874843	0.325669041	0.428504915	DGKA	diacylglycerol kinase alpha [Source:HGNC Symbol;Acc:HGNC:2849]
1607	13.96481486	-1.093503964	0.266913219	-4.096852038	4.19E-05	0.000156816	DGKB	diacylglycerol kinase beta [Source:HGNC Symbol;Acc:HGNC:2850]
1608	142.5953594	-1.690703217	0.330573283	-5.114458131	3.15E-07	1.66E-06	DGKG	diacylglycerol kinase gamma [Source:HGNC Symbol;Acc:HGNC:2853]
1609	218.593109	0.364535574	0.127936113	2.849356337	0.004380779	0.010724402	DGKQ	diacylglycerol kinase theta [Source:HGNC Symbol;Acc:HGNC:2856]
1610	0.51583534	-0.186829599	0.959089446	-0.194798932	0.845550359	0.888345177	DAO	D-amino acid oxidase [Source:HGNC Symbol;Acc:HGNC:2671]
1611	1025.627905	0.604658684	0.109694645	5.51219874	3.54E-08	2.14E-07	DAP	death associated protein [Source:HGNC Symbol;Acc:HGNC:2672]
1612	701.9280824	-0.315051929	0.13897925	-2.266899038	0.023396394	0.047072513	DAPK1	death associated protein kinase 1 [Source:HGNC Symbol;Acc:HGNC:2674]
1613	226.7724475	0.397560012	0.107132898	3.710905061	0.00020652	0.000682275	DAPK3	death associated protein kinase 3 [Source:HGNC Symbol;Acc:HGNC:2676]
1615	903.9020017	-0.257449119	0.074598435	-3.451132955	0.000558238	0.001683855	DARS1	aspartyl-tRNA synthetase 1 [Source:HGNC Symbol;Acc:HGNC:2678]
1616	376.6843012	-0.027840265	0.063797674	-0.436383698	0.662558365	0.743139958	DAXX	death domain associated protein [Source:HGNC Symbol;Acc:HGNC:2681]
1617	0.374858369	-0.653875458	1.78065703	-0.367210219	0.713462217	NA	DAZ1	deleted in azoospermia 1 [Source:HGNC Symbol;Acc:HGNC:2682]
1618	1.120788688	-2.115093552	0.971203139	-2.177807574	0.029420366	0.057446789	DAZL	deleted in azoospermia like [Source:HGNC Symbol;Acc:HGNC:2685]
1620	41.66538871	2.147651583	0.269650559	7.964573077	1.66E-15	2.19E-14	BRINP1	BMP/retinoic acid inducible neural specific 1 [Source:HGNC Symbol;Acc:HGNC:2687]
1621	14.12949171	-0.53000227	0.294904425	-1.797200124	0.072303855	0.124560786	DBH	dopamine beta-hydroxylase [Source:HGNC Symbol;Acc:HGNC:2689]
1622	527.1445093	0.680673057	0.146177837	4.65647237	3.22E-06	1.46E-05	DBI	diazepam binding inhibitor, acyl-CoA binding protein [Source:HGNC Symbol;Acc:HGNC:2690]
1627	553.3334998	0.426887381	0.120883183	3.531404216	0.00041336	0.001283333	DBN1	drebrin 1 [Source:HGNC Symbol;Acc:HGNC:2695]
1628	355.6061237	0.493998692	0.181589655	2.72041209	0.006520061	0.015272086	DBP	D-box binding PAR bZIP transcription factor [Source:HGNC Symbol;Acc:HGNC:2697]
1629	621.518781	-0.34992098	0.071340673	-4.90492962	9.35E-07	4.62E-06	DBT	dihydrolipoamide branched chain transacylase E2 [Source:HGNC Symbol;Acc:HGNC:2698]
1630	8.658247235	0.585879546	0.435743372	1.344551824	0.17877001	0.26411405	DCC	DCC netrin 1 receptor [Source:HGNC Symbol;Acc:HGNC:2701]
1632	440.7652027	0.220322053	0.162691416	1.354232807	0.175662116	0.260398374	ECI1	enoyl-CoA delta isomerase 1 [Source:HGNC Symbol;Acc:HGNC:2703]
1633	211.2702134	0.017523018	0.19112064	0.091685638	0.926947808	0.949006105	DCK	deoxycytidine kinase [Source:HGNC Symbol;Acc:HGNC:2704]
1634	3713.955507	-2.460857847	0.23536961	-10.45529133	1.39E-25	4.13E-24	DCN	decorin [Source:HGNC Symbol;Acc:HGNC:2705]
1635	996.4787992	-0.310890931	0.098245914	-3.164415899	0.001553946	0.004251311	DCTD	dCMP deaminase [Source:HGNC Symbol;Acc:HGNC:2710]
1636	468.9633298	-0.826137722	0.154898598	-5.333409951	9.64E-08	5.48E-07	ACE	angiotensin I converting enzyme [Source:HGNC Symbol;Acc:HGNC:2707]
1638	23.09956172	-1.070066248	0.241854619	-4.424419307	9.67E-06	4.06E-05	DCT	dopachrome tautomerase [Source:HGNC Symbol;Acc:HGNC:2709]
1639	1647.252879	0.084619051	0.060252598	1.404405024	0.160198276	0.241575949	DCTN1	dynactin subunit 1 [Source:HGNC Symbol;Acc:HGNC:2711]
1641	5.071004436	-3.260221603	0.674300104	-4.834971228	1.33E-06	6.43E-06	DCX	doublecortin [Source:HGNC Symbol;Acc:HGNC:2714]
1642	2894.824173	0.473711116	0.071140365	6.658823232	2.76E-11	2.42E-10	DDB1	damage specific DNA binding protein 1 [Source:HGNC Symbol;Acc:HGNC:2717]
1643	195.0562792	1.515965306	0.14458836	10.48469809	1.02E-25	3.07E-24	DDB2	damage specific DNA binding protein 2 [Source:HGNC Symbol;Acc:HGNC:2718]
1644	8.718842003	-4.540866661	0.850809004	-5.337116369	9.44E-08	5.38E-07	DDC	dopa decarboxylase [Source:HGNC Symbol;Acc:HGNC:2719]
1645	250.6361371	-3.331461121	0.232703764	-14.31631815	1.73E-46	1.76E-44	AKR1C1	aldo-keto reductase family 1 member C1 [Source:HGNC Symbol;Acc:HGNC:384]
1646	126.6681422	-3.029667372	0.231085022	-13.11061768	2.86E-39	1.90E-37	AKR1C2	aldo-keto reductase family 1 member C2 [Source:HGNC Symbol;Acc:HGNC:385]
1647	591.0455523	-0.719150661	0.313957612	-2.290597948	0.021986678	0.044625263	GADD45A	growth arrest and DNA damage inducible alpha [Source:HGNC Symbol;Acc:HGNC:4095]
1649	455.5072761	-0.450572951	0.199274507	-2.2610667	0.023755127	0.047711081	DDIT3	DNA damage inducible transcript 3 [Source:HGNC Symbol;Acc:HGNC:2726]
1650	1700.400048	-0.019376366	0.104027158	-0.186262569	0.852238859	0.893295622	DDOST	dolichyl-diphosphooligosaccharide--protein glycosyltransferase non-catalytic subunit [Source:HGNC Symbol;Acc:HGNC:2728]
1652	128.6257671	0.014466341	0.137067385	0.105541816	0.915945891	0.941321662	DDT	D-dopachrome tautomerase [Source:HGNC Symbol;Acc:HGNC:2732]
1653	1059.85535	0.121901767	0.08293496	1.469847782	0.141602985	0.218417551	DDX1	DEAD-box helicase 1 [Source:HGNC Symbol;Acc:HGNC:2734]
1654	6140.54102	-0.346247603	0.122605217	-2.824085393	0.004741575	0.011510164	DDX3X	DEAD-box helicase 3 X-linked [Source:HGNC Symbol;Acc:HGNC:2745]
1655	9791.526888	-0.065447916	0.085832903	-0.762503822	0.445759363	0.548812446	DDX5	DEAD-box helicase 5 [Source:HGNC Symbol;Acc:HGNC:2746]
1656	3492.667211	-0.057527513	0.058657979	-0.98072784	0.326726971	0.429582015	DDX6	DEAD-box helicase 6 [Source:HGNC Symbol;Acc:HGNC:2747]
1657	2946.378847	-0.141100527	0.055358358	-2.548856815	0.010807666	0.023942112	DMXL1	Dmx like 1 [Source:HGNC Symbol;Acc:HGNC:2937]
1659	786.6100873	0.369972724	0.053895909	6.864579013	6.67E-12	6.26E-11	DHX8	DEAH-box helicase 8 [Source:HGNC Symbol;Acc:HGNC:2749]
1660	2552.117529	-0.017650775	0.063521119	-0.277872546	0.781110199	0.839046196	DHX9	DExH-box helicase 9 [Source:HGNC Symbol;Acc:HGNC:2750]
1662	378.8019836	-0.349195332	0.082404553	-4.2375733	2.26E-05	8.88E-05	DDX10	DEAD-box helicase 10 [Source:HGNC Symbol;Acc:HGNC:2735]
1663	255.8094013	0.307829647	0.174753931	1.761503419	0.078153235	0.132950614	DDX11	DEAD/H-box helicase 11 [Source:HGNC Symbol;Acc:HGNC:2736]
1665	1484.758604	0.033629089	0.05850573	0.574799931	0.565426613	0.659790309	DHX15	DEAH-box helicase 15 [Source:HGNC Symbol;Acc:HGNC:2738]
1666	478.9517393	-0.005286798	0.070063295	-0.075457451	0.93985075	0.95832456	DECR1	2,4-dienoyl-CoA reductase 1 [Source:HGNC Symbol;Acc:HGNC:2753]
1667	0.536331795	-1.462206797	0.781477385	-1.871080115	0.061333977	0.108463334	DEFA1B	defensin alpha 1B [Source:HGNC Symbol;Acc:HGNC:33596]
1667	0.536331795	-1.462206797	0.781477385	-1.871080115	0.061333977	0.108463334	DEFA1	defensin alpha 1 [Source:HGNC Symbol;Acc:HGNC:2761]
1668	0.505220286	-1.581105589	0.830209542	-1.90446569	0.056849561	0.101651243	DEFA1B	defensin alpha 1B [Source:HGNC Symbol;Acc:HGNC:33596]
1668	0.505220286	-1.581105589	0.830209542	-1.90446569	0.056849561	0.101651243	DEFA3	defensin alpha 3 [Source:HGNC Symbol;Acc:HGNC:2762]
1669	0.133887183	-0.524846052	2.00077081	-0.262321926	0.793073259	NA	DEFA4	defensin alpha 4 [Source:HGNC Symbol;Acc:HGNC:2763]
1672	1.844783305	0.922897446	0.670400993	1.376634962	0.168625136	0.25186197	DEFB1	defensin beta 1 [Source:HGNC Symbol;Acc:HGNC:2766]
1673	0.303295463	-0.826398646	1.137390216	-0.726574429	0.467486698	NA	DEFB4A	defensin beta 4A [Source:HGNC Symbol;Acc:HGNC:2767]
1673	0.303295463	-0.826398646	1.137390216	-0.726574429	0.467486698	NA	DEFB4B	defensin beta 4B [Source:HGNC Symbol;Acc:HGNC:30193]
1674	215.0412345	-3.869670086	0.409335652	-9.453537864	3.28E-21	7.06E-20	DES	desmin [Source:HGNC Symbol;Acc:HGNC:2770]
1675	509.1732374	-2.54986271	0.241412115	-10.56228149	4.46E-26	1.38E-24	CFD	complement factor D [Source:HGNC Symbol;Acc:HGNC:2771]
1676	610.1469686	-0.179468059	0.068024251	-2.638295248	0.0083324	0.018997943	DFFA	DNA fragmentation factor subunit alpha [Source:HGNC Symbol;Acc:HGNC:2772]
1677	91.95050611	0.083767297	0.12652752	0.662048046	0.50794043	0.608015534	DFFB	DNA fragmentation factor subunit beta [Source:HGNC Symbol;Acc:HGNC:2773]
1678	51.85788398	0.176475024	0.097185995	1.815848298	0.069393646	0.12032999	TIMM8A	translocase of inner mitochondrial membrane 8A [Source:HGNC Symbol;Acc:HGNC:11817]
1687	209.5646906	0.517133839	0.112189375	4.609472501	4.04E-06	1.81E-05	GSDME	gasdermin E [Source:HGNC Symbol;Acc:HGNC:2810]
1690	26.83044622	-0.833732329	0.239609625	-3.479544402	0.000502267	0.00153169	COCH	cochlin [Source:HGNC Symbol;Acc:HGNC:2180]
1716	181.7791141	0.284634939	0.071964954	3.955188206	7.65E-05	0.000273177	DGUOK	deoxyguanosine kinase [Source:HGNC Symbol;Acc:HGNC:2858]
1717	178.8271527	0.557181803	0.119034666	4.68083643	2.86E-06	1.31E-05	DHCR7	7-dehydrocholesterol reductase [Source:HGNC Symbol;Acc:HGNC:2860]
1718	419.326037	0.301487353	0.179761377	1.677153109	0.093512546	0.154641742	DHCR24	24-dehydrocholesterol reductase [Source:HGNC Symbol;Acc:HGNC:2859]
1719	214.5231198	0.244445804	0.116204217	2.103588076	0.035414395	0.06755057	DHFR	dihydrofolate reductase [Source:HGNC Symbol;Acc:HGNC:2861]
1723	155.5197668	-0.34851171	0.078035997	-4.466037748	7.97E-06	3.39E-05	DHODH	dihydroorotate dehydrogenase (quinone) [Source:HGNC Symbol;Acc:HGNC:2867]
1725	289.617028	0.132519073	0.084941587	1.560120059	0.118731512	0.188650856	DHPS	deoxyhypusine synthase [Source:HGNC Symbol;Acc:HGNC:2869]
1727	818.7606206	-0.365527525	0.113768236	-3.212913713	0.001313958	0.003656358	CYB5R3	cytochrome b5 reductase 3 [Source:HGNC Symbol;Acc:HGNC:2873]
1728	719.9870921	-0.438199081	0.307937	-1.423015361	0.154731702	0.234955414	NQO1	NAD(P)H quinone dehydrogenase 1 [Source:HGNC Symbol;Acc:HGNC:2874]
1729	1757.14693	0.481791857	0.118002776	4.082885801	4.45E-05	0.000165875	DIAPH1	diaphanous related formin 1 [Source:HGNC Symbol;Acc:HGNC:2876]
1730	476.9699276	0.616372378	0.197746453	3.11698323	0.00182712	0.004912969	DIAPH2	diaphanous related formin 2 [Source:HGNC Symbol;Acc:HGNC:2877]
1731	95.48701023	-0.684410921	0.255777119	-2.675809795	0.007454894	0.017209747	SEPTIN1	septin 1 [Source:HGNC Symbol;Acc:HGNC:2879]
1733	1695.047834	-1.465067118	0.358498936	-4.086670761	4.38E-05	0.000163401	DIO1	iodothyronine deiodinase 1 [Source:HGNC Symbol;Acc:HGNC:2883]
1734	9790.644582	-1.877076961	0.209309504	-8.967949006	3.02E-19	5.54E-18	DIO2	iodothyronine deiodinase 2 [Source:HGNC Symbol;Acc:HGNC:2884]
1735	7.421222034	-2.985081217	0.500934979	-5.95901932	2.54E-09	1.77E-08	DIO3	iodothyronine deiodinase 3 [Source:HGNC Symbol;Acc:HGNC:2885]
1736	504.3197957	0.224903896	0.065193061	3.449813404	0.000560974	0.00169164	DKC1	dyskerin pseudouridine synthase 1 [Source:HGNC Symbol;Acc:HGNC:2890]
1737	489.006402	-0.19549809	0.084122369	-2.323972717	0.020126956	0.04131787	DLAT	dihydrolipoamide S-acetyltransferase [Source:HGNC Symbol;Acc:HGNC:2896]
1738	773.7735055	-0.434909065	0.078493106	-5.540729483	3.01E-08	1.84E-07	DLD	dihydrolipoamide dehydrogenase [Source:HGNC Symbol;Acc:HGNC:2898]
1739	2200.153028	-0.28295048	0.075654157	-3.740051973	0.000183982	0.000613148	DLG1	discs large MAGUK scaffold protein 1 [Source:HGNC Symbol;Acc:HGNC:2900]
1740	979.0473024	-2.691352856	0.109927239	-24.48303882	2.24E-132	1.21E-128	DLG2	discs large MAGUK scaffold protein 2 [Source:HGNC Symbol;Acc:HGNC:2901]
1741	907.3863231	0.082123268	0.087569062	0.93781144	0.348341321	0.452349507	DLG3	discs large MAGUK scaffold protein 3 [Source:HGNC Symbol;Acc:HGNC:2902]
1742	240.7344274	1.165317099	0.13917927	8.372777759	5.63E-17	8.46E-16	DLG4	discs large MAGUK scaffold protein 4 [Source:HGNC Symbol;Acc:HGNC:2903]
1743	812.2010498	0.384927266	0.074020161	5.200302995	1.99E-07	1.08E-06	DLST	dihydrolipoamide S-succinyltransferase [Source:HGNC Symbol;Acc:HGNC:2911]
1745	9.597639771	-1.261396179	0.281246755	-4.485015946	7.29E-06	3.13E-05	DLX1	distal-less homeobox 1 [Source:HGNC Symbol;Acc:HGNC:2914]
1746	2.311684163	-1.566604543	0.522848615	-2.996287068	0.00273289	0.007049312	DLX2	distal-less homeobox 2 [Source:HGNC Symbol;Acc:HGNC:2915]
1747	29.39674947	0.89764181	0.24492617	3.664948547	0.000247388	0.000805352	DLX3	distal-less homeobox 3 [Source:HGNC Symbol;Acc:HGNC:2916]
1748	2.153921793	1.395912678	0.375872175	3.713796261	0.000204173	0.000675213	DLX4	distal-less homeobox 4 [Source:HGNC Symbol;Acc:HGNC:2917]
1749	6.983534502	0.002978829	0.279640214	0.010652362	0.991500805	0.99393103	DLX5	distal-less homeobox 5 [Source:HGNC Symbol;Acc:HGNC:2918]
1750	2.043130503	-0.611458349	0.411842405	-1.484690117	0.137625931	0.213117365	DLX6	distal-less homeobox 6 [Source:HGNC Symbol;Acc:HGNC:2919]
1755	8.977780291	2.442073612	0.524153771	4.659078592	3.18E-06	1.45E-05	DMBT1	deleted in malignant brain tumors 1 [Source:HGNC Symbol;Acc:HGNC:2926]
1756	963.1218049	1.844303137	0.210754745	8.750944771	2.12E-18	3.61E-17	DMD	dystrophin [Source:HGNC Symbol;Acc:HGNC:2928]
1757	65.6899866	-0.292938849	0.200738912	-1.459302762	0.144481796	0.222126323	SARDH	sarcosine dehydrogenase [Source:HGNC Symbol;Acc:HGNC:10536]
1758	3.018243823	2.57038314	0.566347037	4.538530218	5.66E-06	2.48E-05	DMP1	dentin matrix acidic phosphoprotein 1 [Source:HGNC Symbol;Acc:HGNC:2932]
1759	75.76279149	-0.353839811	0.207259566	-1.707230296	0.087779256	0.146661511	DNM1	dynamin 1 [Source:HGNC Symbol;Acc:HGNC:2972]
1760	274.2428334	-0.250617103	0.123487619	-2.02949174	0.042408229	0.079038411	DMPK	DM1 protein kinase [Source:HGNC Symbol;Acc:HGNC:2933]
1761	4.614297184	1.384538742	0.441289672	3.137482769	0.001704053	0.004615471	DMRT1	doublesex and mab-3 related transcription factor 1 [Source:HGNC Symbol;Acc:HGNC:2934]
1762	313.3646135	0.084470316	0.102431912	0.824648441	0.409571211	0.513752847	DMWD	DM1 locus, WD repeat containing [Source:HGNC Symbol;Acc:HGNC:2936]
1763	69.23889851	0.078410422	0.138303665	0.566943925	0.57075228	0.664636566	DNA2	DNA replication helicase/nuclease 2 [Source:HGNC Symbol;Acc:HGNC:2939]
1767	291.7025609	-0.131714264	0.227376403	-0.579278509	0.562401264	0.657090651	DNAH5	dynein axonemal heavy chain 5 [Source:HGNC Symbol;Acc:HGNC:2950]
1768	633.2999884	-1.302593338	0.17198921	-7.573692205	3.63E-14	4.24E-13	DNAH6	dynein axonemal heavy chain 6 [Source:HGNC Symbol;Acc:HGNC:2951]
1769	18.78251235	-1.401125866	0.428534771	-3.269573346	0.001077098	0.003050047	DNAH8	dynein axonemal heavy chain 8 [Source:HGNC Symbol;Acc:HGNC:2952]
1770	55.41896541	-1.12849542	0.250328545	-4.508057289	6.54E-06	2.83E-05	DNAH9	dynein axonemal heavy chain 9 [Source:HGNC Symbol;Acc:HGNC:2953]
1773	418.4890125	0.217292499	0.083342301	2.607229412	0.009127818	0.020582023	DNASE1	deoxyribonuclease 1 [Source:HGNC Symbol;Acc:HGNC:2956]
1774	300.7919311	0.321870861	0.08022069	4.01231727	6.01E-05	0.000219089	DNASE1L1	deoxyribonuclease 1 like 1 [Source:HGNC Symbol;Acc:HGNC:2957]
1775	84.59669619	0.900896709	0.185474474	4.857254428	1.19E-06	5.79E-06	DNASE1L2	deoxyribonuclease 1 like 2 [Source:HGNC Symbol;Acc:HGNC:2958]
1776	79.03884043	-2.070052145	0.275414749	-7.51612668	5.64E-14	6.49E-13	DNASE1L3	deoxyribonuclease 1L3 [Source:HGNC Symbol;Acc:HGNC:2959]
1777	460.9420203	0.273060469	0.076217	3.582671435	0.000340098	0.001073942	DNASE2	deoxyribonuclease 2, lysosomal [Source:HGNC Symbol;Acc:HGNC:2960]
1778	9580.048333	0.447473516	0.065501369	6.831513966	8.40E-12	7.81E-11	DYNC1H1	dynein cytoplasmic 1 heavy chain 1 [Source:HGNC Symbol;Acc:HGNC:2961]
1780	71.95939557	-1.318486751	0.155599937	-8.473568655	2.38E-17	3.68E-16	DYNC1I1	dynein cytoplasmic 1 intermediate chain 1 [Source:HGNC Symbol;Acc:HGNC:2963]
1781	1074.136869	0.369208158	0.05676891	6.503703483	7.84E-11	6.54E-10	DYNC1I2	dynein cytoplasmic 1 intermediate chain 2 [Source:HGNC Symbol;Acc:HGNC:2964]
1783	2461.256353	-0.115107709	0.059676298	-1.928868132	0.053747235	0.096917801	DYNC1LI2	dynein cytoplasmic 1 light intermediate chain 2 [Source:HGNC Symbol;Acc:HGNC:2966]
1785	1154.666298	0.37967297	0.088703297	4.280257703	1.87E-05	7.46E-05	DNM2	dynamin 2 [Source:HGNC Symbol;Acc:HGNC:2974]
1786	646.2723737	0.944786773	0.138087103	6.841962449	7.81E-12	7.29E-11	DNMT1	DNA methyltransferase 1 [Source:HGNC Symbol;Acc:HGNC:2976]
1787	888.8560537	-0.184052578	0.111356347	-1.652825216	0.09836644	0.1613801	TRDMT1	tRNA aspartic acid methyltransferase 1 [Source:HGNC Symbol;Acc:HGNC:2977]
1788	792.7838187	-0.059707854	0.074808323	-0.798144528	0.424786624	0.528387135	DNMT3A	DNA methyltransferase 3 alpha [Source:HGNC Symbol;Acc:HGNC:2978]
1789	93.53405759	0.080874719	0.119453277	0.677040601	0.498380194	0.59907973	DNMT3B	DNA methyltransferase 3 beta [Source:HGNC Symbol;Acc:HGNC:2979]
1791	2.361368923	-3.257502221	0.637714269	-5.108090535	3.25E-07	1.72E-06	DNTT	DNA nucleotidylexotransferase [Source:HGNC Symbol;Acc:HGNC:2983]
1793	3765.124388	-0.281682408	0.076962593	-3.65999112	0.000252224	0.000820185	DOCK1	dedicator of cytokinesis 1 [Source:HGNC Symbol;Acc:HGNC:2987]
1794	591.7354118	-0.375398024	0.409737107	-0.916192402	0.35956599	0.463826388	DOCK2	dedicator of cytokinesis 2 [Source:HGNC Symbol;Acc:HGNC:2988]
1795	2228.784682	1.257673936	0.141853807	8.865986473	7.58E-19	1.34E-17	DOCK3	dedicator of cytokinesis 3 [Source:HGNC Symbol;Acc:HGNC:2989]
1796	108.3606816	0.676683023	0.135087628	5.009215376	5.47E-07	2.79E-06	DOK1	docking protein 1 [Source:HGNC Symbol;Acc:HGNC:2990]
1797	169.282324	0.055474218	0.094288509	0.588345476	0.556300427	0.65161205	DXO	decapping exoribonuclease [Source:HGNC Symbol;Acc:HGNC:2992]
1798	182.9210344	0.053078157	0.071434681	0.743030636	0.457463133	0.559807359	DPAGT1	dolichyl-phosphate N-acetylglucosaminephosphotransferase 1 [Source:HGNC Symbol;Acc:HGNC:2995]
1800	5.980992264	0.089876413	0.36707552	0.244844476	0.806576855	0.85858064	DPEP1	dipeptidase 1 [Source:HGNC Symbol;Acc:HGNC:3002]
1801	348.7476803	0.076568549	0.084424248	0.906949733	0.36443338	0.468538558	DPH1	diphthamide biosynthesis 1 [Source:HGNC Symbol;Acc:HGNC:3003]
1802	140.7724536	0.080238146	0.084493729	0.949634336	0.342298085	0.446025614	DPH2	diphthamide biosynthesis 2 [Source:HGNC Symbol;Acc:HGNC:3004]
1803	648.8776855	4.881767434	0.25537702	19.11592293	1.86E-81	1.04E-78	DPP4	dipeptidyl peptidase 4 [Source:HGNC Symbol;Acc:HGNC:3009]
1804	851.2628256	-3.724972581	0.331482532	-11.23731185	2.67E-29	1.03E-27	DPP6	dipeptidyl peptidase like 6 [Source:HGNC Symbol;Acc:HGNC:3010]
1805	607.4260952	-3.656080389	0.300194	-12.17905885	4.02E-34	2.08E-32	DPT	dermatopontin [Source:HGNC Symbol;Acc:HGNC:3011]
1806	810.6018903	0.475198546	0.156884709	3.028966608	0.002453918	0.006411101	DPYD	dihydropyrimidine dehydrogenase [Source:HGNC Symbol;Acc:HGNC:3012]
1807	1.88835553	0.006319463	0.499930984	0.01264067	0.989914473	0.99295696	DPYS	dihydropyrimidinase [Source:HGNC Symbol;Acc:HGNC:3013]
1808	1209.828409	-0.579688753	0.117659872	-4.926817817	8.36E-07	4.16E-06	DPYSL2	dihydropyrimidinase like 2 [Source:HGNC Symbol;Acc:HGNC:3014]
1809	1605.099438	1.629703051	0.155812628	10.45937719	1.33E-25	3.98E-24	DPYSL3	dihydropyrimidinase like 3 [Source:HGNC Symbol;Acc:HGNC:3015]
1810	820.4072823	0.005125276	0.0937906	0.054645946	0.956420534	0.969702238	DR1	down-regulator of transcription 1 [Source:HGNC Symbol;Acc:HGNC:3017]
1811	5.534635001	-2.144364927	0.458917359	-4.672660306	2.97E-06	1.36E-05	SLC26A3	solute carrier family 26 member 3 [Source:HGNC Symbol;Acc:HGNC:3018]
1812	2.961716066	-2.264371075	0.603601721	-3.751432436	0.000175827	0.000588093	DRD1	dopamine receptor D1 [Source:HGNC Symbol;Acc:HGNC:3020]
1813	1.089642669	0.508441135	0.776160221	0.655072395	0.512421144	0.612154373	DRD2	dopamine receptor D2 [Source:HGNC Symbol;Acc:HGNC:3023]
1814	0.534079337	-0.738251728	0.994404051	-0.742406195	0.457841267	0.560059492	DRD3	dopamine receptor D3 [Source:HGNC Symbol;Acc:HGNC:3024]
1815	9.419212286	-0.431356755	0.288735747	-1.493949947	0.135188702	0.210007547	DRD4	dopamine receptor D4 [Source:HGNC Symbol;Acc:HGNC:3025]
1816	1.542673843	-1.001442766	0.546285766	-1.833184808	0.066775092	0.116615493	DRD5	dopamine receptor D5 [Source:HGNC Symbol;Acc:HGNC:3026]
1819	291.0384625	0.169227835	0.077190149	2.192350145	0.028354234	0.05565091	DRG2	developmentally regulated GTP binding protein 2 [Source:HGNC Symbol;Acc:HGNC:3030]
1820	93.88441218	0.591679535	0.163521386	3.618361793	0.000296474	0.000950304	ARID3A	AT-rich interaction domain 3A [Source:HGNC Symbol;Acc:HGNC:3031]
1821	2.583238326	0.896736438	0.437101875	2.051550198	0.040213396	0.075452662	DRP2	dystrophin related protein 2 [Source:HGNC Symbol;Acc:HGNC:3032]
1822	931.6531119	0.149122326	0.186235651	0.80071847	0.423294647	0.527185978	ATN1	atrophin 1 [Source:HGNC Symbol;Acc:HGNC:3033]
1823	2.362947577	-0.092892933	0.510758979	-0.181872344	0.855682909	0.895830302	DSC1	desmocollin 1 [Source:HGNC Symbol;Acc:HGNC:3035]
1824	428.525348	1.732708299	0.157808569	10.97981125	4.78E-28	1.70E-26	DSC2	desmocollin 2 [Source:HGNC Symbol;Acc:HGNC:3036]
1825	54.50523788	4.668128291	0.456224689	10.23208169	1.42E-24	3.97E-23	DSC3	desmocollin 3 [Source:HGNC Symbol;Acc:HGNC:3037]
1826	6.619225651	0.464499297	0.375733173	1.23624777	0.216366479	0.308399547	DSCAM	DS cell adhesion molecule [Source:HGNC Symbol;Acc:HGNC:3039]
1827	1246.858552	-1.549543193	0.3201782	-4.839627412	1.30E-06	6.30E-06	RCAN1	regulator of calcineurin 1 [Source:HGNC Symbol;Acc:HGNC:3040]
1828	0.864499018	-0.090405466	0.90565559	-0.099823229	0.920484666	0.944424107	DSG1	desmoglein 1 [Source:HGNC Symbol;Acc:HGNC:3048]
1829	1759.837104	0.790628517	0.095370214	8.290098982	1.13E-16	1.66E-15	DSG2	desmoglein 2 [Source:HGNC Symbol;Acc:HGNC:3049]
1830	1.650676633	-0.144264796	0.636428129	-0.22667885	0.820673474	0.868891436	DSG3	desmoglein 3 [Source:HGNC Symbol;Acc:HGNC:3050]
1831	2876.075596	-1.41999653	0.226386589	-6.272441032	3.55E-10	2.74E-09	TSC22D3	TSC22 domain family member 3 [Source:HGNC Symbol;Acc:HGNC:3051]
1832	9988.322086	1.318619284	0.107085716	12.31368037	7.65E-35	4.09E-33	DSP	desmoplakin [Source:HGNC Symbol;Acc:HGNC:3052]
1833	1.520692584	1.974730262	0.717406629	2.752595506	0.00591249	0.013991983	EPYC	epiphycan [Source:HGNC Symbol;Acc:HGNC:3053]
1834	2.317581012	1.910729243	0.517227042	3.694178937	0.000220598	0.00072508	DSPP	dentin sialophosphoprotein [Source:HGNC Symbol;Acc:HGNC:3054]
1836	435.2657754	0.518093667	0.090790066	5.706501696	1.15E-08	7.40E-08	SLC26A2	solute carrier family 26 member 2 [Source:HGNC Symbol;Acc:HGNC:10994]
1837	943.3925071	0.875922226	0.167406616	5.232303515	1.67E-07	9.22E-07	DTNA	dystrobrevin alpha [Source:HGNC Symbol;Acc:HGNC:3057]
1838	630.6734307	-0.376042986	0.104773822	-3.589092935	0.000331831	0.001052463	DTNB	dystrobrevin beta [Source:HGNC Symbol;Acc:HGNC:3058]
1839	406.3927624	0.663657692	0.329450026	2.01444116	0.043963237	0.081457287	HBEGF	heparin binding EGF like growth factor [Source:HGNC Symbol;Acc:HGNC:3059]
1840	74.09724068	-0.117910191	0.197727562	-0.596326531	0.55095711	0.646924601	DTX1	deltex E3 ubiquitin ligase 1 [Source:HGNC Symbol;Acc:HGNC:3060]
1841	99.08761378	0.500516207	0.098352306	5.089013418	3.60E-07	1.89E-06	DTYMK	deoxythymidylate kinase [Source:HGNC Symbol;Acc:HGNC:3061]
1842	305.2698289	-1.473611417	0.148174294	-9.945121921	2.65E-23	6.74E-22	ECM2	extracellular matrix protein 2 [Source:HGNC Symbol;Acc:HGNC:3154]
1843	10160.8524	-1.679117808	0.207189124	-8.104275822	5.31E-16	7.31E-15	DUSP1	dual specificity phosphatase 1 [Source:HGNC Symbol;Acc:HGNC:3064]
1844	73.95740511	0.032833602	0.405132739	0.081044059	0.935406913	0.955081627	DUSP2	dual specificity phosphatase 2 [Source:HGNC Symbol;Acc:HGNC:3068]
1845	1009.902529	0.085147765	0.09133112	0.9322974	0.351182851	0.455289219	DUSP3	dual specificity phosphatase 3 [Source:HGNC Symbol;Acc:HGNC:3069]
1846	288.2997931	2.690421015	0.292266729	9.205361908	3.41E-20	6.77E-19	DUSP4	dual specificity phosphatase 4 [Source:HGNC Symbol;Acc:HGNC:3070]
1847	760.7012999	2.939210701	0.254375726	11.5546037	7.00E-31	2.98E-29	DUSP5	dual specificity phosphatase 5 [Source:HGNC Symbol;Acc:HGNC:3071]
1848	2347.679543	2.287688483	0.200768758	11.39464381	4.45E-30	1.79E-28	DUSP6	dual specificity phosphatase 6 [Source:HGNC Symbol;Acc:HGNC:3072]
1849	90.08825064	0.209170157	0.111617189	1.873995922	0.060930987	0.10788471	DUSP7	dual specificity phosphatase 7 [Source:HGNC Symbol;Acc:HGNC:3073]
1850	98.62697847	0.588387918	0.284520827	2.06799595	0.038640404	0.072835392	DUSP8	dual specificity phosphatase 8 [Source:HGNC Symbol;Acc:HGNC:3074]
1852	0.299670375	1.105363465	1.151747422	0.959727319	0.33719247	NA	DUSP9	dual specificity phosphatase 9 [Source:HGNC Symbol;Acc:HGNC:3076]
1854	468.9843974	-0.237782837	0.081108372	-2.931668203	0.003371467	0.008497707	DUT	deoxyuridine triphosphatase [Source:HGNC Symbol;Acc:HGNC:3078]
1855	582.0533858	1.375796376	0.080257025	17.14237952	7.17E-66	1.88E-63	DVL1	dishevelled segment polarity protein 1 [Source:HGNC Symbol;Acc:HGNC:3084]
1856	368.4065275	0.372572201	0.071726549	5.194341668	2.05E-07	1.12E-06	DVL2	dishevelled segment polarity protein 2 [Source:HGNC Symbol;Acc:HGNC:3086]
1857	768.585152	0.226155728	0.10667735	2.119997617	0.034006246	0.065172419	DVL3	dishevelled segment polarity protein 3 [Source:HGNC Symbol;Acc:HGNC:3087]
1859	2569.260808	-0.342516552	0.05902231	-5.803170888	6.51E-09	4.32E-08	DYRK1A	dual specificity tyrosine phosphorylation regulated kinase 1A [Source:HGNC Symbol;Acc:HGNC:3091]
1861	329.6825957	0.192776272	0.072549245	2.657178198	0.007879778	0.018075657	TOR1A	torsin family 1 member A [Source:HGNC Symbol;Acc:HGNC:3098]
1869	30.97796262	1.943802413	0.249841862	7.780131	7.24E-15	9.03E-14	E2F1	E2F transcription factor 1 [Source:HGNC Symbol;Acc:HGNC:3113]
1870	33.30053093	0.964748899	0.364910943	2.643792734	0.008198284	0.018727839	E2F2	E2F transcription factor 2 [Source:HGNC Symbol;Acc:HGNC:3114]
1871	375.9954888	0.523112987	0.080920025	6.464567785	1.02E-10	8.37E-10	E2F3	E2F transcription factor 3 [Source:HGNC Symbol;Acc:HGNC:3115]
1874	421.5045488	0.020982376	0.074437809	0.281877942	0.778037104	0.836642377	E2F4	E2F transcription factor 4 [Source:HGNC Symbol;Acc:HGNC:3118]
1875	103.4055719	0.192693903	0.114035339	1.689773581	0.09107128	0.151309357	E2F5	E2F transcription factor 5 [Source:HGNC Symbol;Acc:HGNC:3119]
1876	183.4419345	0.027587688	0.091551668	0.301334631	0.763159336	0.825168266	E2F6	E2F transcription factor 6 [Source:HGNC Symbol;Acc:HGNC:3120]
1877	373.8406403	0.32838946	0.078492555	4.183702022	2.87E-05	0.000110698	E4F1	E4F transcription factor 1 [Source:HGNC Symbol;Acc:HGNC:3121]
1879	993.8487067	-1.370939965	0.177302687	-7.732200723	1.06E-14	1.30E-13	EBF1	EBF transcription factor 1 [Source:HGNC Symbol;Acc:HGNC:3126]
1880	397.7539324	-0.899577185	0.258207888	-3.483926041	0.000494116	0.001509397	GPR183	G protein-coupled receptor 183 [Source:HGNC Symbol;Acc:HGNC:3128]
1889	2600.288105	1.85526233	0.104790201	17.70454029	3.87E-70	1.32E-67	ECE1	endothelin converting enzyme 1 [Source:HGNC Symbol;Acc:HGNC:3146]
1890	379.6832712	0.247594356	0.285510623	0.867198401	0.385833312	0.490450638	TYMP	thymidine phosphorylase [Source:HGNC Symbol;Acc:HGNC:3148]
1891	579.6825643	0.27878865	0.090883385	3.067542554	0.002158267	0.005709074	ECH1	enoyl-CoA hydratase 1 [Source:HGNC Symbol;Acc:HGNC:3149]
1892	696.1954081	-0.014404593	0.117234355	-0.122870069	0.902209987	0.930847001	ECHS1	enoyl-CoA hydratase, short chain 1 [Source:HGNC Symbol;Acc:HGNC:3151]
1893	322.5284864	4.07036167	0.319260615	12.74933855	3.14E-37	1.93E-35	ECM1	extracellular matrix protein 1 [Source:HGNC Symbol;Acc:HGNC:3153]
1894	134.5666398	0.508946238	0.15316723	3.322814147	0.000891143	0.002574926	ECT2	epithelial cell transforming 2 [Source:HGNC Symbol;Acc:HGNC:3155]
1896	353.3561973	0.472576021	0.224077799	2.108981893	0.034946145	0.066759885	EDA	ectodysplasin A [Source:HGNC Symbol;Acc:HGNC:3157]
1901	463.330194	-0.374860171	0.152992269	-2.450190286	0.014278074	0.030624307	S1PR1	sphingosine-1-phosphate receptor 1 [Source:HGNC Symbol;Acc:HGNC:3165]
1902	557.1749835	-1.95864644	0.182994313	-10.70331865	9.82E-27	3.17E-25	LPAR1	lysophosphatidic acid receptor 1 [Source:HGNC Symbol;Acc:HGNC:3166]
1903	119.4505992	0.437204443	0.181219542	2.412567864	0.015840588	0.033545874	S1PR3	sphingosine-1-phosphate receptor 3 [Source:HGNC Symbol;Acc:HGNC:3167]
1906	38.87803697	0.116439098	0.255068179	0.456501861	0.648029133	0.731094706	EDN1	endothelin 1 [Source:HGNC Symbol;Acc:HGNC:3176]
1907	3.339945068	0.053871421	0.453527105	0.118783245	0.905447083	0.933446891	EDN2	endothelin 2 [Source:HGNC Symbol;Acc:HGNC:3177]
1908	287.4678656	-3.349294615	0.401848746	-8.33471461	7.77E-17	1.16E-15	EDN3	endothelin 3 [Source:HGNC Symbol;Acc:HGNC:3178]
1909	194.172385	-0.030922968	0.163406475	-0.189239549	0.849905072	0.891432742	EDNRA	endothelin receptor type A [Source:HGNC Symbol;Acc:HGNC:3179]
1910	531.0580819	-1.184365564	0.183547427	-6.452640515	1.10E-10	9.01E-10	EDNRB	endothelin receptor type B [Source:HGNC Symbol;Acc:HGNC:3180]
1911	819.6511379	-0.025750162	0.053342429	-0.482733219	0.629285173	0.71458911	PHC1	polyhomeotic homolog 1 [Source:HGNC Symbol;Acc:HGNC:3182]
1912	838.9010663	0.401687255	0.077656869	5.172591412	2.31E-07	1.25E-06	PHC2	polyhomeotic homolog 2 [Source:HGNC Symbol;Acc:HGNC:3183]
1915	82078.8239	0.563471865	0.119626145	4.710273539	2.47E-06	1.14E-05	EEF1A1	eukaryotic translation elongation factor 1 alpha 1 [Source:HGNC Symbol;Acc:HGNC:3189]
1917	7.971994008	1.790207995	0.540818344	3.310183568	0.000932348	0.002680801	EEF1A2	eukaryotic translation elongation factor 1 alpha 2 [Source:HGNC Symbol;Acc:HGNC:3192]
1933	1237.416231	0.404434864	0.124758024	3.241754323	0.001187964	0.003335921	EEF1B2	eukaryotic translation elongation factor 1 beta 2 [Source:HGNC Symbol;Acc:HGNC:3208]
1936	2638.788338	0.185937345	0.085193241	2.182536335	0.029069973	0.056855376	EEF1D	eukaryotic translation elongation factor 1 delta [Source:HGNC Symbol;Acc:HGNC:3211]
1937	8484.727537	0.276993203	0.087978678	3.148412876	0.001641596	0.004465021	EEF1G	eukaryotic translation elongation factor 1 gamma [Source:HGNC Symbol;Acc:HGNC:3213]
1938	21514.42866	0.435982944	0.074879099	5.822491848	5.80E-09	3.88E-08	EEF2	eukaryotic translation elongation factor 2 [Source:HGNC Symbol;Acc:HGNC:3214]
1939	581.6662155	0.00788089	0.065072561	0.12110926	0.903604495	0.932047671	EIF2D	eukaryotic translation initiation factor 2D [Source:HGNC Symbol;Acc:HGNC:6583]
1942	568.7732309	0.153999181	0.18337972	0.839783055	0.401030036	0.505255624	EFNA1	ephrin A1 [Source:HGNC Symbol;Acc:HGNC:3221]
1943	0.916613477	0.387608416	0.759000376	0.510682772	0.609573206	0.698044629	EFNA2	ephrin A2 [Source:HGNC Symbol;Acc:HGNC:3222]
1944	14.24661073	1.087825419	0.176513359	6.162850359	7.14E-10	5.32E-09	EFNA3	ephrin A3 [Source:HGNC Symbol;Acc:HGNC:3223]
1945	48.20357609	0.979927443	0.125966119	7.779293741	7.29E-15	9.08E-14	EFNA4	ephrin A4 [Source:HGNC Symbol;Acc:HGNC:3224]
1946	134.7103568	-1.271386512	0.265760556	-4.783954894	1.72E-06	8.14E-06	EFNA5	ephrin A5 [Source:HGNC Symbol;Acc:HGNC:3225]
1947	244.5133311	0.501287141	0.097580253	5.137178124	2.79E-07	1.49E-06	EFNB1	ephrin B1 [Source:HGNC Symbol;Acc:HGNC:3226]
1948	478.9611705	0.408956588	0.160374814	2.550005066	0.010772135	0.023873221	EFNB2	ephrin B2 [Source:HGNC Symbol;Acc:HGNC:3227]
1949	8.103522205	1.058470878	0.305018103	3.470190349	0.00052009	0.001579481	EFNB3	ephrin B3 [Source:HGNC Symbol;Acc:HGNC:3228]
1950	61.12034753	-1.340921041	0.198613089	-6.751423305	1.46E-11	1.33E-10	EGF	epidermal growth factor [Source:HGNC Symbol;Acc:HGNC:3229]
1951	66.56071626	1.138041003	0.132350093	8.598717089	8.06E-18	1.30E-16	CELSR3	cadherin EGF LAG seven-pass G-type receptor 3 [Source:HGNC Symbol;Acc:HGNC:3230]
1952	1704.670447	0.664422794	0.144780825	4.589162928	4.45E-06	1.98E-05	CELSR2	cadherin EGF LAG seven-pass G-type receptor 2 [Source:HGNC Symbol;Acc:HGNC:3231]
1953	323.3441395	0.221440494	0.205188693	1.079204175	0.280496719	0.380815084	MEGF6	multiple EGF like domains 6 [Source:HGNC Symbol;Acc:HGNC:3232]
1954	987.6414027	0.370259308	0.110115926	3.362450112	0.000772541	0.002258895	MEGF8	multiple EGF like domains 8 [Source:HGNC Symbol;Acc:HGNC:3233]
1955	1669.962658	1.304138739	0.170301189	7.657836976	1.89E-14	2.27E-13	MEGF9	multiple EGF like domains 9 [Source:HGNC Symbol;Acc:HGNC:3234]
1956	2581.396751	0.95379075	0.115724308	8.241922266	1.69E-16	2.44E-15	EGFR	epidermal growth factor receptor [Source:HGNC Symbol;Acc:HGNC:3236]
1958	6409.770909	-2.159432479	0.279372327	-7.729586181	1.08E-14	1.32E-13	EGR1	early growth response 1 [Source:HGNC Symbol;Acc:HGNC:3238]
1959	1665.145745	-2.86479769	0.339763886	-8.431730989	3.41E-17	5.20E-16	EGR2	early growth response 2 [Source:HGNC Symbol;Acc:HGNC:3239]
1960	307.6141258	-1.518763922	0.333457611	-4.554593658	5.25E-06	2.31E-05	EGR3	early growth response 3 [Source:HGNC Symbol;Acc:HGNC:3240]
1961	1.571022065	-0.153338714	0.615157037	-0.249267594	0.803153797	0.855850738	EGR4	early growth response 4 [Source:HGNC Symbol;Acc:HGNC:3241]
1962	190.4087035	-0.702769944	0.098608079	-7.126900294	1.03E-12	1.05E-11	EHHADH	enoyl-CoA hydratase and 3-hydroxyacyl CoA dehydrogenase [Source:HGNC Symbol;Acc:HGNC:3247]
1964	999.237265	-0.23959644	0.141996761	-1.687337357	0.091538502	0.151937172	EIF1AX	eukaryotic translation initiation factor 1A X-linked [Source:HGNC Symbol;Acc:HGNC:3250]
1965	763.5304884	-0.25595427	0.079674385	-3.212503853	0.001315834	0.003660633	EIF2S1	eukaryotic translation initiation factor 2 subunit alpha [Source:HGNC Symbol;Acc:HGNC:3265]
1967	384.6181636	0.037617386	0.046071072	0.816507716	0.414209812	0.518130365	EIF2B1	eukaryotic translation initiation factor 2B subunit alpha [Source:HGNC Symbol;Acc:HGNC:3257]
1968	2296.31964	0.002362794	0.089312205	0.02645544	0.978894075	0.984960529	EIF2S3	eukaryotic translation initiation factor 2 subunit gamma [Source:HGNC Symbol;Acc:HGNC:3267]
1969	575.341552	1.276567577	0.287248778	4.444118399	8.83E-06	3.73E-05	EPHA2	EPH receptor A2 [Source:HGNC Symbol;Acc:HGNC:3386]
1973	1030.278696	0.443627003	0.125118559	3.545653061	0.000391641	0.001222012	EIF4A1	eukaryotic translation initiation factor 4A1 [Source:HGNC Symbol;Acc:HGNC:3282]
1974	4393.449017	0.35258867	0.086195013	4.090592439	4.30E-05	0.000160885	EIF4A2	eukaryotic translation initiation factor 4A2 [Source:HGNC Symbol;Acc:HGNC:3284]
1975	8434.445297	0.034207858	0.085747599	0.39893663	0.689939898	0.766520807	EIF4B	eukaryotic translation initiation factor 4B [Source:HGNC Symbol;Acc:HGNC:3285]
1977	616.1873281	-0.173198808	0.098156418	-1.764518435	0.077644734	0.132238752	EIF4E	eukaryotic translation initiation factor 4E [Source:HGNC Symbol;Acc:HGNC:3287]
1978	36.0542745	0.374812227	0.167637603	2.235848165	0.025361719	0.050489041	EIF4EBP1	eukaryotic translation initiation factor 4E binding protein 1 [Source:HGNC Symbol;Acc:HGNC:3288]
1979	1988.173259	0.279553047	0.058422621	4.785013753	1.71E-06	8.10E-06	EIF4EBP2	eukaryotic translation initiation factor 4E binding protein 2 [Source:HGNC Symbol;Acc:HGNC:3289]
1981	4007.905081	0.244503186	0.095406394	2.562754711	0.010384539	0.023118889	EIF4G1	eukaryotic translation initiation factor 4 gamma 1 [Source:HGNC Symbol;Acc:HGNC:3296]
1982	8443.042153	0.017505936	0.05546685	0.315610788	0.752297948	0.816189696	EIF4G2	eukaryotic translation initiation factor 4 gamma 2 [Source:HGNC Symbol;Acc:HGNC:3297]
1983	2623.689457	-0.467916166	0.083816624	-5.582617691	2.37E-08	1.46E-07	EIF5	eukaryotic translation initiation factor 5 [Source:HGNC Symbol;Acc:HGNC:3299]
1984	1042.550957	0.270245428	0.08861695	3.049590698	0.002291534	0.0060278	EIF5A	eukaryotic translation initiation factor 5A [Source:HGNC Symbol;Acc:HGNC:3300]
1990	0.338367247	-0.784518614	1.171313248	-0.669776949	0.50299999	NA	CELA1	chymotrypsin like elastase 1 [Source:HGNC Symbol;Acc:HGNC:3308]
1991	3.931280979	1.219275484	0.485417627	2.511807186	0.01201147	0.026273819	ELANE	elastase, neutrophil expressed [Source:HGNC Symbol;Acc:HGNC:3309]
1992	710.2551391	0.269951508	0.085933385	3.141404339	0.001681397	0.004562522	SERPINB1	serpin family B member 1 [Source:HGNC Symbol;Acc:HGNC:3311]
1993	7.460737506	-1.033977934	0.259920485	-3.978054809	6.95E-05	0.000249938	ELAVL2	ELAV like RNA binding protein 2 [Source:HGNC Symbol;Acc:HGNC:3313]
1994	568.9205708	0.437274779	0.055041457	7.944462285	1.95E-15	2.56E-14	ELAVL1	ELAV like RNA binding protein 1 [Source:HGNC Symbol;Acc:HGNC:3312]
1995	0.907477132	0.625087883	0.637969963	0.979807702	0.32718105	0.43009153	ELAVL3	ELAV like RNA binding protein 3 [Source:HGNC Symbol;Acc:HGNC:3314]
1996	4.787173239	-0.219959994	0.428318967	-0.513542503	0.607571888	0.696393902	ELAVL4	ELAV like RNA binding protein 4 [Source:HGNC Symbol;Acc:HGNC:3315]
1997	1729.354739	0.038110391	0.097135539	0.392342406	0.694805235	0.770469065	ELF1	E74 like ETS transcription factor 1 [Source:HGNC Symbol;Acc:HGNC:3316]
1998	868.3241286	-0.269193306	0.061341879	-4.388409881	1.14E-05	4.74E-05	ELF2	E74 like ETS transcription factor 2 [Source:HGNC Symbol;Acc:HGNC:3317]
1999	241.3224672	2.899649304	0.268078517	10.81641801	2.88E-27	9.63E-26	ELF3	E74 like ETS transcription factor 3 [Source:HGNC Symbol;Acc:HGNC:3318]
2000	126.1613272	1.014975024	0.246417487	4.118924492	3.81E-05	0.000143525	ELF4	E74 like ETS transcription factor 4 [Source:HGNC Symbol;Acc:HGNC:3319]
2001	1.083132477	1.513794566	0.528135208	2.866301173	0.004152989	0.01022737	ELF5	E74 like ETS transcription factor 5 [Source:HGNC Symbol;Acc:HGNC:3320]
2002	202.4554467	0.715305456	0.098875901	7.234376143	4.68E-13	4.94E-12	ELK1	ETS transcription factor ELK1 [Source:HGNC Symbol;Acc:HGNC:3321]
2004	745.740391	0.487097209	0.113723094	4.283186385	1.84E-05	7.37E-05	ELK3	ETS transcription factor ELK3 [Source:HGNC Symbol;Acc:HGNC:3325]
2005	1366.473187	-0.183855117	0.11773947	-1.561541906	0.118395944	0.188200972	ELK4	ETS transcription factor ELK4 [Source:HGNC Symbol;Acc:HGNC:3326]
2006	275.7343501	-1.319958242	0.202039421	-6.533171763	6.44E-11	5.43E-10	ELN	elastin [Source:HGNC Symbol;Acc:HGNC:3327]
2009	434.9119104	-1.109657149	0.118398861	-9.372194436	7.10E-21	1.49E-19	EML1	EMAP like 1 [Source:HGNC Symbol;Acc:HGNC:3330]
2010	362.4287663	-0.336863563	0.114771486	-2.935080623	0.00333461	0.008414656	EMD	emerin [Source:HGNC Symbol;Acc:HGNC:3331]
2011	595.726433	0.286269831	0.089809789	3.187512567	0.001435022	0.003957795	MARK2	microtubule affinity regulating kinase 2 [Source:HGNC Symbol;Acc:HGNC:3332]
2012	3508.549372	-0.420160042	0.264313199	-1.589629437	0.111918358	0.179618624	EMP1	epithelial membrane protein 1 [Source:HGNC Symbol;Acc:HGNC:3333]
2013	753.511412	1.017515511	0.094817334	10.7313238	7.25E-27	2.36E-25	EMP2	epithelial membrane protein 2 [Source:HGNC Symbol;Acc:HGNC:3334]
2014	131.1437846	1.025968737	0.176432183	5.815088369	6.06E-09	4.05E-08	EMP3	epithelial membrane protein 3 (MAM blood group) [Source:HGNC Symbol;Acc:HGNC:3335]
2015	7.183408394	0.815639786	0.421617039	1.934551289	0.053045382	0.095871584	ADGRE1	adhesion G protein-coupled receptor E1 [Source:HGNC Symbol;Acc:HGNC:3336]
2016	4.060811995	-0.331274559	0.317537225	-1.043262122	0.296826909	0.397994665	EMX1	empty spiracles homeobox 1 [Source:HGNC Symbol;Acc:HGNC:3340]
2017	2384.261633	0.995761159	0.080190589	12.41743164	2.10E-35	1.16E-33	CTTN	cortactin [Source:HGNC Symbol;Acc:HGNC:3338]
2018	1.951852012	-1.302167443	0.554969662	-2.346375906	0.018956978	0.039282962	EMX2	empty spiracles homeobox 2 [Source:HGNC Symbol;Acc:HGNC:3341]
2019	0.553539023	1.313164411	0.795754223	1.650213562	0.098899264	0.162130764	EN1	engrailed homeobox 1 [Source:HGNC Symbol;Acc:HGNC:3342]
2020	0.308481473	-0.392517104	1.058578093	-0.37079655	0.710789071	NA	EN2	engrailed homeobox 2 [Source:HGNC Symbol;Acc:HGNC:3343]
2021	79.84429317	0.30712377	0.112971448	2.718596384	0.006555955	0.015347262	ENDOG	endonuclease G [Source:HGNC Symbol;Acc:HGNC:3346]
2022	846.9133648	0.46216711	0.161564387	2.860575403	0.00422873	0.010391714	ENG	endoglin [Source:HGNC Symbol;Acc:HGNC:3349]
2023	3365.169102	0.828101361	0.124312056	6.661472636	2.71E-11	2.39E-10	ENO1	enolase 1 [Source:HGNC Symbol;Acc:HGNC:3350]
2026	377.9328377	0.587717801	0.144006199	4.08119792	4.48E-05	0.000166892	ENO2	enolase 2 [Source:HGNC Symbol;Acc:HGNC:3353]
2027	64.24123243	-0.312685764	0.190983957	-1.637235761	0.101581218	0.165862601	ENO3	enolase 3 [Source:HGNC Symbol;Acc:HGNC:3354]
2028	209.0900286	-0.653332004	0.174579993	-3.742307437	0.000182338	0.000608233	ENPEP	glutamyl aminopeptidase [Source:HGNC Symbol;Acc:HGNC:3355]
2029	1751.520651	-0.229133153	0.058971959	-3.88545942	0.000102137	0.000356645	ENSA	endosulfine alpha [Source:HGNC Symbol;Acc:HGNC:3360]
2030	513.5694092	-0.18638054	0.102659366	-1.815523969	0.069443426	0.120398745	SLC29A1	solute carrier family 29 member 1 (Augustine blood group) [Source:HGNC Symbol;Acc:HGNC:11003]
2033	2791.606904	0.115546432	0.086183119	1.3407084	0.180015146	0.265545379	EP300	E1A binding protein p300 [Source:HGNC Symbol;Acc:HGNC:3373]
2034	4321.028668	-0.785912622	0.118474369	-6.633608851	3.28E-11	2.85E-10	EPAS1	endothelial PAS domain protein 1 [Source:HGNC Symbol;Acc:HGNC:3374]
2035	1210.773861	-0.353569721	0.090947577	-3.887621132	0.000101231	0.00035379	EPB41	erythrocyte membrane protein band 4.1 [Source:HGNC Symbol;Acc:HGNC:3377]
2036	503.8866243	0.724362622	0.11594301	6.247574725	4.17E-10	3.19E-09	EPB41L1	erythrocyte membrane protein band 4.1 like 1 [Source:HGNC Symbol;Acc:HGNC:3378]
2037	1394.065778	-1.248372989	0.106729445	-11.69661276	1.33E-31	5.94E-30	EPB41L2	erythrocyte membrane protein band 4.1 like 2 [Source:HGNC Symbol;Acc:HGNC:3379]
2038	4.184102899	-0.565634955	0.35825615	-1.578856234	0.114369037	0.182942897	EPB42	erythrocyte membrane protein band 4.2 [Source:HGNC Symbol;Acc:HGNC:3381]
2039	317.4772106	-0.276384807	0.119829692	-2.306480161	0.021083817	0.043033363	DMTN	dematin actin binding protein [Source:HGNC Symbol;Acc:HGNC:3382]
2040	1461.078333	0.219478697	0.112761159	1.946403347	0.051606308	0.093595274	STOM	stomatin [Source:HGNC Symbol;Acc:HGNC:3383]
2041	230.5800715	0.195299013	0.145927654	1.338327642	0.180789655	0.266483291	EPHA1	EPH receptor A1 [Source:HGNC Symbol;Acc:HGNC:3385]
2042	973.9586112	-2.376346383	0.168268876	-14.12231681	2.77E-45	2.61E-43	EPHA3	EPH receptor A3 [Source:HGNC Symbol;Acc:HGNC:3387]
2043	1779.437486	1.929305433	0.152582448	12.6443471	1.20E-36	7.13E-35	EPHA4	EPH receptor A4 [Source:HGNC Symbol;Acc:HGNC:3388]
2044	159.3328277	-3.456413146	0.331432276	-10.42871621	1.83E-25	5.41E-24	EPHA5	EPH receptor A5 [Source:HGNC Symbol;Acc:HGNC:3389]
2045	6.770283997	-1.467038008	0.392901864	-3.733853519	0.000188572	0.000627409	EPHA7	EPH receptor A7 [Source:HGNC Symbol;Acc:HGNC:3390]
2046	1.073928174	-1.63138074	0.870960749	-1.873081814	0.061057088	0.108054692	EPHA8	EPH receptor A8 [Source:HGNC Symbol;Acc:HGNC:3391]
2047	255.407247	-2.279606049	0.181628469	-12.55092919	3.93E-36	2.28E-34	EPHB1	EPH receptor B1 [Source:HGNC Symbol;Acc:HGNC:3392]
2048	351.4777149	-0.669381079	0.136367928	-4.908640085	9.17E-07	4.54E-06	EPHB2	EPH receptor B2 [Source:HGNC Symbol;Acc:HGNC:3393]
2049	73.89566607	3.574800933	0.199548234	17.91447038	9.09E-72	3.26E-69	EPHB3	EPH receptor B3 [Source:HGNC Symbol;Acc:HGNC:3394]
2050	355.4590723	0.090283975	0.11767833	0.767209863	0.44295675	0.545902757	EPHB4	EPH receptor B4 [Source:HGNC Symbol;Acc:HGNC:3395]
2051	414.0720343	-0.079241808	0.151165284	-0.524206393	0.600134995	0.689929317	EPHB6	EPH receptor B6 [Source:HGNC Symbol;Acc:HGNC:3396]
2052	736.1321476	-0.636713489	0.144346681	-4.411001935	1.03E-05	4.30E-05	EPHX1	epoxide hydrolase 1 [Source:HGNC Symbol;Acc:HGNC:3401]
2053	485.4582159	-0.051869799	0.107296944	-0.483422895	0.628795495	0.714258981	EPHX2	epoxide hydrolase 2 [Source:HGNC Symbol;Acc:HGNC:3402]
2054	374.8094352	-0.681559022	0.104017133	-6.552372691	5.66E-11	4.80E-10	STX2	syntaxin 2 [Source:HGNC Symbol;Acc:HGNC:3403]
2055	450.1277151	0.387529774	0.084855899	4.56691615	4.95E-06	2.18E-05	CLN8	CLN8 transmembrane ER and ERGIC protein [Source:HGNC Symbol;Acc:HGNC:2079]
2056	0.372839993	-0.901475211	0.907821077	-0.993009784	0.320705187	NA	EPO	erythropoietin [Source:HGNC Symbol;Acc:HGNC:3415]
2057	519.0464847	1.436282291	0.113482792	12.65638843	1.03E-36	6.14E-35	EPOR	erythropoietin receptor [Source:HGNC Symbol;Acc:HGNC:3416]
2058	1641.667521	0.353270481	0.076556288	4.614519438	3.94E-06	1.77E-05	EPRS1	glutamyl-prolyl-tRNA synthetase 1 [Source:HGNC Symbol;Acc:HGNC:3418]
2059	1258.051268	1.908432728	0.099962589	19.09146954	2.97E-81	1.63E-78	EPS8	EGFR pathway substrate 8, signaling adaptor [Source:HGNC Symbol;Acc:HGNC:3420]
2060	1962.006862	-0.159748386	0.065076231	-2.454788522	0.014096749	0.030279615	EPS15	epidermal growth factor receptor pathway substrate 15 [Source:HGNC Symbol;Acc:HGNC:3419]
2063	301.9099444	0.874747358	0.100913247	8.668310532	4.39E-18	7.26E-17	NR2F6	nuclear receptor subfamily 2 group F member 6 [Source:HGNC Symbol;Acc:HGNC:7977]
2064	2214.495605	1.003153982	0.109063905	9.197854996	3.65E-20	7.24E-19	ERBB2	erb-b2 receptor tyrosine kinase 2 [Source:HGNC Symbol;Acc:HGNC:3430]
2065	551.3452112	2.400765399	0.121397569	19.77605831	4.79E-87	3.22E-84	ERBB3	erb-b2 receptor tyrosine kinase 3 [Source:HGNC Symbol;Acc:HGNC:3431]
2066	618.355764	-1.817599747	0.177704773	-10.22819883	1.48E-24	4.12E-23	ERBB4	erb-b2 receptor tyrosine kinase 4 [Source:HGNC Symbol;Acc:HGNC:3432]
2067	565.4120885	-0.029213389	0.076913157	-0.379823041	0.704076778	0.777760631	ERCC1	ERCC excision repair 1, endonuclease non-catalytic subunit [Source:HGNC Symbol;Acc:HGNC:3433]
2068	174.9913734	0.011812979	0.086930169	0.135890445	0.891907889	0.922958841	ERCC2	ERCC excision repair 2, TFIIH core complex helicase subunit [Source:HGNC Symbol;Acc:HGNC:3434]
2069	16.11066255	2.27638027	0.499975619	4.552982552	5.29E-06	2.32E-05	EREG	epiregulin [Source:HGNC Symbol;Acc:HGNC:3443]
2070	113.707092	-0.746247319	0.291327561	-2.561540404	0.010420912	0.023191877	EYA4	EYA transcriptional coactivator and phosphatase 4 [Source:HGNC Symbol;Acc:HGNC:3522]
2071	443.9347932	0.358980044	0.081274549	4.416881425	1.00E-05	4.20E-05	ERCC3	ERCC excision repair 3, TFIIH core complex helicase subunit [Source:HGNC Symbol;Acc:HGNC:3435]
2072	281.8751344	-0.133461538	0.062308424	-2.141950142	0.032197494	0.062144626	ERCC4	ERCC excision repair 4, endonuclease catalytic subunit [Source:HGNC Symbol;Acc:HGNC:3436]
2073	553.3990018	0.169458312	0.0530368	3.195108167	0.001397784	0.003865983	ERCC5	ERCC excision repair 5, endonuclease [Source:HGNC Symbol;Acc:HGNC:3437]
2074	1086.819031	0.131290472	0.069761877	1.88198022	0.059838701	0.106271007	ERCC6	ERCC excision repair 6, chromatin remodeling factor [Source:HGNC Symbol;Acc:HGNC:3438]
2077	389.9987453	-0.09373402	0.179852476	-0.521171697	0.602247169	0.691836949	ERF	ETS2 repressor factor [Source:HGNC Symbol;Acc:HGNC:3444]
2078	310.6099287	-1.129631012	0.127254147	-8.876968174	6.87E-19	1.22E-17	ERG	ETS transcription factor ERG [Source:HGNC Symbol;Acc:HGNC:3446]
2079	383.0403157	0.132626509	0.109218874	1.214318594	0.224626088	0.31797016	ERH	ERH mRNA splicing and mitosis factor [Source:HGNC Symbol;Acc:HGNC:3447]
2081	513.8196867	0.370362272	0.17003375	2.178169168	0.029393445	0.057397691	ERN1	endoplasmic reticulum to nucleus signaling 1 [Source:HGNC Symbol;Acc:HGNC:3449]
2086	437.4535086	1.02737067	0.11800095	8.706461032	3.14E-18	5.25E-17	ERV3-1	endogenous retrovirus group 3 member 1, envelope [Source:HGNC Symbol;Acc:HGNC:3454]
2091	384.6971479	0.340858979	0.126621015	2.691962148	0.007103301	0.016494728	FBL	fibrillarin [Source:HGNC Symbol;Acc:HGNC:3599]
2098	888.1792496	-0.534729693	0.098248514	-5.442623709	5.25E-08	3.10E-07	ESD	esterase D [Source:HGNC Symbol;Acc:HGNC:3465]
2099	635.3315511	1.56122085	0.254781688	6.127680758	8.92E-10	6.56E-09	ESR1	estrogen receptor 1 [Source:HGNC Symbol;Acc:HGNC:3467]
2100	93.69202191	-0.904392084	0.144407635	-6.262771951	3.78E-10	2.91E-09	ESR2	estrogen receptor 2 [Source:HGNC Symbol;Acc:HGNC:3468]
2101	242.9858348	-0.060379818	0.158689793	-0.380489615	0.703582004	0.777373544	ESRRA	estrogen related receptor alpha [Source:HGNC Symbol;Acc:HGNC:3471]
2103	7.151929055	-0.101300166	0.291670063	-0.347310811	0.728357829	0.798196977	ESRRB	estrogen related receptor beta [Source:HGNC Symbol;Acc:HGNC:3473]
2104	520.1435936	-1.659498767	0.193909184	-8.558123614	1.15E-17	1.83E-16	ESRRG	estrogen related receptor gamma [Source:HGNC Symbol;Acc:HGNC:3474]
2107	1317.005193	-0.054602101	0.092401056	-0.590925072	0.554570626	0.649939314	ETF1	eukaryotic translation termination factor 1 [Source:HGNC Symbol;Acc:HGNC:3477]
2108	469.1671066	0.03683564	0.075927685	0.485141097	0.627576261	0.713099666	ETFA	electron transfer flavoprotein subunit alpha [Source:HGNC Symbol;Acc:HGNC:3481]
2109	355.8545963	-0.004158226	0.141159647	-0.029457612	0.976499625	0.983572563	ETFB	electron transfer flavoprotein subunit beta [Source:HGNC Symbol;Acc:HGNC:3482]
2110	372.7468706	-0.630649544	0.075633131	-8.338271019	7.54E-17	1.12E-15	ETFDH	electron transfer flavoprotein dehydrogenase [Source:HGNC Symbol;Acc:HGNC:3483]
2113	1868.360862	-0.174185467	0.194642569	-0.894899139	0.370841007	0.475263692	ETS1	ETS proto-oncogene 1, transcription factor [Source:HGNC Symbol;Acc:HGNC:3488]
2114	1336.574315	-0.416538099	0.169006133	-2.464633037	0.013715364	0.029544863	ETS2	ETS proto-oncogene 2, transcription factor [Source:HGNC Symbol;Acc:HGNC:3489]
2115	438.1527793	1.314355748	0.182941625	7.184563658	6.74E-13	6.98E-12	ETV1	ETS variant transcription factor 1 [Source:HGNC Symbol;Acc:HGNC:3490]
2116	5.674630306	-1.385343313	0.305374506	-4.536538859	5.72E-06	2.50E-05	ETV2	ETS variant transcription factor 2 [Source:HGNC Symbol;Acc:HGNC:3491]
2117	483.831636	-0.08546147	0.070202032	-1.217364617	0.223465519	0.316521455	ETV3	ETS variant transcription factor 3 [Source:HGNC Symbol;Acc:HGNC:3492]
2118	130.8947671	3.559182506	0.219212867	16.23619343	2.80E-59	5.32E-57	ETV4	ETS variant transcription factor 4 [Source:HGNC Symbol;Acc:HGNC:3493]
2119	584.3755551	1.952350122	0.143891847	13.56817752	6.18E-42	4.77E-40	ETV5	ETS variant transcription factor 5 [Source:HGNC Symbol;Acc:HGNC:3494]
2120	771.8161027	0.372074386	0.112128656	3.318280985	0.000905733	0.00261148	ETV6	ETS variant transcription factor 6 [Source:HGNC Symbol;Acc:HGNC:3495]
2121	1237.387355	-0.118351215	0.103342412	-1.145233713	0.252112357	0.348881268	EVC	EvC ciliary complex subunit 1 [Source:HGNC Symbol;Acc:HGNC:3497]
2122	286.3159548	1.306032612	0.230472236	5.666767647	1.46E-08	9.22E-08	MECOM	MDS1 and EVI1 complex locus [Source:HGNC Symbol;Acc:HGNC:3498]
2123	208.2084144	-0.129080318	0.185539391	-0.695703037	0.486614823	0.587670066	EVI2A	ecotropic viral integration site 2A [Source:HGNC Symbol;Acc:HGNC:3499]
2124	239.646151	-0.270243463	0.254769905	-1.060735421	0.288810158	0.389654927	EVI2B	ecotropic viral integration site 2B [Source:HGNC Symbol;Acc:HGNC:3500]
2125	648.6416013	1.663516808	0.137416305	12.10567271	9.86E-34	5.04E-32	EVPL	envoplakin [Source:HGNC Symbol;Acc:HGNC:3503]
2128	0.501169747	0.459653895	0.886159815	0.518703158	0.603967759	0.693293474	EVX1	even-skipped homeobox 1 [Source:HGNC Symbol;Acc:HGNC:3506]
2130	2109.960035	-0.22551374	0.08700285	-2.592027027	0.009541228	0.021421518	EWSR1	EWS RNA binding protein 1 [Source:HGNC Symbol;Acc:HGNC:3508]
2131	844.3636117	-0.46337028	0.100334479	-4.618255685	3.87E-06	1.74E-05	EXT1	exostosin glycosyltransferase 1 [Source:HGNC Symbol;Acc:HGNC:3512]
2132	918.1001903	0.166218879	0.086103755	1.93044866	0.053551271	0.09665614	EXT2	exostosin glycosyltransferase 2 [Source:HGNC Symbol;Acc:HGNC:3513]
2134	33.1497374	1.318314557	0.254834557	5.173217364	2.30E-07	1.24E-06	EXTL1	exostosin like glycosyltransferase 1 [Source:HGNC Symbol;Acc:HGNC:3515]
2135	215.5011886	-0.22451278	0.087188545	-2.575026108	0.010023252	0.022393256	EXTL2	exostosin like glycosyltransferase 2 [Source:HGNC Symbol;Acc:HGNC:3516]
2137	424.8790677	0.331209073	0.097951806	3.381347292	0.000721313	0.002122746	EXTL3	exostosin like glycosyltransferase 3 [Source:HGNC Symbol;Acc:HGNC:3518]
2138	39.58897522	-3.124229213	0.319033911	-9.79278096	1.21E-22	2.91E-21	EYA1	EYA transcriptional coactivator and phosphatase 1 [Source:HGNC Symbol;Acc:HGNC:3519]
2139	322.5892066	-1.634814191	0.190320083	-8.589814427	8.71E-18	1.40E-16	EYA2	EYA transcriptional coactivator and phosphatase 2 [Source:HGNC Symbol;Acc:HGNC:3520]
2140	782.1410009	-0.279054075	0.052674322	-5.297725047	1.17E-07	6.59E-07	EYA3	EYA transcriptional coactivator and phosphatase 3 [Source:HGNC Symbol;Acc:HGNC:3521]
2145	976.2796184	0.30523465	0.060090921	5.07954687	3.78E-07	1.98E-06	EZH1	enhancer of zeste 1 polycomb repressive complex 2 subunit [Source:HGNC Symbol;Acc:HGNC:3526]
2146	128.2100298	0.735168333	0.235952022	3.11575347	0.001834756	0.00493104	EZH2	enhancer of zeste 2 polycomb repressive complex 2 subunit [Source:HGNC Symbol;Acc:HGNC:3527]
2147	0.989839994	-0.081195606	0.651136595	-0.124698268	0.900762429	0.929650357	F2	coagulation factor II, thrombin [Source:HGNC Symbol;Acc:HGNC:3535]
2149	332.574586	1.066878486	0.182096738	5.858855556	4.66E-09	3.15E-08	F2R	coagulation factor II thrombin receptor [Source:HGNC Symbol;Acc:HGNC:3537]
2150	174.810816	1.013760923	0.137700761	7.36205751	1.81E-13	2.00E-12	F2RL1	F2R like trypsin receptor 1 [Source:HGNC Symbol;Acc:HGNC:3538]
2151	51.03308148	-0.437826899	0.195913465	-2.234797385	0.025430654	0.050601331	F2RL2	coagulation factor II thrombin receptor like 2 [Source:HGNC Symbol;Acc:HGNC:3539]
2152	728.3076808	0.01514149	0.248100356	0.061029699	0.951335557	0.9663801	F3	coagulation factor III, tissue factor [Source:HGNC Symbol;Acc:HGNC:3541]
2153	192.226466	1.88235425	0.342807863	5.490989125	4.00E-08	2.40E-07	F5	coagulation factor V [Source:HGNC Symbol;Acc:HGNC:3542]
2155	3.861444948	0.020222436	0.3297585	0.061324988	0.951100391	0.966171591	F7	coagulation factor VII [Source:HGNC Symbol;Acc:HGNC:3544]
2157	507.0834525	-1.088001572	0.150256241	-7.24097424	4.45E-13	4.72E-12	F8	coagulation factor VIII [Source:HGNC Symbol;Acc:HGNC:3546]
2158	0.304334821	-0.441499558	1.169490933	-0.377514306	0.705791435	NA	F9	coagulation factor IX [Source:HGNC Symbol;Acc:HGNC:3551]
2159	43.18878129	-3.531630057	0.250663914	-14.08910443	4.43E-45	4.14E-43	F10	coagulation factor X [Source:HGNC Symbol;Acc:HGNC:3528]
2160	4.135941202	-2.098595047	0.503897709	-4.164724326	3.12E-05	0.000119478	F11	coagulation factor XI [Source:HGNC Symbol;Acc:HGNC:3529]
2161	4.436307297	1.075550554	0.346434683	3.104627245	0.00190519	0.005101762	F12	coagulation factor XII [Source:HGNC Symbol;Acc:HGNC:3530]
2162	804.9035681	0.31852442	0.292714711	1.088173598	0.276518478	0.376514477	F13A1	coagulation factor XIII A chain [Source:HGNC Symbol;Acc:HGNC:3531]
2165	0.292686559	0.425740674	1.626378122	0.261772258	0.793497028	NA	F13B	coagulation factor XIII B chain [Source:HGNC Symbol;Acc:HGNC:3534]
2166	576.1395154	-0.958485869	0.111826704	-8.571171608	1.02E-17	1.64E-16	FAAH	fatty acid amide hydrolase [Source:HGNC Symbol;Acc:HGNC:3553]
2167	302.9206873	-5.856951421	0.267450155	-21.89922614	2.64E-106	4.49E-103	FABP4	fatty acid binding protein 4 [Source:HGNC Symbol;Acc:HGNC:3559]
2168	0.844141273	-1.902232202	0.815199829	-2.333455104	0.019624272	0.040452994	FABP1	fatty acid binding protein 1 [Source:HGNC Symbol;Acc:HGNC:3555]
2169	2.869082944	-0.213622989	0.408490922	-0.522956515	0.601004515	0.690704128	FABP2	fatty acid binding protein 2 [Source:HGNC Symbol;Acc:HGNC:3556]
2170	93.93845975	0.099167946	0.114166914	0.868622458	0.385053667	0.489710056	FABP3	fatty acid binding protein 3 [Source:HGNC Symbol;Acc:HGNC:3557]
2171	74.22129033	-0.666698075	0.225056189	-2.962362773	0.003052879	0.007774157	FABP5	fatty acid binding protein 5 [Source:HGNC Symbol;Acc:HGNC:3560]
2172	0.775862703	0.944716466	0.582284322	1.622431569	0.104710974	0.170070456	FABP6	fatty acid binding protein 6 [Source:HGNC Symbol;Acc:HGNC:3561]
2173	0.828540861	-0.420469617	0.76920154	-0.546631274	0.584632079	0.676187222	FABP7	fatty acid binding protein 7 [Source:HGNC Symbol;Acc:HGNC:3562]
2175	166.6601108	0.509671687	0.165041049	3.088151047	0.002014061	0.00536662	FANCA	FA complementation group A [Source:HGNC Symbol;Acc:HGNC:3582]
2176	455.8286639	0.579487277	0.123630722	4.687243339	2.77E-06	1.27E-05	FANCC	FA complementation group C [Source:HGNC Symbol;Acc:HGNC:3584]
2177	123.5531568	0.757914505	0.203393662	3.726342794	0.000194278	0.000645065	FANCD2	FA complementation group D2 [Source:HGNC Symbol;Acc:HGNC:3585]
2178	75.26758814	0.889497472	0.118593755	7.500373645	6.36E-14	7.29E-13	FANCE	FA complementation group E [Source:HGNC Symbol;Acc:HGNC:3586]
2180	1197.622233	-0.53070115	0.103769764	-5.114217569	3.15E-07	1.67E-06	ACSL1	acyl-CoA synthetase long chain family member 1 [Source:HGNC Symbol;Acc:HGNC:3569]
2181	1201.204324	0.00806662	0.10044149	0.080311629	0.935989409	0.955447296	ACSL3	acyl-CoA synthetase long chain family member 3 [Source:HGNC Symbol;Acc:HGNC:3570]
2182	892.7338038	0.271237708	0.122084061	2.221729069	0.026301621	0.052100139	ACSL4	acyl-CoA synthetase long chain family member 4 [Source:HGNC Symbol;Acc:HGNC:3571]
2184	141.9612203	0.845145198	0.124348343	6.796593953	1.07E-11	9.86E-11	FAH	fumarylacetoacetate hydrolase [Source:HGNC Symbol;Acc:HGNC:3579]
2185	727.0847638	1.009180635	0.186093507	5.422976066	5.86E-08	3.44E-07	PTK2B	protein tyrosine kinase 2 beta [Source:HGNC Symbol;Acc:HGNC:9612]
2186	3714.527695	-0.107849822	0.067758895	-1.591670315	0.111458802	0.17904116	BPTF	bromodomain PHD finger transcription factor [Source:HGNC Symbol;Acc:HGNC:3581]
2187	39.13468091	-0.383801503	0.183509269	-2.091455678	0.036487236	0.069318668	FANCB	FA complementation group B [Source:HGNC Symbol;Acc:HGNC:3583]
2188	140.2863462	-0.072682772	0.128239979	-0.566771554	0.570869399	0.664725036	FANCF	FA complementation group F [Source:HGNC Symbol;Acc:HGNC:3587]
2189	111.241461	0.102553982	0.091342031	1.122746902	0.261545002	0.359657773	FANCG	FA complementation group G [Source:HGNC Symbol;Acc:HGNC:3588]
2191	99.857535	1.060511994	0.257914095	4.111880712	3.92E-05	0.000147648	FAP	fibroblast activation protein alpha [Source:HGNC Symbol;Acc:HGNC:3590]
2192	1233.251413	-2.624312257	0.275817108	-9.514682669	1.82E-21	4.01E-20	FBLN1	fibulin 1 [Source:HGNC Symbol;Acc:HGNC:3600]
2193	339.3893622	0.211858229	0.081310683	2.605539908	0.009172959	0.020673709	FARSA	phenylalanyl-tRNA synthetase subunit alpha [Source:HGNC Symbol;Acc:HGNC:3592]
2194	648.0084889	0.325926822	0.171600354	1.899336538	0.057520242	0.102661383	FASN	fatty acid synthase [Source:HGNC Symbol;Acc:HGNC:3594]
2195	4129.816616	0.029693369	0.14059798	0.211193429	0.832736338	0.878553832	FAT1	FAT atypical cadherin 1 [Source:HGNC Symbol;Acc:HGNC:3595]
2196	112.9824673	2.421516166	0.267514474	9.051907097	1.40E-19	2.65E-18	FAT2	FAT atypical cadherin 2 [Source:HGNC Symbol;Acc:HGNC:3596]
2197	1539.05689	0.173082953	0.127331373	1.359311136	0.174048017	0.258444938	FAU	FAU ubiquitin like and ribosomal protein S30 fusion [Source:HGNC Symbol;Acc:HGNC:3597]
2199	925.38543	-1.78843999	0.220404624	-8.114348758	4.88E-16	6.76E-15	FBLN2	fibulin 2 [Source:HGNC Symbol;Acc:HGNC:3601]
2200	5443.433969	-0.083147423	0.185206724	-0.448943866	0.653472151	0.735481307	FBN1	fibrillin 1 [Source:HGNC Symbol;Acc:HGNC:3603]
2201	234.9347243	1.484348553	0.330327744	4.493563076	7.00E-06	3.02E-05	FBN2	fibrillin 2 [Source:HGNC Symbol;Acc:HGNC:3604]
2202	2371.53721	-2.247645365	0.187503932	-11.98719056	4.15E-33	2.05E-31	EFEMP1	EGF containing fibulin extracellular matrix protein 1 [Source:HGNC Symbol;Acc:HGNC:3218]
2203	215.2584337	0.576572305	0.167319384	3.44593849	0.00056908	0.001713285	FBP1	fructose-bisphosphatase 1 [Source:HGNC Symbol;Acc:HGNC:3606]
2204	9.424523693	-1.326941417	0.462618868	-2.868325326	0.00412651	0.010168811	FCAR	Fc alpha receptor [Source:HGNC Symbol;Acc:HGNC:3608]
2205	33.35645352	0.596918794	0.372543607	1.602278989	0.10909393	0.175880688	FCER1A	Fc epsilon receptor Ia [Source:HGNC Symbol;Acc:HGNC:3609]
2206	5.511038201	0.095659118	0.469547978	0.203725971	0.838567646	0.882916772	MS4A2	membrane spanning 4-domains A2 [Source:HGNC Symbol;Acc:HGNC:7316]
2207	104.025101	0.664353968	0.298636543	2.224623824	0.026106502	0.051783478	FCER1G	Fc epsilon receptor Ig [Source:HGNC Symbol;Acc:HGNC:3611]
2208	20.08327254	-3.980687069	0.839598423	-4.741179783	2.12E-06	9.93E-06	FCER2	Fc epsilon receptor II [Source:HGNC Symbol;Acc:HGNC:3612]
2209	42.59705351	0.595057779	0.306411057	1.942024499	0.052134135	0.094441236	FCGR1A	Fc gamma receptor Ia [Source:HGNC Symbol;Acc:HGNC:3613]
2210	51.86011803	-0.151171603	0.227714064	-0.663865905	0.50677614	0.606968745	FCGR1BP	Fc gamma receptor Ib, pseudogene [Source:HGNC Symbol;Acc:HGNC:3614]
2212	352.7096682	1.00680305	0.264937518	3.800152795	0.000144607	0.000490834	FCGR2A	Fc gamma receptor IIa [Source:HGNC Symbol;Acc:HGNC:3616]
2213	103.9512808	0.070081577	0.323031171	0.216949891	0.828247396	0.87513239	FCGR2B	Fc gamma receptor IIb [Source:HGNC Symbol;Acc:HGNC:3618]
2214	232.5996066	1.326146886	0.367910765	3.604534067	0.000312713	0.000997608	FCGR3A	Fc gamma receptor IIIa [Source:HGNC Symbol;Acc:HGNC:3619]
2215	47.97578886	-0.518437849	0.32832165	-1.579054711	0.114323508	0.182897235	FCGR3B	Fc gamma receptor IIIb [Source:HGNC Symbol;Acc:HGNC:3620]
2217	907.8487202	-0.278391648	0.117159519	-2.376176088	0.017493113	0.036592158	FCGRT	Fc gamma receptor and transporter [Source:HGNC Symbol;Acc:HGNC:3621]
2218	660.4022312	-0.269454188	0.078180226	-3.446577257	0.000567736	0.001709877	FKTN	fukutin [Source:HGNC Symbol;Acc:HGNC:3622]
2219	90.29033365	0.361749448	0.309308108	1.169544017	0.242184518	0.337662111	FCN1	ficolin 1 [Source:HGNC Symbol;Acc:HGNC:3623]
2220	6.201834678	-4.257197265	0.657451919	-6.47529826	9.46E-11	7.82E-10	FCN2	ficolin 2 [Source:HGNC Symbol;Acc:HGNC:3624]
2222	673.2323422	-0.110870894	0.080752536	-1.372971046	0.169761348	0.253242955	FDFT1	farnesyl-diphosphate farnesyltransferase 1 [Source:HGNC Symbol;Acc:HGNC:3629]
2224	315.4033035	0.324497184	0.087183349	3.722008687	0.000197644	0.000655332	FDPS	farnesyl diphosphate synthase [Source:HGNC Symbol;Acc:HGNC:3631]
2230	409.8893362	-0.780103022	0.117818911	-6.621203809	3.56E-11	3.09E-10	FDX1	ferredoxin 1 [Source:HGNC Symbol;Acc:HGNC:3638]
2232	100.9655788	0.798042161	0.168542139	4.73497113	2.19E-06	1.02E-05	FDXR	ferredoxin reductase [Source:HGNC Symbol;Acc:HGNC:3642]
2235	401.3728891	-0.442475765	0.068788723	-6.432388089	1.26E-10	1.02E-09	FECH	ferrochelatase [Source:HGNC Symbol;Acc:HGNC:3647]
2237	77.05754205	0.519825921	0.172789906	3.008427591	0.002626034	0.006798105	FEN1	flap structure-specific endonuclease 1 [Source:HGNC Symbol;Acc:HGNC:3650]
2239	247.213136	1.150139565	0.167458469	6.868207831	6.50E-12	6.12E-11	GPC4	glypican 4 [Source:HGNC Symbol;Acc:HGNC:4452]
2241	1800.046633	-0.274562743	0.092323677	-2.973914727	0.002940268	0.007517016	FER	FER tyrosine kinase [Source:HGNC Symbol;Acc:HGNC:3655]
2242	249.7572832	0.082176446	0.107154667	0.766895628	0.443143573	0.546070513	FES	FES proto-oncogene, tyrosine kinase [Source:HGNC Symbol;Acc:HGNC:3657]
2243	0.551264068	-0.977827419	1.180052999	-0.828630087	0.407313758	0.511556694	FGA	fibrinogen alpha chain [Source:HGNC Symbol;Acc:HGNC:3661]
2244	0.480751838	-0.488752859	1.111430493	-0.439751169	0.660117338	0.74098994	FGB	fibrinogen beta chain [Source:HGNC Symbol;Acc:HGNC:3662]
2245	112.4445497	0.318140076	0.079077232	4.023156451	5.74E-05	0.000210095	FGD1	FYVE, RhoGEF and PH domain containing 1 [Source:HGNC Symbol;Acc:HGNC:3663]
2246	214.3590066	0.561988011	0.134562938	4.176395223	2.96E-05	0.000113904	FGF1	fibroblast growth factor 1 [Source:HGNC Symbol;Acc:HGNC:3665]
2247	189.154785	0.859629626	0.18149219	4.736455187	2.17E-06	1.01E-05	FGF2	fibroblast growth factor 2 [Source:HGNC Symbol;Acc:HGNC:3676]
2249	0.230052211	0.879296015	1.644602762	0.534655563	0.592888055	NA	FGF4	fibroblast growth factor 4 [Source:HGNC Symbol;Acc:HGNC:3682]
2250	0.774214519	-1.038683803	0.788647629	-1.317044222	0.187823802	0.275019806	FGF5	fibroblast growth factor 5 [Source:HGNC Symbol;Acc:HGNC:3683]
2251	0.529158152	0.652118488	0.89090985	0.731969108	0.464187423	0.566364399	FGF6	fibroblast growth factor 6 [Source:HGNC Symbol;Acc:HGNC:3684]
2252	286.3347594	-2.018437753	0.202149046	-9.984898734	1.77E-23	4.57E-22	FGF7	fibroblast growth factor 7 [Source:HGNC Symbol;Acc:HGNC:3685]
2253	0.353635664	-0.634200243	0.768416775	-0.825333678	0.409182177	NA	FGF8	fibroblast growth factor 8 [Source:HGNC Symbol;Acc:HGNC:3686]
2254	10.95594357	0.849060739	0.278319602	3.050668127	0.002283328	0.006007682	FGF9	fibroblast growth factor 9 [Source:HGNC Symbol;Acc:HGNC:3687]
2255	63.17259138	-4.126145385	0.28741355	-14.35612685	9.75E-47	1.01E-44	FGF10	fibroblast growth factor 10 [Source:HGNC Symbol;Acc:HGNC:3666]
2256	94.7335332	-1.884906419	0.191090129	-9.863965381	5.96E-23	1.47E-21	FGF11	fibroblast growth factor 11 [Source:HGNC Symbol;Acc:HGNC:3667]
2257	59.50216539	-0.872502522	0.257018419	-3.394708146	0.000687018	0.002033115	FGF12	fibroblast growth factor 12 [Source:HGNC Symbol;Acc:HGNC:3668]
2258	77.41162749	-1.086068656	0.19275332	-5.634500384	1.76E-08	1.10E-07	FGF13	fibroblast growth factor 13 [Source:HGNC Symbol;Acc:HGNC:3670]
2259	131.5764778	0.300566485	0.218042856	1.378474355	0.16805688	0.251303643	FGF14	fibroblast growth factor 14 [Source:HGNC Symbol;Acc:HGNC:3671]
2260	645.1830095	-0.669844055	0.169016446	-3.963188624	7.40E-05	0.000264968	FGFR1	fibroblast growth factor receptor 1 [Source:HGNC Symbol;Acc:HGNC:3688]
2261	56.27858883	2.42908183	0.254739933	9.535536097	1.49E-21	3.30E-20	FGFR3	fibroblast growth factor receptor 3 [Source:HGNC Symbol;Acc:HGNC:3690]
2262	41.03038571	0.868077658	0.331049218	2.622201202	0.008736384	0.019805821	GPC5	glypican 5 [Source:HGNC Symbol;Acc:HGNC:4453]
2263	1879.737366	-1.206308351	0.143478017	-8.407617926	4.18E-17	6.34E-16	FGFR2	fibroblast growth factor receptor 2 [Source:HGNC Symbol;Acc:HGNC:3689]
2264	9.124740955	-0.767080302	0.22799077	-3.36452349	0.00076676	0.002243615	FGFR4	fibroblast growth factor receptor 4 [Source:HGNC Symbol;Acc:HGNC:3691]
2266	0.49392587	-0.840830872	1.037137556	-0.810722615	0.417524983	0.521361631	FGG	fibrinogen gamma chain [Source:HGNC Symbol;Acc:HGNC:3694]
2267	1.098897594	1.007041839	0.587665924	1.713629799	0.086596737	0.144948484	FGL1	fibrinogen like 1 [Source:HGNC Symbol;Acc:HGNC:3695]
2268	103.829513	0.002799767	0.260181844	0.01076081	0.991414282	0.99387513	FGR	FGR proto-oncogene, Src family tyrosine kinase [Source:HGNC Symbol;Acc:HGNC:3697]
2271	357.1880205	-0.346534828	0.124176498	-2.790663559	0.005260012	0.012611381	FH	fumarate hydratase [Source:HGNC Symbol;Acc:HGNC:3700]
2272	189.0812901	-0.669919076	0.083617722	-8.011687696	1.13E-15	1.52E-14	FHIT	fragile histidine triad diadenosine triphosphatase [Source:HGNC Symbol;Acc:HGNC:3701]
2273	4172.620871	-2.688714777	0.175313083	-15.33664644	4.35E-53	5.93E-51	FHL1	four and a half LIM domains 1 [Source:HGNC Symbol;Acc:HGNC:3702]
2274	325.9314758	-1.217196139	0.204467529	-5.953004581	2.63E-09	1.83E-08	FHL2	four and a half LIM domains 2 [Source:HGNC Symbol;Acc:HGNC:3703]
2275	40.78811845	0.65436907	0.172754892	3.787846835	0.000151958	0.000513468	FHL3	four and a half LIM domains 3 [Source:HGNC Symbol;Acc:HGNC:3704]
2277	6.078932755	-2.436853488	0.372682262	-6.538689211	6.21E-11	5.24E-10	VEGFD	vascular endothelial growth factor D [Source:HGNC Symbol;Acc:HGNC:3708]
2280	1122.160981	-0.392881126	0.08104122	-4.847917203	1.25E-06	6.05E-06	FKBP1A	FKBP prolyl isomerase 1A [Source:HGNC Symbol;Acc:HGNC:3711]
2281	77.42161502	-0.048585182	0.145150492	-0.33472282	0.737834186	0.80562336	FKBP1B	FKBP prolyl isomerase 1B [Source:HGNC Symbol;Acc:HGNC:3712]
2286	401.607087	-0.575952999	0.152561664	-3.775214443	0.00015987	0.000538849	FKBP2	FKBP prolyl isomerase 2 [Source:HGNC Symbol;Acc:HGNC:3718]
2287	326.5097644	-0.139541595	0.086592105	-1.611481723	0.107074768	0.173195782	FKBP3	FKBP prolyl isomerase 3 [Source:HGNC Symbol;Acc:HGNC:3719]
2288	1025.159949	-0.35923917	0.095377371	-3.76650317	0.00016555	0.000556599	FKBP4	FKBP prolyl isomerase 4 [Source:HGNC Symbol;Acc:HGNC:3720]
2289	2930.36077	-1.651179904	0.333209924	-4.955374334	7.22E-07	3.63E-06	FKBP5	FKBP prolyl isomerase 5 [Source:HGNC Symbol;Acc:HGNC:3721]
2290	1.880399729	1.004939686	0.66144725	1.519304352	0.128685905	0.201758617	FOXG1	forkhead box G1 [Source:HGNC Symbol;Acc:HGNC:3811]
2294	37.70150368	-1.610289357	0.229866024	-7.005338726	2.46E-12	2.40E-11	FOXF1	forkhead box F1 [Source:HGNC Symbol;Acc:HGNC:3809]
2295	16.93432175	-1.329923406	0.273318481	-4.865837827	1.14E-06	5.56E-06	FOXF2	forkhead box F2 [Source:HGNC Symbol;Acc:HGNC:3810]
2296	90.21348925	-1.065827106	0.217368364	-4.903322115	9.42E-07	4.65E-06	FOXC1	forkhead box C1 [Source:HGNC Symbol;Acc:HGNC:3800]
2297	2.495073097	-1.209687247	0.552151165	-2.190862436	0.028461749	0.055838187	FOXD1	forkhead box D1 [Source:HGNC Symbol;Acc:HGNC:3802]
2298	4.151906976	0.551037858	0.310069592	1.777142528	0.075544793	0.129179796	FOXD4	forkhead box D4 [Source:HGNC Symbol;Acc:HGNC:3805]
2299	0.342148165	-1.382404971	1.380912618	-1.0010807	0.316787795	NA	FOXI1	forkhead box I1 [Source:HGNC Symbol;Acc:HGNC:3815]
2300	15.84482566	0.294456032	0.252985821	1.163923066	0.244455191	0.340064894	FOXL1	forkhead box L1 [Source:HGNC Symbol;Acc:HGNC:3817]
2301	0.114107581	-0.332487501	2.059531268	-0.161438433	0.871748099	NA	FOXE3	forkhead box E3 [Source:HGNC Symbol;Acc:HGNC:3808]
2302	100.2577591	-4.877291424	0.346628012	-14.07067881	5.75E-45	5.32E-43	FOXJ1	forkhead box J1 [Source:HGNC Symbol;Acc:HGNC:3816]
2303	10.55692327	0.2068156	0.263601252	0.784577457	0.432701351	0.536188566	FOXC2	forkhead box C2 [Source:HGNC Symbol;Acc:HGNC:3801]
2304	3868.243725	-0.23444506	0.166242722	-1.41025759	0.158463636	0.239463079	FOXE1	forkhead box E1 [Source:HGNC Symbol;Acc:HGNC:3806]
2305	72.32674009	-0.295550225	0.155493509	-1.900723875	0.05733819	0.102387361	FOXM1	forkhead box M1 [Source:HGNC Symbol;Acc:HGNC:3818]
2306	3.750115697	0.693294779	0.349270004	1.984982309	0.04714644	0.086502071	FOXD2	forkhead box D2 [Source:HGNC Symbol;Acc:HGNC:3803]
2307	15.25524503	0.038040711	0.249092291	0.152717335	0.87862119	0.912855976	FOXS1	forkhead box S1 [Source:HGNC Symbol;Acc:HGNC:3735]
2308	1992.230433	-0.751221971	0.128754206	-5.834543157	5.39E-09	3.63E-08	FOXO1	forkhead box O1 [Source:HGNC Symbol;Acc:HGNC:3819]
2309	2692.057813	-0.387837033	0.09838324	-3.942104703	8.08E-05	0.00028763	FOXO3	forkhead box O3 [Source:HGNC Symbol;Acc:HGNC:3821]
2310	264.6504627	-0.29253866	0.103092525	-2.837632118	0.004544953	0.011087009	FOXO3B	forkhead box O3B [Source:HGNC Symbol;Acc:HGNC:3822]
2312	198.9037855	1.358554291	0.255614424	5.31485771	1.07E-07	6.03E-07	FLG	filaggrin [Source:HGNC Symbol;Acc:HGNC:3748]
2313	297.736447	-0.843883509	0.178793126	-4.719887889	2.36E-06	1.09E-05	FLI1	Fli-1 proto-oncogene, ETS transcription factor [Source:HGNC Symbol;Acc:HGNC:3749]
2314	1428.983967	1.023558859	0.091783388	11.15189666	7.01E-29	2.65E-27	FLII	FLII actin remodeling protein [Source:HGNC Symbol;Acc:HGNC:3750]
2315	60.92150043	-0.731587987	0.141513373	-5.169744556	2.34E-07	1.26E-06	MLANA	melan-A [Source:HGNC Symbol;Acc:HGNC:7124]
2316	10533.67057	1.278312124	0.149391577	8.556788498	1.16E-17	1.84E-16	FLNA	filamin A [Source:HGNC Symbol;Acc:HGNC:3754]
2317	8382.04073	0.030420354	0.069148259	0.439929424	0.659988224	0.740916549	FLNB	filamin B [Source:HGNC Symbol;Acc:HGNC:3755]
2318	261.1226076	-2.378751906	0.238184677	-9.987006441	1.74E-23	4.49E-22	FLNC	filamin C [Source:HGNC Symbol;Acc:HGNC:3756]
2319	593.6512571	0.570968936	0.082675466	6.906147156	4.98E-12	4.73E-11	FLOT2	flotillin 2 [Source:HGNC Symbol;Acc:HGNC:3758]
2321	2815.04432	-0.800156022	0.129970696	-6.156434094	7.44E-10	5.52E-09	FLT1	fms related receptor tyrosine kinase 1 [Source:HGNC Symbol;Acc:HGNC:3763]
2322	30.96615491	-1.926998711	0.537073989	-3.587957618	0.000333278	0.001056019	FLT3	fms related receptor tyrosine kinase 3 [Source:HGNC Symbol;Acc:HGNC:3765]
2323	44.6309276	-0.481198446	0.174910801	-2.751107673	0.005939412	0.014045407	FLT3LG	fms related receptor tyrosine kinase 3 ligand [Source:HGNC Symbol;Acc:HGNC:3766]
2324	597.1545754	-1.564451265	0.143887382	-10.87274816	1.55E-27	5.35E-26	FLT4	fms related receptor tyrosine kinase 4 [Source:HGNC Symbol;Acc:HGNC:3767]
2326	25.45478199	-2.873316123	0.327966796	-8.760997012	1.94E-18	3.31E-17	FMO1	flavin containing dimethylaniline monoxygenase 1 [Source:HGNC Symbol;Acc:HGNC:3769]
2327	232.6467356	-2.624248502	0.268824038	-9.761956253	1.64E-22	3.92E-21	FMO2	flavin containing dimethylaniline monoxygenase 2 [Source:HGNC Symbol;Acc:HGNC:3770]
2328	18.74926411	-0.586664609	0.280421368	-2.092082402	0.036431145	0.069224318	FMO3	flavin containing dimethylaniline monoxygenase 3 [Source:HGNC Symbol;Acc:HGNC:3771]
2329	109.6316319	-0.79812695	0.109856437	-7.265181473	3.73E-13	3.98E-12	FMO4	flavin containing dimethylaniline monoxygenase 4 [Source:HGNC Symbol;Acc:HGNC:3772]
2330	216.7887732	1.318201919	0.18664841	7.062486747	1.64E-12	1.63E-11	FMO5	flavin containing dimethylaniline monoxygenase 5 [Source:HGNC Symbol;Acc:HGNC:3773]
2331	1127.657731	-1.751186271	0.108938266	-16.0750334	3.82E-58	6.89E-56	FMOD	fibromodulin [Source:HGNC Symbol;Acc:HGNC:3774]
2332	1281.632784	0.299189274	0.113728197	2.630739621	0.008519928	0.019381742	FMR1	fragile X messenger ribonucleoprotein 1 [Source:HGNC Symbol;Acc:HGNC:3775]
2334	99.78097395	2.221408513	0.31312902	7.09422753	1.30E-12	1.31E-11	AFF2	ALF transcription elongation factor 2 [Source:HGNC Symbol;Acc:HGNC:3776]
2335	88118.47194	5.798134267	0.410356706	14.12949804	2.50E-45	2.37E-43	FN1	fibronectin 1 [Source:HGNC Symbol;Acc:HGNC:3778]
2339	533.1280037	0.278508154	0.075827972	3.672894659	0.000239818	0.000783234	FNTA	farnesyltransferase, CAAX box, subunit alpha [Source:HGNC Symbol;Acc:HGNC:3782]
2342	113.6995359	0.327076552	0.061188458	5.345396214	9.02E-08	5.16E-07	FNTB	farnesyltransferase, CAAX box, subunit beta [Source:HGNC Symbol;Acc:HGNC:3785]
2346	39.62575632	3.472425117	0.295791248	11.73944511	8.00E-32	3.63E-30	FOLH1	folate hydrolase 1 [Source:HGNC Symbol;Acc:HGNC:3788]
2348	237.160419	-1.287478052	0.227769462	-5.65254903	1.58E-08	9.98E-08	FOLR1	folate receptor alpha [Source:HGNC Symbol;Acc:HGNC:3791]
2350	80.43409777	0.549385129	0.252423691	2.17644044	0.029522343	0.057621535	FOLR2	folate receptor beta [Source:HGNC Symbol;Acc:HGNC:3793]
2352	6.706097471	-0.827151431	0.448493395	-1.844288991	0.065141035	0.11420257	FOLR3	folate receptor gamma [Source:HGNC Symbol;Acc:HGNC:3795]
2353	14219.9852	-1.91811915	0.246864253	-7.769934795	7.85E-15	9.76E-14	FOS	Fos proto-oncogene, AP-1 transcription factor subunit [Source:HGNC Symbol;Acc:HGNC:3796]
2354	8821.510358	-3.405389054	0.388637932	-8.762369229	1.91E-18	3.28E-17	FOSB	FosB proto-oncogene, AP-1 transcription factor subunit [Source:HGNC Symbol;Acc:HGNC:3797]
2355	1846.931412	0.143576318	0.181878107	0.789409573	0.429872663	0.533419838	FOSL2	FOS like 2, AP-1 transcription factor subunit [Source:HGNC Symbol;Acc:HGNC:3798]
2356	391.104989	0.746125327	0.094959534	7.85729767	3.93E-15	4.99E-14	FPGS	folylpolyglutamate synthase [Source:HGNC Symbol;Acc:HGNC:3824]
2357	53.82487055	0.175172539	0.316074999	0.554211941	0.579433807	0.671864573	FPR1	formyl peptide receptor 1 [Source:HGNC Symbol;Acc:HGNC:3826]
2358	11.16285751	-0.594409519	0.436575468	-1.361527532	0.173347039	0.257664021	FPR2	formyl peptide receptor 2 [Source:HGNC Symbol;Acc:HGNC:3827]
2359	159.5616461	0.606021216	0.333432631	1.817522218	0.069137189	0.11996085	FPR3	formyl peptide receptor 3 [Source:HGNC Symbol;Acc:HGNC:3828]
2395	115.9975168	-0.384327081	0.071502654	-5.37500444	7.66E-08	4.42E-07	FXN	frataxin [Source:HGNC Symbol;Acc:HGNC:3951]
2444	135.1637815	-0.941556794	0.165196552	-5.699615297	1.20E-08	7.70E-08	FRK	fyn related Src family tyrosine kinase [Source:HGNC Symbol;Acc:HGNC:3955]
2475	1392.126942	0.288888548	0.061010986	4.735025059	2.19E-06	1.02E-05	MTOR	mechanistic target of rapamycin kinase [Source:HGNC Symbol;Acc:HGNC:3942]
2483	237.3931359	-0.18961129	0.116048006	-1.633903905	0.10227903	0.166808109	FRG1	FSHD region gene 1 [Source:HGNC Symbol;Acc:HGNC:3954]
2487	111.8239111	-0.826951944	0.190443832	-4.342235369	1.41E-05	5.76E-05	FRZB	frizzled related protein [Source:HGNC Symbol;Acc:HGNC:3959]
2488	1.084629063	-1.190600431	0.673008604	-1.769071635	0.076881921	0.131119285	FSHB	follicle stimulating hormone subunit beta [Source:HGNC Symbol;Acc:HGNC:3964]
2491	25.29900821	0.519146699	0.303115844	1.712700636	0.086767628	0.145205384	CENPI	centromere protein I [Source:HGNC Symbol;Acc:HGNC:3968]
2492	3.606762749	-0.590196055	0.526146552	-1.121733198	0.261975897	0.360158337	FSHR	follicle stimulating hormone receptor [Source:HGNC Symbol;Acc:HGNC:3969]
2494	51.69387592	0.736470606	0.257031464	2.865293589	0.004166228	0.010255281	NR5A2	nuclear receptor subfamily 5 group A member 2 [Source:HGNC Symbol;Acc:HGNC:7984]
2495	4709.065095	0.735097187	0.134859222	5.450848485	5.01E-08	2.97E-07	FTH1	ferritin heavy chain 1 [Source:HGNC Symbol;Acc:HGNC:3976]
2512	8955.649741	-0.075137715	0.166698641	-0.450739818	0.652177081	0.734543224	FTL	ferritin light chain [Source:HGNC Symbol;Acc:HGNC:3999]
2515	0.19100321	-0.241369926	1.482686516	-0.162792285	0.870681983	NA	ADAM2	ADAM metallopeptidase domain 2 [Source:HGNC Symbol;Acc:HGNC:198]
2516	0.440443417	-0.200952413	0.839116775	-0.239480868	0.81073273	0.861726907	NR5A1	nuclear receptor subfamily 5 group A member 1 [Source:HGNC Symbol;Acc:HGNC:7983]
2517	1263.702325	0.983362791	0.094836083	10.36907849	3.43E-25	9.89E-24	FUCA1	alpha-L-fucosidase 1 [Source:HGNC Symbol;Acc:HGNC:4006]
2519	505.6817272	0.256259651	0.081875716	3.129861498	0.001748887	0.004724483	FUCA2	alpha-L-fucosidase 2 [Source:HGNC Symbol;Acc:HGNC:4008]
2521	777.528009	0.616556499	0.116494062	5.292600205	1.21E-07	6.77E-07	FUS	FUS RNA binding protein [Source:HGNC Symbol;Acc:HGNC:4010]
2523	60.76873978	0.686015368	0.132157883	5.190877407	2.09E-07	1.14E-06	FUT1	fucosyltransferase 1 (H blood group) [Source:HGNC Symbol;Acc:HGNC:4012]
2524	25.99971718	1.220887896	0.182134451	6.703223289	2.04E-11	1.82E-10	FUT2	fucosyltransferase 2 (H blood group) [Source:HGNC Symbol;Acc:HGNC:4013]
2525	5.108446608	4.667723437	0.603403539	7.735658038	1.03E-14	1.27E-13	FUT3	fucosyltransferase 3 (Lewis blood group) [Source:HGNC Symbol;Acc:HGNC:4014]
2526	107.1347365	-0.285945348	0.137141251	-2.085042577	0.037065436	0.070272517	FUT4	fucosyltransferase 4 [Source:HGNC Symbol;Acc:HGNC:4015]
2527	2.070302747	0.450707085	0.329504948	1.367831007	0.17136498	0.255246289	FUT5	fucosyltransferase 5 [Source:HGNC Symbol;Acc:HGNC:4016]
2528	1.402027757	1.410941936	0.465987323	3.027854767	0.002462964	0.006429193	FUT6	fucosyltransferase 6 [Source:HGNC Symbol;Acc:HGNC:4017]
2529	10.6845139	0.021976739	0.36452209	0.060289182	0.951925318	0.966775506	FUT7	fucosyltransferase 7 [Source:HGNC Symbol;Acc:HGNC:4018]
2530	592.8335096	0.594115366	0.110138392	5.39426223	6.88E-08	4.00E-07	FUT8	fucosyltransferase 8 [Source:HGNC Symbol;Acc:HGNC:4019]
2531	683.6885336	-0.075312352	0.066484048	-1.132788308	0.257303163	0.354605845	KDSR	3-ketodihydrosphingosine reductase [Source:HGNC Symbol;Acc:HGNC:4021]
2532	80.9431149	-1.464478779	0.31165909	-4.69897662	2.61E-06	1.21E-05	ACKR1	atypical chemokine receptor 1 (Duffy blood group) [Source:HGNC Symbol;Acc:HGNC:4035]
2533	444.9848636	-0.800004709	0.408120612	-1.960216384	0.049970504	0.090980897	FYB1	FYN binding protein 1 [Source:HGNC Symbol;Acc:HGNC:4036]
2534	1060.570146	1.500548692	0.143562455	10.45223624	1.43E-25	4.26E-24	FYN	FYN proto-oncogene, Src family tyrosine kinase [Source:HGNC Symbol;Acc:HGNC:4037]
2535	53.0975816	-0.300224803	0.192015684	-1.56354313	0.117924899	0.187553704	FZD2	frizzled class receptor 2 [Source:HGNC Symbol;Acc:HGNC:4040]
2537	878.8552761	1.076200181	0.249285994	4.317130551	1.58E-05	6.41E-05	IFI6	interferon alpha inducible protein 6 [Source:HGNC Symbol;Acc:HGNC:4054]
2538	0.833864515	-0.56715941	0.865985781	-0.654929241	0.512513313	0.612196574	G6PC1	glucose-6-phosphatase catalytic subunit 1 [Source:HGNC Symbol;Acc:HGNC:4056]
2539	448.386307	0.312318543	0.128940094	2.422198817	0.015426908	0.032792328	G6PD	glucose-6-phosphate dehydrogenase [Source:HGNC Symbol;Acc:HGNC:4057]
2542	155.8135461	0.624296087	0.110088789	5.670841599	1.42E-08	9.02E-08	SLC37A4	solute carrier family 37 member 4 [Source:HGNC Symbol;Acc:HGNC:4061]
2543	0.145704424	0.153471371	1.796251196	0.085439816	0.93191174	NA	GAGE1	G antigen 1 [Source:HGNC Symbol;Acc:HGNC:4098]
2547	2182.49595	0.275994385	0.077177726	3.576088599	0.000348773	0.001099831	XRCC6	X-ray repair cross complementing 6 [Source:HGNC Symbol;Acc:HGNC:4055]
2548	766.1727185	0.258934611	0.11504944	2.250637744	0.024408491	0.048841168	GAA	alpha glucosidase [Source:HGNC Symbol;Acc:HGNC:4065]
2549	1041.854999	-0.349200183	0.09722703	-3.591595721	0.000328659	0.001043532	GAB1	GRB2 associated binding protein 1 [Source:HGNC Symbol;Acc:HGNC:4066]
2550	296.0252115	0.343292851	0.146552087	2.342463077	0.019156929	0.039646451	GABBR1	gamma-aminobutyric acid type B receptor subunit 1 [Source:HGNC Symbol;Acc:HGNC:4070]
2551	780.4939646	-0.514907669	0.088447404	-5.821625566	5.83E-09	3.90E-08	GABPA	GA binding protein transcription factor subunit alpha [Source:HGNC Symbol;Acc:HGNC:4071]
2553	444.9205169	-0.031810568	0.108019094	-0.294490235	0.768383324	0.8290688	GABPB1	GA binding protein transcription factor subunit beta 1 [Source:HGNC Symbol;Acc:HGNC:4074]
2554	0.996169327	2.555420705	0.969119663	2.636847443	0.008368046	0.019072485	GABRA1	gamma-aminobutyric acid type A receptor subunit alpha1 [Source:HGNC Symbol;Acc:HGNC:4075]
2555	2.464365116	-2.369277137	0.599130428	-3.954526469	7.67E-05	0.000273874	GABRA2	gamma-aminobutyric acid type A receptor subunit alpha2 [Source:HGNC Symbol;Acc:HGNC:4076]
2556	1.066660566	0.459650367	0.608092304	0.755889137	0.449715668	0.552483392	GABRA3	gamma-aminobutyric acid type A receptor subunit alpha3 [Source:HGNC Symbol;Acc:HGNC:4077]
2557	2.355683207	-1.883660636	0.810180375	-2.324989216	0.020072537	0.04121663	GABRA4	gamma-aminobutyric acid type A receptor subunit alpha4 [Source:HGNC Symbol;Acc:HGNC:4078]
2558	3.798594835	0.132472662	0.517204354	0.256132148	0.797848799	0.851562325	GABRA5	gamma-aminobutyric acid type A receptor subunit alpha5 [Source:HGNC Symbol;Acc:HGNC:4079]
2559	0.827903853	2.413370535	0.872406921	2.766335843	0.005669012	0.013480958	GABRA6	gamma-aminobutyric acid type A receptor subunit alpha6 [Source:HGNC Symbol;Acc:HGNC:4080]
2560	10.74046425	0.153914269	0.317851148	0.484233798	0.628219953	0.713780873	GABRB1	gamma-aminobutyric acid type A receptor subunit beta1 [Source:HGNC Symbol;Acc:HGNC:4081]
2561	601.4299279	6.497886992	0.419067273	15.505594	3.18E-54	4.69E-52	GABRB2	gamma-aminobutyric acid type A receptor subunit beta2 [Source:HGNC Symbol;Acc:HGNC:4082]
2562	360.5390867	-1.906004094	0.323793855	-5.886473948	3.95E-09	2.69E-08	GABRB3	gamma-aminobutyric acid type A receptor subunit beta3 [Source:HGNC Symbol;Acc:HGNC:4083]
2563	9.893334234	2.538864335	0.372948658	6.807543825	9.93E-12	9.17E-11	GABRD	gamma-aminobutyric acid type A receptor subunit delta [Source:HGNC Symbol;Acc:HGNC:4084]
2564	344.3606541	0.358483976	0.18250819	1.964207615	0.04950602	0.090242003	GABRE	gamma-aminobutyric acid type A receptor subunit epsilon [Source:HGNC Symbol;Acc:HGNC:4085]
2565	8.963897889	-2.606974284	0.414122783	-6.295172323	3.07E-10	2.38E-09	GABRG1	gamma-aminobutyric acid type A receptor subunit gamma1 [Source:HGNC Symbol;Acc:HGNC:4086]
2566	0.929675602	-1.851598415	1.245600538	-1.48651061	0.137144113	0.212524042	GABRG2	gamma-aminobutyric acid type A receptor subunit gamma2 [Source:HGNC Symbol;Acc:HGNC:4087]
2567	48.23723104	3.915764702	0.439535836	8.908863355	5.16E-19	9.29E-18	GABRG3	gamma-aminobutyric acid type A receptor subunit gamma3 [Source:HGNC Symbol;Acc:HGNC:4088]
2568	3.132723728	0.985195748	0.443041983	2.223707427	0.026168135	0.051896173	GABRP	gamma-aminobutyric acid type A receptor subunit pi [Source:HGNC Symbol;Acc:HGNC:4089]
2569	1.312898263	0.460523155	0.583559602	0.789162158	0.430017236	0.533558253	GABRR1	gamma-aminobutyric acid type A receptor subunit rho1 [Source:HGNC Symbol;Acc:HGNC:4090]
2570	46.11533325	-0.885039916	0.147885841	-5.984615621	2.17E-09	1.52E-08	GABRR2	gamma-aminobutyric acid type A receptor subunit rho2 [Source:HGNC Symbol;Acc:HGNC:4091]
2571	7.850591909	0.588709577	0.309141707	1.904335661	0.056866483	0.101674288	GAD1	glutamate decarboxylase 1 [Source:HGNC Symbol;Acc:HGNC:4092]
2572	0.471154614	-0.350640378	1.060825098	-0.330535522	0.740995356	0.807963012	GAD2	glutamate decarboxylase 2 [Source:HGNC Symbol;Acc:HGNC:4093]
2580	873.4428787	0.333695085	0.080439951	4.148375017	3.35E-05	0.000127625	GAK	cyclin G associated kinase [Source:HGNC Symbol;Acc:HGNC:4113]
2581	637.6264429	-0.494393248	0.076465245	-6.46559422	1.01E-10	8.31E-10	GALC	galactosylceramidase [Source:HGNC Symbol;Acc:HGNC:4115]
2582	181.5603697	3.492759162	0.134478838	25.97255603	1.01E-148	1.63E-144	GALE	UDP-galactose-4-epimerase [Source:HGNC Symbol;Acc:HGNC:4116]
2583	19.2084724	-0.665440472	0.195628851	-3.401545671	0.000670059	0.001988392	B4GALNT1	beta-1,4-N-acetyl-galactosaminyltransferase 1 [Source:HGNC Symbol;Acc:HGNC:4117]
2584	59.55592147	0.549028212	0.134251582	4.089547442	4.32E-05	0.000161518	GALK1	galactokinase 1 [Source:HGNC Symbol;Acc:HGNC:4118]
2585	532.6372164	-0.450142636	0.070685445	-6.368250689	1.91E-10	1.52E-09	GALK2	galactokinase 2 [Source:HGNC Symbol;Acc:HGNC:4119]
2587	6.66976623	-1.527138389	0.470348949	-3.246820032	0.001167022	0.003282534	GALR1	galanin receptor 1 [Source:HGNC Symbol;Acc:HGNC:4132]
2588	298.7088615	0.111261627	0.094217614	1.180900486	0.237642258	0.332664155	GALNS	galactosamine (N-acetyl)-6-sulfatase [Source:HGNC Symbol;Acc:HGNC:4122]
2589	846.4542889	0.057324161	0.097559692	0.587580384	0.556813981	0.652079157	GALNT1	polypeptide N-acetylgalactosaminyltransferase 1 [Source:HGNC Symbol;Acc:HGNC:4123]
2590	879.2344978	0.580083238	0.092092075	6.298948479	3.00E-10	2.33E-09	GALNT2	polypeptide N-acetylgalactosaminyltransferase 2 [Source:HGNC Symbol;Acc:HGNC:4124]
2591	601.0746888	0.304611693	0.141289166	2.155945159	0.031087948	0.060255044	GALNT3	polypeptide N-acetylgalactosaminyltransferase 3 [Source:HGNC Symbol;Acc:HGNC:4125]
2592	281.7993016	-0.308791306	0.072634278	-4.251316502	2.13E-05	8.40E-05	GALT	galactose-1-phosphate uridylyltransferase [Source:HGNC Symbol;Acc:HGNC:4135]
2593	100.7149307	0.04918385	0.121683821	0.404193836	0.686070186	0.763376531	GAMT	guanidinoacetate N-methyltransferase [Source:HGNC Symbol;Acc:HGNC:4136]
2595	614.4449801	1.059038898	0.087604489	12.08886567	1.21E-33	6.14E-32	GANC	glucosidase alpha, neutral C [Source:HGNC Symbol;Acc:HGNC:4139]
2596	18.28128386	4.102746352	0.450833058	9.100367156	9.00E-20	1.72E-18	GAP43	growth associated protein 43 [Source:HGNC Symbol;Acc:HGNC:4140]
2597	7626.065709	0.683712688	0.120493576	5.674266723	1.39E-08	8.85E-08	GAPDH	glyceraldehyde-3-phosphate dehydrogenase [Source:HGNC Symbol;Acc:HGNC:4141]
2615	361.4681415	-0.762619902	0.206404268	-3.694787474	0.000220071	0.00072364	LRRC32	leucine rich repeat containing 32 [Source:HGNC Symbol;Acc:HGNC:4161]
2617	774.1078313	1.019184135	0.105160529	9.691698411	3.27E-22	7.67E-21	GARS1	glycyl-tRNA synthetase 1 [Source:HGNC Symbol;Acc:HGNC:4162]
2618	648.9267575	0.173222489	0.0580491	2.984068465	0.002844431	0.007299728	GART	phosphoribosylglycinamide formyltransferase, phosphoribosylglycinamide synthetase, phosphoribosylaminoimidazole synthetase [Source:HGNC Symbol;Acc:HGNC:4163]
2619	127.5049457	-2.145453806	0.24602327	-8.720532044	2.77E-18	4.66E-17	GAS1	growth arrest specific 1 [Source:HGNC Symbol;Acc:HGNC:4165]
2620	48.36499466	-0.43796496	0.13325127	-3.286760124	0.001013471	0.002886062	GAS2	growth arrest specific 2 [Source:HGNC Symbol;Acc:HGNC:4167]
2621	1020.356022	0.553524442	0.154225452	3.589060281	0.000331872	0.001052492	GAS6	growth arrest specific 6 [Source:HGNC Symbol;Acc:HGNC:4168]
2622	469.6895882	0.197271381	0.098826808	1.996132268	0.045919528	0.084543845	GAS8	growth arrest specific 8 [Source:HGNC Symbol;Acc:HGNC:4166]
2623	6.081889076	0.267337465	0.253638421	1.054010127	0.29187828	0.392728407	GATA1	GATA binding protein 1 [Source:HGNC Symbol;Acc:HGNC:4170]
2624	50.68246519	-0.739027896	0.170134357	-4.343789878	1.40E-05	5.73E-05	GATA2	GATA binding protein 2 [Source:HGNC Symbol;Acc:HGNC:4171]
2625	65.27603531	0.263669742	0.209117079	1.26087139	0.207355187	0.297976447	GATA3	GATA binding protein 3 [Source:HGNC Symbol;Acc:HGNC:4172]
2626	0.76218074	-1.164238506	0.761058737	-1.529761699	0.126075725	0.198329785	GATA4	GATA binding protein 4 [Source:HGNC Symbol;Acc:HGNC:4173]
2627	132.5424742	-0.144445971	0.184515698	-0.782838384	0.433722024	0.537185518	GATA6	GATA binding protein 6 [Source:HGNC Symbol;Acc:HGNC:4174]
2628	571.6166475	-1.811722058	0.184142057	-9.838719563	7.67E-23	1.88E-21	GATM	glycine amidinotransferase [Source:HGNC Symbol;Acc:HGNC:4175]
2629	525.5711577	0.080212515	0.075236241	1.066141988	0.286359462	0.387092051	GBA1	glucosylceramidase beta 1 [Source:HGNC Symbol;Acc:HGNC:4177]
2630	127.2488046	0.21122421	0.065089403	3.245139765	0.00117393	0.003300241		glucosylceramidase beta 1 like, pseudogene [Source:NCBI gene (formerly Entrezgene);Acc:2630]
2631	820.1796494	-0.707981892	0.1031344	-6.864653226	6.67E-12	6.26E-11	NIPSNAP2	nipsnap homolog 2 [Source:HGNC Symbol;Acc:HGNC:4179]
2632	428.1286504	-0.290661488	0.090718651	-3.203988218	0.00135538	0.00376029	GBE1	1,4-alpha-glucan branching enzyme 1 [Source:HGNC Symbol;Acc:HGNC:4180]
2633	2642.809069	-1.873822136	0.313534363	-5.976449015	2.28E-09	1.60E-08	GBP1	guanylate binding protein 1 [Source:HGNC Symbol;Acc:HGNC:4182]
2634	784.3567995	0.437961874	0.284353222	1.540203664	0.123510717	0.195035984	GBP2	guanylate binding protein 2 [Source:HGNC Symbol;Acc:HGNC:4183]
2635	585.2367186	1.084544345	0.236804075	4.579922648	4.65E-06	2.06E-05	GBP3	guanylate binding protein 3 [Source:HGNC Symbol;Acc:HGNC:4184]
2636	0.281408936	-0.304654392	0.936947303	-0.325156378	0.745062721	NA	GBX1	gastrulation brain homeobox 1 [Source:HGNC Symbol;Acc:HGNC:4185]
2637	1.225203004	3.812531641	0.677708161	5.625624508	1.85E-08	1.16E-07	GBX2	gastrulation brain homeobox 2 [Source:HGNC Symbol;Acc:HGNC:4186]
2638	0.251491155	-0.566860993	1.466629627	-0.386505893	0.699122039	NA	GC	GC vitamin D binding protein [Source:HGNC Symbol;Acc:HGNC:4187]
2639	161.6290856	-0.390790047	0.106498783	-3.669432056	0.00024309	0.000792637	GCDH	glutaryl-CoA dehydrogenase [Source:HGNC Symbol;Acc:HGNC:4189]
2641	0.296229861	-0.139672418	1.015827337	-0.137496219	0.890638581	NA	GCG	glucagon [Source:HGNC Symbol;Acc:HGNC:4191]
2642	2.249393049	1.034113174	0.434212704	2.38158203	0.017238451	0.036129628	GCGR	glucagon receptor [Source:HGNC Symbol;Acc:HGNC:4192]
2643	72.44553634	-0.470260119	0.241249961	-1.949265061	0.051263779	0.093041944	GCH1	GTP cyclohydrolase 1 [Source:HGNC Symbol;Acc:HGNC:4193]
2644	37.52525066	1.030338695	0.12250373	8.410672021	4.08E-17	6.18E-16	GCHFR	GTP cyclohydrolase I feedback regulator [Source:HGNC Symbol;Acc:HGNC:4194]
2645	8.29700424	-0.847823186	0.404695149	-2.094967501	0.036173882	0.068804269	GCK	glucokinase [Source:HGNC Symbol;Acc:HGNC:4195]
2646	9.013989872	3.981002528	0.400320037	9.944549762	2.66E-23	6.78E-22	GCKR	glucokinase regulator [Source:HGNC Symbol;Acc:HGNC:4196]
2647	222.1481733	0.10407038	0.122396873	0.850269927	0.395175032	0.499671479	BLOC1S1	biogenesis of lysosomal organelles complex 1 subunit 1 [Source:HGNC Symbol;Acc:HGNC:4200]
2648	436.834494	0.469672234	0.108287767	4.337260297	1.44E-05	5.89E-05	KAT2A	lysine acetyltransferase 2A [Source:HGNC Symbol;Acc:HGNC:4201]
2649	514.0915621	-0.105023931	0.105223228	-0.998105956	0.318227982	0.420443513	NR6A1	nuclear receptor subfamily 6 group A member 1 [Source:HGNC Symbol;Acc:HGNC:7985]
2650	1041.440379	0.533963302	0.144481211	3.695728311	0.000219257	0.000721185	GCNT1	glucosaminyl (N-acetyl) transferase 1 [Source:HGNC Symbol;Acc:HGNC:4203]
2651	178.4249338	-0.465158126	0.185589884	-2.506376509	0.012197566	0.026637604	GCNT2	glucosaminyl (N-acetyl) transferase 2 (I blood group) [Source:HGNC Symbol;Acc:HGNC:4204]
2652	0.230727738	-0.633980817	1.191128864	-0.532252081	0.594551416	NA	OPN1MW	opsin 1, medium wave sensitive [Source:HGNC Symbol;Acc:HGNC:4206]
2653	388.8855594	-1.304946889	0.130115069	-10.0291757	1.13E-23	2.96E-22	GCSH	glycine cleavage system protein H [Source:HGNC Symbol;Acc:HGNC:4208]
2657	7.484120704	0.773254669	0.182646864	4.233604957	2.30E-05	9.03E-05	GDF1	growth differentiation factor 1 [Source:HGNC Symbol;Acc:HGNC:4214]
2660	8.460915781	-0.104412306	0.259898946	-0.401741938	0.687873957	0.764938347	MSTN	myostatin [Source:HGNC Symbol;Acc:HGNC:4223]
2661	67.14215921	0.016953375	0.147628263	0.114838277	0.908573309	0.935828481	GDF9	growth differentiation factor 9 [Source:HGNC Symbol;Acc:HGNC:4224]
2662	92.39401884	-3.797191822	0.298461745	-12.72254111	4.43E-37	2.70E-35	GDF10	growth differentiation factor 10 [Source:HGNC Symbol;Acc:HGNC:4215]
2664	723.2990914	0.440842916	0.088860217	4.961083034	7.01E-07	3.53E-06	GDI1	GDP dissociation inhibitor 1 [Source:HGNC Symbol;Acc:HGNC:4226]
2665	1970.110181	0.149744715	0.075149511	1.992623946	0.046302641	0.085157009	GDI2	GDP dissociation inhibitor 2 [Source:HGNC Symbol;Acc:HGNC:4227]
2668	1.164899089	1.202819288	0.646737528	1.859826028	0.062910144	0.110860471	GDNF	glial cell derived neurotrophic factor [Source:HGNC Symbol;Acc:HGNC:4232]
2669	243.9517033	-0.732063009	0.24595061	-2.976463485	0.002915938	0.007463674	GEM	GTP binding protein overexpressed in skeletal muscle [Source:HGNC Symbol;Acc:HGNC:4234]
2670	36.2054976	0.15829784	0.154317299	1.025794521	0.304988449	0.406446302	GFAP	glial fibrillary acidic protein [Source:HGNC Symbol;Acc:HGNC:4235]
2671	123.3189108	0.402447762	0.083759986	4.804773506	1.55E-06	7.40E-06	GFER	growth factor, augmenter of liver regeneration [Source:HGNC Symbol;Acc:HGNC:4236]
2672	47.12844787	-0.526322075	0.333267615	-1.579277589	0.1142724	0.182833577	GFI1	growth factor independent 1 transcriptional repressor [Source:HGNC Symbol;Acc:HGNC:4237]
2673	2339.481433	-0.008282362	0.100980387	-0.082019507	0.934631202	0.954633899	GFPT1	glutamine--fructose-6-phosphate transaminase 1 [Source:HGNC Symbol;Acc:HGNC:4241]
2674	249.8364997	-3.479117611	0.213477569	-16.29734506	1.03E-59	1.99E-57	GFRA1	GDNF family receptor alpha 1 [Source:HGNC Symbol;Acc:HGNC:4243]
2675	413.6177454	-0.835873326	0.232178027	-3.600139673	0.000318046	0.00101302	GFRA2	GDNF family receptor alpha 2 [Source:HGNC Symbol;Acc:HGNC:4244]
2676	3.340716042	-2.270433339	0.546590593	-4.153809757	3.27E-05	0.000124821	GFRA3	GDNF family receptor alpha 3 [Source:HGNC Symbol;Acc:HGNC:4245]
2677	996.232893	-0.214639042	0.062583249	-3.42965641	0.000604346	0.001809007	GGCX	gamma-glutamyl carboxylase [Source:HGNC Symbol;Acc:HGNC:4247]
2678	213.4195725	0.401351636	0.190874479	2.102699317	0.035492062	0.067666756	GGT1	gamma-glutamyltransferase 1 [Source:HGNC Symbol;Acc:HGNC:4250]
2681	75.17869888	-0.531713605	0.202726377	-2.622814121	0.008720684	0.01977699	GGTA1	glycoprotein alpha-galactosyltransferase 1 (inactive) [Source:HGNC Symbol;Acc:HGNC:4253]
2683	1625.788445	0.29167085	0.112402026	2.594889605	0.009462131	0.021258705	B4GALT1	beta-1,4-galactosyltransferase 1 [Source:HGNC Symbol;Acc:HGNC:924]
2686	344.9530956	0.038485126	0.091020393	0.422818714	0.672427533	0.751496834	GGT7	gamma-glutamyltransferase 7 [Source:HGNC Symbol;Acc:HGNC:4259]
2687	365.5824215	0.123021118	0.17700003	0.695034448	0.487033714	0.588044069	GGT5	gamma-glutamyltransferase 5 [Source:HGNC Symbol;Acc:HGNC:4260]
2688	0.607158603	-0.099685737	0.740791516	-0.134566521	0.892954613	0.923805307	GH1	growth hormone 1 [Source:HGNC Symbol;Acc:HGNC:4261]
2689	0.145968458	0.153471362	1.800867482	0.085220797	0.932085857	NA	GH2	growth hormone 2 [Source:HGNC Symbol;Acc:HGNC:4262]
2690	220.075134	-2.70405379	0.152313466	-17.75321548	1.63E-70	5.72E-68	GHR	growth hormone receptor [Source:HGNC Symbol;Acc:HGNC:4263]
2691	0.595809163	-0.642777311	0.907065981	-0.708633466	0.478551963	0.580057545	GHRH	growth hormone releasing hormone [Source:HGNC Symbol;Acc:HGNC:4265]
2692	0.520622325	-0.921785198	1.146225011	-0.804192187	0.42128599	0.525306821	GHRHR	growth hormone releasing hormone receptor [Source:HGNC Symbol;Acc:HGNC:4266]
2693	1.348113523	-1.05105915	0.607885159	-1.729042294	0.083801526	0.14096729	GHSR	growth hormone secretagogue receptor [Source:HGNC Symbol;Acc:HGNC:4267]
2694	1.555262907	0.650496754	0.493399022	1.318398954	0.187370131	0.274442582	CBLIF	cobalamin binding intrinsic factor [Source:HGNC Symbol;Acc:HGNC:4268]
2696	15.72276296	1.32904958	0.310113879	4.285682351	1.82E-05	7.30E-05	GIPR	gastric inhibitory polypeptide receptor [Source:HGNC Symbol;Acc:HGNC:4271]
2697	3447.88857	-0.122716939	0.188452915	-0.651180901	0.514929718	0.614469611	GJA1	gap junction protein alpha 1 [Source:HGNC Symbol;Acc:HGNC:4274]
2700	4.834490806	1.534873303	0.409592926	3.747313991	0.000178738	0.000596903	GJA3	gap junction protein alpha 3 [Source:HGNC Symbol;Acc:HGNC:4277]
2701	200.8979946	1.889577904	0.20777846	9.094195328	9.53E-20	1.82E-18	GJA4	gap junction protein alpha 4 [Source:HGNC Symbol;Acc:HGNC:4278]
2702	87.46239862	0.22492026	0.170177971	1.321676706	0.186275829	0.273074956	GJA5	gap junction protein alpha 5 [Source:HGNC Symbol;Acc:HGNC:4279]
2703	0.522744257	-0.760270331	1.082126249	-0.702570825	0.482323249	0.583730913	GJA8	gap junction protein alpha 8 [Source:HGNC Symbol;Acc:HGNC:4281]
2705	2.672902803	-3.015245899	0.747256577	-4.035087804	5.46E-05	0.000200676	GJB1	gap junction protein beta 1 [Source:HGNC Symbol;Acc:HGNC:4283]
2706	28.55105685	0.827490433	0.275769758	3.000656923	0.002693979	0.006958526	GJB2	gap junction protein beta 2 [Source:HGNC Symbol;Acc:HGNC:4284]
2707	40.18339253	3.73997733	0.269905685	13.8566082	1.16E-43	9.81E-42	GJB3	gap junction protein beta 3 [Source:HGNC Symbol;Acc:HGNC:4285]
2709	9.703913977	1.147956623	0.393430889	2.917810103	0.003524989	0.008841206	GJB5	gap junction protein beta 5 [Source:HGNC Symbol;Acc:HGNC:4287]
2710	186.8970794	-0.3893304	0.139860819	-2.783698839	0.005374291	0.012855804	GK	glycerol kinase [Source:HGNC Symbol;Acc:HGNC:4289]
2712	0.149949599	-0.140128721	1.808949896	-0.077464125	0.938254329	NA	GK2	glycerol kinase 2 [Source:HGNC Symbol;Acc:HGNC:4291]
2713	52.59190948	0.824331623	0.115695053	7.125037764	1.04E-12	1.06E-11	GK3	glycerol kinase 3 [Source:HGNC Symbol;Acc:HGNC:4292]
2717	103.0189406	-0.044373972	0.165164727	-0.268664943	0.788187532	0.84428896	GLA	galactosidase alpha [Source:HGNC Symbol;Acc:HGNC:4296]
2719	176.8643214	-4.703249825	0.252320706	-18.63996779	1.52E-77	7.03E-75	GPC3	glypican 3 [Source:HGNC Symbol;Acc:HGNC:4451]
2720	880.5038853	0.645266118	0.072662813	8.880279942	6.67E-19	1.19E-17	GLB1	galactosidase beta 1 [Source:HGNC Symbol;Acc:HGNC:4298]
2729	689.3382288	-0.250685107	0.146828542	-1.707332261	0.087760313	0.146652998	GCLC	glutamate-cysteine ligase catalytic subunit [Source:HGNC Symbol;Acc:HGNC:4311]
2730	534.652612	-0.01954183	0.11745041	-0.166383668	0.867855026	0.904879175	GCLM	glutamate-cysteine ligase modifier subunit [Source:HGNC Symbol;Acc:HGNC:4312]
2731	170.3459861	-1.718369297	0.449884569	-3.819578207	0.00013368	0.000456624	GLDC	glycine decarboxylase [Source:HGNC Symbol;Acc:HGNC:4313]
2733	452.1053612	0.163798839	0.051111174	3.204755935	0.001351771	0.003751564	GLE1	GLE1 RNA export mediator [Source:HGNC Symbol;Acc:HGNC:4315]
2734	4138.21894	0.270512379	0.061085973	4.428387793	9.49E-06	3.99E-05	GLG1	golgi glycoprotein 1 [Source:HGNC Symbol;Acc:HGNC:4316]
2735	46.47827959	-1.869911001	0.247395256	-7.558394742	4.08E-14	4.75E-13	GLI1	GLI family zinc finger 1 [Source:HGNC Symbol;Acc:HGNC:4317]
2736	45.9958517	-0.67686257	0.223003346	-3.035212623	0.002403662	0.006293542	GLI2	GLI family zinc finger 2 [Source:HGNC Symbol;Acc:HGNC:4318]
2737	573.1056001	-1.115665481	0.152992584	-7.292284698	3.05E-13	3.28E-12	GLI3	GLI family zinc finger 3 [Source:HGNC Symbol;Acc:HGNC:4319]
2738	71.01377497	-0.430551603	0.113525125	-3.792566654	0.000149098	0.000504806	GLI4	GLI family zinc finger 4 [Source:HGNC Symbol;Acc:HGNC:4320]
2739	631.752113	-0.021405306	0.08444875	-0.253470967	0.799904294	0.853192517	GLO1	glyoxalase I [Source:HGNC Symbol;Acc:HGNC:4323]
2740	28.96025855	1.55655979	0.30661358	5.076617259	3.84E-07	2.00E-06	GLP1R	glucagon like peptide 1 receptor [Source:HGNC Symbol;Acc:HGNC:4324]
2741	7.064037764	0.134227663	0.265747174	0.505095354	0.613491864	0.701139759	GLRA1	glycine receptor alpha 1 [Source:HGNC Symbol;Acc:HGNC:4326]
2742	0.952874816	-0.224167658	0.561060253	-0.399542931	0.689493197	0.766208949	GLRA2	glycine receptor alpha 2 [Source:HGNC Symbol;Acc:HGNC:4327]
2743	25.00025143	1.871197771	0.216542449	8.641251532	5.56E-18	9.11E-17	GLRB	glycine receptor beta [Source:HGNC Symbol;Acc:HGNC:4329]
2744	3895.798876	0.522255159	0.174863895	2.986638025	0.002820635	0.007247869	GLS	glutaminase [Source:HGNC Symbol;Acc:HGNC:4331]
2745	95.87321863	0.63220047	0.211839073	2.984343077	0.002841879	0.007294337	GLRX	glutaredoxin [Source:HGNC Symbol;Acc:HGNC:4330]
2746	1962.087806	0.092807799	0.092835783	0.999698563	0.317456408	0.419681113	GLUD1	glutamate dehydrogenase 1 [Source:HGNC Symbol;Acc:HGNC:4335]
2747	38.36556499	0.265756822	0.187758337	1.415419558	0.156945519	0.237616168	GLUD2	glutamate dehydrogenase 2 [Source:HGNC Symbol;Acc:HGNC:4336]
2752	11960.01445	-0.975450833	0.113578599	-8.588332994	8.82E-18	1.42E-16	GLUL	glutamate-ammonia ligase [Source:HGNC Symbol;Acc:HGNC:4341]
2760	589.175675	0.022431917	0.167498858	0.133922808	0.893463615	0.924302299	GM2A	ganglioside GM2 activator [Source:HGNC Symbol;Acc:HGNC:4367]
2762	261.0470069	-0.075641674	0.112643015	-0.671516775	0.501891377	0.602442401	GMDS	GDP-mannose 4,6-dehydratase [Source:HGNC Symbol;Acc:HGNC:4369]
2764	624.6813858	-0.078575015	0.159133547	-0.493767757	0.621470207	0.708178824	GMFB	glia maturation factor beta [Source:HGNC Symbol;Acc:HGNC:4373]
2765	0.202506469	0.193968831	1.374897665	0.141078741	0.887807738	NA	GML	glycosylphosphatidylinositol anchored molecule like [Source:HGNC Symbol;Acc:HGNC:4375]
2766	44.96642472	0.554763627	0.193801705	2.862532227	0.004202705	0.010334836	GMPR	guanosine monophosphate reductase [Source:HGNC Symbol;Acc:HGNC:4376]
2767	849.9007421	0.164072675	0.092053959	1.782353281	0.074691639	0.127958305	GNA11	G protein subunit alpha 11 [Source:HGNC Symbol;Acc:HGNC:4379]
2768	370.1024377	0.276378941	0.099327284	2.782507801	0.005394057	0.012897356	GNA12	G protein subunit alpha 12 [Source:HGNC Symbol;Acc:HGNC:4380]
2769	30.51344112	1.327916787	0.307770642	4.314631111	1.60E-05	6.47E-05	GNA15	G protein subunit alpha 15 [Source:HGNC Symbol;Acc:HGNC:4383]
2770	414.9140519	-1.688008332	0.176991195	-9.537244673	1.47E-21	3.25E-20	GNAI1	G protein subunit alpha i1 [Source:HGNC Symbol;Acc:HGNC:4384]
2771	1534.380652	0.449530821	0.082782912	5.430236857	5.63E-08	3.31E-07	GNAI2	G protein subunit alpha i2 [Source:HGNC Symbol;Acc:HGNC:4385]
2773	736.1248731	-0.001851588	0.092060719	-0.020112682	0.983953483	0.988528583	GNAI3	G protein subunit alpha i3 [Source:HGNC Symbol;Acc:HGNC:4387]
2774	386.2942352	-0.508513587	0.100121817	-5.078948831	3.80E-07	1.98E-06	GNAL	G protein subunit alpha L [Source:HGNC Symbol;Acc:HGNC:4388]
2775	75.77352596	0.887399065	0.254926272	3.481002801	0.00049954	0.001523949	GNAO1	G protein subunit alpha o1 [Source:HGNC Symbol;Acc:HGNC:4389]
2776	1717.172656	-0.004563117	0.107399532	-0.042487305	0.966110231	0.976480633	GNAQ	G protein subunit alpha q [Source:HGNC Symbol;Acc:HGNC:4390]
2778	16620.27817	-0.165228823	0.14500922	-1.139436671	0.254521068	0.351479921	GNAS	GNAS complex locus [Source:HGNC Symbol;Acc:HGNC:4392]
2779	1.776937744	-0.943748042	0.785807806	-1.200990922	0.229754723	0.323867854	GNAT1	G protein subunit alpha transducin 1 [Source:HGNC Symbol;Acc:HGNC:4393]
2780	24.99904524	0.032883675	0.174762502	0.188162072	0.850749603	0.892197724	GNAT2	G protein subunit alpha transducin 2 [Source:HGNC Symbol;Acc:HGNC:4394]
2781	99.78100029	0.817169472	0.127561101	6.406102377	1.49E-10	1.20E-09	GNAZ	G protein subunit alpha z [Source:HGNC Symbol;Acc:HGNC:4395]
2782	2070.558104	0.524716517	0.065837388	7.969886647	1.59E-15	2.10E-14	GNB1	G protein subunit beta 1 [Source:HGNC Symbol;Acc:HGNC:4396]
2783	740.3662233	0.797518774	0.115068207	6.930835122	4.18E-12	4.01E-11	GNB2	G protein subunit beta 2 [Source:HGNC Symbol;Acc:HGNC:4398]
2784	29.09207357	1.086496654	0.176363961	6.160536688	7.25E-10	5.39E-09	GNB3	G protein subunit beta 3 [Source:HGNC Symbol;Acc:HGNC:4400]
2785	17.23242427	0.402312858	0.135827518	2.961939267	0.003057081	0.007783631	GNG3	G protein subunit gamma 3 [Source:HGNC Symbol;Acc:HGNC:4405]
2786	8.330105449	0.110688952	0.490711586	0.225568247	0.82153724	0.86964746	GNG4	G protein subunit gamma 4 [Source:HGNC Symbol;Acc:HGNC:4407]
2787	327.9895009	0.242424232	0.12077886	2.007174361	0.044731101	0.082680884	GNG5	G protein subunit gamma 5 [Source:HGNC Symbol;Acc:HGNC:4408]
2788	118.4377611	-0.708585313	0.106886029	-6.629353912	3.37E-11	2.93E-10	GNG7	G protein subunit gamma 7 [Source:HGNC Symbol;Acc:HGNC:4410]
2790	131.0203321	0.258783326	0.126689785	2.042653441	0.041086757	0.076868159	GNG10	G protein subunit gamma 10 [Source:HGNC Symbol;Acc:HGNC:4402]
2791	248.4644028	-1.34552718	0.157117001	-8.563854764	1.09E-17	1.74E-16	GNG11	G protein subunit gamma 11 [Source:HGNC Symbol;Acc:HGNC:4403]
2792	0.140870098	1.101549818	2.236313091	0.49257406	0.622313581	NA	GNGT1	G protein subunit gamma transducin 1 [Source:HGNC Symbol;Acc:HGNC:4411]
2793	12.48211606	-0.154094433	0.247097633	-0.623617599	0.53287875	0.631040625	GNGT2	G protein subunit gamma transducin 2 [Source:HGNC Symbol;Acc:HGNC:4412]
2794	825.5955644	0.320666534	0.070417455	4.553793289	5.27E-06	2.31E-05	GNL1	G protein nucleolar 1 (putative) [Source:HGNC Symbol;Acc:HGNC:4413]
2796	53.0432545	-0.178684195	0.132916291	-1.344336296	0.178839663	0.264163369	GNRH1	gonadotropin releasing hormone 1 [Source:HGNC Symbol;Acc:HGNC:4419]
2797	30.79402836	-0.754906706	0.200482382	-3.765451589	0.000166248	0.000558773	GNRH2	gonadotropin releasing hormone 2 [Source:HGNC Symbol;Acc:HGNC:4420]
2798	153.7677385	0.027468307	0.165934122	0.165537425	0.868520995	0.905281417	GNRHR	gonadotropin releasing hormone receptor [Source:HGNC Symbol;Acc:HGNC:4421]
2799	3139.004889	-0.021993219	0.077166407	-0.285010278	0.775636268	0.834581318	GNS	glucosamine (N-acetyl)-6-sulfatase [Source:HGNC Symbol;Acc:HGNC:4422]
2800	443.9575435	-0.365232966	0.048717318	-7.496984237	6.53E-14	7.47E-13	GOLGA1	golgin A1 [Source:HGNC Symbol;Acc:HGNC:4424]
2801	1150.654875	0.240304553	0.080632807	2.980233009	0.002880292	0.00738062	GOLGA2	golgin A2 [Source:HGNC Symbol;Acc:HGNC:4425]
2802	2178.256072	0.365459944	0.076803338	4.758386169	1.95E-06	9.18E-06	GOLGA3	golgin A3 [Source:HGNC Symbol;Acc:HGNC:4426]
2803	5118.554524	-0.317303424	0.094434616	-3.360032973	0.000779332	0.002277103	GOLGA4	golgin A4 [Source:HGNC Symbol;Acc:HGNC:4427]
2804	6555.20134	-0.040935677	0.059784278	-0.684723114	0.493518661	0.594319341	GOLGB1	golgin B1 [Source:HGNC Symbol;Acc:HGNC:4429]
2805	322.9716251	-0.53388144	0.156998261	-3.40055639	0.000672489	0.001994502	GOT1	glutamic-oxaloacetic transaminase 1 [Source:HGNC Symbol;Acc:HGNC:4432]
2806	744.1614322	-0.15658788	0.085307279	-1.83557465	0.066420589	0.11613449	GOT2	glutamic-oxaloacetic transaminase 2 [Source:HGNC Symbol;Acc:HGNC:4433]
2810	43.04536122	4.598235017	0.32463497	14.16432439	1.52E-45	1.46E-43	SFN	stratifin [Source:HGNC Symbol;Acc:HGNC:10773]
2811	28.67992603	-0.525095364	0.226977737	-2.313422323	0.020699431	0.042350469	GP1BA	glycoprotein Ib platelet subunit alpha [Source:HGNC Symbol;Acc:HGNC:4439]
2812	6.170155246	0.164348966	0.272835799	0.602373174	0.546925763	0.643219575	GP1BB	glycoprotein Ib platelet subunit beta [Source:HGNC Symbol;Acc:HGNC:4440]
2813	1.731047233	-2.370966842	1.181300872	-2.00708126	0.044741011	0.082694472	GP2	glycoprotein 2 [Source:HGNC Symbol;Acc:HGNC:4441]
2814	13.172677	-1.182155973	0.231503275	-5.106433036	3.28E-07	1.73E-06	GP5	glycoprotein V platelet [Source:HGNC Symbol;Acc:HGNC:4443]
2815	1.14865046	-1.958545368	0.678545342	-2.886388345	0.00389691	0.00966673	GP9	glycoprotein IX platelet [Source:HGNC Symbol;Acc:HGNC:4444]
2817	245.0764483	0.596913505	0.13906526	4.292326522	1.77E-05	7.10E-05	GPC1	glypican 1 [Source:HGNC Symbol;Acc:HGNC:4449]
2819	35.89894095	-0.444298245	0.275513288	-1.612620025	0.106827085	0.172864382	GPD1	glycerol-3-phosphate dehydrogenase 1 [Source:HGNC Symbol;Acc:HGNC:4455]
2820	956.3080738	0.580680641	0.068227769	8.510913462	1.73E-17	2.69E-16	GPD2	glycerol-3-phosphate dehydrogenase 2 [Source:HGNC Symbol;Acc:HGNC:4456]
2821	1754.6127	0.093239627	0.093787157	0.994162	0.320144005	0.422508488	GPI	glucose-6-phosphate isomerase [Source:HGNC Symbol;Acc:HGNC:4458]
2822	262.8188527	0.180220103	0.133998275	1.344943458	0.178643495	0.263970151	GPLD1	glycosylphosphatidylinositol specific phospholipase D1 [Source:HGNC Symbol;Acc:HGNC:4459]
2823	223.085497	-4.011660678	0.207112829	-19.36944562	1.40E-83	8.52E-81	GPM6A	glycoprotein M6A [Source:HGNC Symbol;Acc:HGNC:4460]
2824	198.604416	-0.55187364	0.135169273	-4.082833537	4.45E-05	0.000165894	GPM6B	glycoprotein M6B [Source:HGNC Symbol;Acc:HGNC:4461]
2825	5.671730314	-0.636436313	0.331475763	-1.920008589	0.054856814	0.098604933	CMKLR2	chemerin chemokine-like receptor 2 [Source:HGNC Symbol;Acc:HGNC:4463]
2826	5.950874198	1.203255199	0.228435589	5.267371878	1.38E-07	7.71E-07	CCR10	C-C motif chemokine receptor 10 [Source:HGNC Symbol;Acc:HGNC:4474]
2827	13.79240686	-0.872775337	0.39356257	-2.217627906	0.026580214	0.052597177	GPR3	G protein-coupled receptor 3 [Source:HGNC Symbol;Acc:HGNC:4484]
2828	47.60663373	0.06297813	0.263646513	0.238873367	0.811203778	0.862085783	GPR4	G protein-coupled receptor 4 [Source:HGNC Symbol;Acc:HGNC:4497]
2829	22.78870849	-1.203489998	0.425130393	-2.830872642	0.00464212	0.011292494	XCR1	X-C motif chemokine receptor 1 [Source:HGNC Symbol;Acc:HGNC:1625]
2830	0.177604146	-0.483890608	1.384374353	-0.349537397	0.7266859	NA	GPR6	G protein-coupled receptor 6 [Source:HGNC Symbol;Acc:HGNC:4515]
2831	1.299035451	3.17158499	0.706745237	4.487593018	7.20E-06	3.09E-05	NPBWR1	neuropeptides B and W receptor 1 [Source:HGNC Symbol;Acc:HGNC:4522]
2832	0.233230544	0.499001314	1.214055694	0.411020118	0.681057783	NA	NPBWR2	neuropeptides B and W receptor 2 [Source:HGNC Symbol;Acc:HGNC:4530]
2833	25.16858276	-0.092393447	0.344972153	-0.26782871	0.78883117	0.844812063	CXCR3	C-X-C motif chemokine receptor 3 [Source:HGNC Symbol;Acc:HGNC:4540]
2834	1.061549131	0.270397397	0.83706233	0.323031376	0.74667148	0.81217868	PRLHR	prolactin releasing hormone receptor [Source:HGNC Symbol;Acc:HGNC:4464]
2835	2.494045324	-1.12210547	0.488217115	-2.298373892	0.021540518	0.043835368	GPR12	G protein-coupled receptor 12 [Source:HGNC Symbol;Acc:HGNC:4466]
2837	29.92697887	-0.652206805	0.442429902	-1.474147209	0.14044196	0.216927036	UTS2R	urotensin 2 receptor [Source:HGNC Symbol;Acc:HGNC:4468]
2838	6.126472132	-2.512448926	0.685865215	-3.663181733	0.000249102	0.000810521	GPR15	G protein-coupled receptor 15 [Source:HGNC Symbol;Acc:HGNC:4469]
2840	50.64232108	-0.766082695	0.231381866	-3.310902054	0.000929958	0.002675288	GPR17	G protein-coupled receptor 17 [Source:HGNC Symbol;Acc:HGNC:4471]
2841	188.2044761	0.012941867	0.137320582	0.094245647	0.924914025	0.947464321	GPR18	G protein-coupled receptor 18 [Source:HGNC Symbol;Acc:HGNC:4472]
2842	71.93492058	0.140788575	0.135244604	1.040992175	0.29787918	0.39900818	GPR19	G protein-coupled receptor 19 [Source:HGNC Symbol;Acc:HGNC:4473]
2843	4.135425813	-0.485210608	0.396922733	-1.222430885	0.221544726	0.314393451	GPR20	G protein-coupled receptor 20 [Source:HGNC Symbol;Acc:HGNC:4475]
2844	384.4451763	-0.520726456	0.102716888	-5.069531093	3.99E-07	2.07E-06	GPR21	G protein-coupled receptor 21 [Source:HGNC Symbol;Acc:HGNC:4476]
2845	112.1389125	-0.644664965	0.164439466	-3.92037862	8.84E-05	0.000312872	GPR22	G protein-coupled receptor 22 [Source:HGNC Symbol;Acc:HGNC:4477]
2846	7.042560282	-0.712879354	0.339774236	-2.098097142	0.035896565	0.068353254	LPAR4	lysophosphatidic acid receptor 4 [Source:HGNC Symbol;Acc:HGNC:4478]
2847	1.178647809	0.869879799	0.664303224	1.309461957	0.190377916	0.277928361	MCHR1	melanin concentrating hormone receptor 1 [Source:HGNC Symbol;Acc:HGNC:4479]
2848	2.302926162	-0.389964049	0.663932337	-0.587355108	0.556965237	0.652177973	GPR25	G protein-coupled receptor 25 [Source:HGNC Symbol;Acc:HGNC:4480]
2849	4.510291066	-1.563972537	0.444152379	-3.521252193	0.000429514	0.001329017	GPR26	G protein-coupled receptor 26 [Source:HGNC Symbol;Acc:HGNC:4481]
2850	101.7175087	1.040408149	0.136966331	7.596086898	3.05E-14	3.60E-13	GPR27	G protein-coupled receptor 27 [Source:HGNC Symbol;Acc:HGNC:4482]
2852	175.0739452	-0.500669971	0.164061968	-3.051712568	0.002275399	0.005990233	GPER1	G protein-coupled estrogen receptor 1 [Source:HGNC Symbol;Acc:HGNC:4485]
2853	0.796758859	-0.69768513	0.755600689	-0.923351632	0.355823989	0.459987346	GPR31	G protein-coupled receptor 31 [Source:HGNC Symbol;Acc:HGNC:4486]
2854	0.31847763	-0.952370339	1.985736726	-0.479605542	0.631507905	NA	GPR32	G protein-coupled receptor 32 [Source:HGNC Symbol;Acc:HGNC:4487]
2856	0.937662644	-0.196654996	0.829137643	-0.237180157	0.81251703	0.862885394	GPR33	G protein-coupled receptor 33 [Source:HGNC Symbol;Acc:HGNC:4489]
2857	117.7365542	-0.218155135	0.232509956	-0.938261476	0.348110052	0.452085526	GPR34	G protein-coupled receptor 34 [Source:HGNC Symbol;Acc:HGNC:4490]
2859	23.36227823	0.202444308	0.188681283	1.072943243	0.283296582	0.383706249	GPR35	G protein-coupled receptor 35 [Source:HGNC Symbol;Acc:HGNC:4492]
2861	8.733715101	4.332668629	0.473523433	9.149850527	5.70E-20	1.11E-18	GPR37	G protein-coupled receptor 37 [Source:HGNC Symbol;Acc:HGNC:4494]
2862	7.189010287	-2.863367292	0.381638233	-7.502831333	6.25E-14	7.17E-13	MLNR	motilin receptor [Source:HGNC Symbol;Acc:HGNC:4495]
2863	46.16264124	0.312857973	0.156841912	1.994734503	0.046071844	0.084800119	GPR39	G protein-coupled receptor 39 [Source:HGNC Symbol;Acc:HGNC:4496]
2864	1.006975312	2.452073989	0.619331444	3.959227346	7.52E-05	0.000268926	FFAR1	free fatty acid receptor 1 [Source:HGNC Symbol;Acc:HGNC:4498]
2865	2.702875909	-0.620542814	0.41314145	-1.502010546	0.133094385	0.207332317	FFAR3	free fatty acid receptor 3 [Source:HGNC Symbol;Acc:HGNC:4499]
2866	1.114446792	-0.656613731	0.529181617	-1.24080979	0.214676024	0.306517404	GPR42	G protein-coupled receptor 42 [Source:HGNC Symbol;Acc:HGNC:4500]
2867	6.23865402	-0.562724629	0.368988848	-1.525045086	0.127247852	0.199882255	FFAR2	free fatty acid receptor 2 [Source:HGNC Symbol;Acc:HGNC:4501]
2868	83.27271608	0.447627711	0.12328452	3.630850918	0.000282488	0.000909718	GRK4	G protein-coupled receptor kinase 4 [Source:HGNC Symbol;Acc:HGNC:4543]
2869	331.1517086	-0.411531724	0.120746915	-3.408217283	0.000653888	0.001945766	GRK5	G protein-coupled receptor kinase 5 [Source:HGNC Symbol;Acc:HGNC:4544]
2870	260.5959179	0.113845154	0.180608715	0.630341422	0.528471227	0.627045616	GRK6	G protein-coupled receptor kinase 6 [Source:HGNC Symbol;Acc:HGNC:4545]
2872	1723.382802	0.029103005	0.087717461	0.331781212	0.740054472	0.807251856	MKNK2	MAPK interacting serine/threonine kinase 2 [Source:HGNC Symbol;Acc:HGNC:7111]
2873	581.7280124	0.038707837	0.069540526	0.55662272	0.577785227	0.670458292	GPS1	G protein pathway suppressor 1 [Source:HGNC Symbol;Acc:HGNC:4549]
2874	481.3239617	-0.80146993	0.169590253	-4.725919776	2.29E-06	1.06E-05	GPS2	G protein pathway suppressor 2 [Source:HGNC Symbol;Acc:HGNC:4550]
2875	69.98112257	-0.700168386	0.151488058	-4.621937828	3.80E-06	1.71E-05	GPT	glutamic--pyruvic transaminase [Source:HGNC Symbol;Acc:HGNC:4552]
2876	934.6133073	1.363318852	0.159301334	8.558113211	1.15E-17	1.83E-16	GPX1	glutathione peroxidase 1 [Source:HGNC Symbol;Acc:HGNC:4553]
2877	42.44220921	0.413843233	0.18420448	2.246651297	0.024662321	0.049275839	GPX2	glutathione peroxidase 2 [Source:HGNC Symbol;Acc:HGNC:4554]
2878	13069.71984	-0.735545438	0.172905516	-4.254031088	2.10E-05	8.31E-05	GPX3	glutathione peroxidase 3 [Source:HGNC Symbol;Acc:HGNC:4555]
2879	1439.054366	0.832195738	0.120088011	6.929881932	4.21E-12	4.04E-11	GPX4	glutathione peroxidase 4 [Source:HGNC Symbol;Acc:HGNC:4556]
2880	0.139907505	0.345830453	1.659945838	0.208338396	0.834964754	NA	GPX5	glutathione peroxidase 5 [Source:HGNC Symbol;Acc:HGNC:4557]
2882	151.9032142	-0.16090653	0.147569934	-1.090374756	0.275548097	0.375410901	GPX7	glutathione peroxidase 7 [Source:HGNC Symbol;Acc:HGNC:4559]
2885	934.4218895	0.321829893	0.083523231	3.85317821	0.000116594	0.000403121	GRB2	growth factor receptor bound protein 2 [Source:HGNC Symbol;Acc:HGNC:4566]
2886	173.5848015	2.697544855	0.150140885	17.96675739	3.55E-72	1.32E-69	GRB7	growth factor receptor bound protein 7 [Source:HGNC Symbol;Acc:HGNC:4567]
2887	1024.318541	-0.056576534	0.099859014	-0.566564116	0.571010361	0.664841252	GRB10	growth factor receptor bound protein 10 [Source:HGNC Symbol;Acc:HGNC:4564]
2888	103.8941987	-1.334418523	0.163421835	-8.165484883	3.20E-16	4.51E-15	GRB14	growth factor receptor bound protein 14 [Source:HGNC Symbol;Acc:HGNC:4565]
2889	1293.935717	-0.034053205	0.131581837	-0.258798673	0.795790582	0.849955165	RAPGEF1	Rap guanine nucleotide exchange factor 1 [Source:HGNC Symbol;Acc:HGNC:4568]
2890	11.60781258	-4.19863975	0.48001581	-8.746878047	2.19E-18	3.74E-17	GRIA1	glutamate ionotropic receptor AMPA type subunit 1 [Source:HGNC Symbol;Acc:HGNC:4571]
2891	5.03627292	-0.064750907	0.468852688	-0.138105015	0.890157423	0.921649244	GRIA2	glutamate ionotropic receptor AMPA type subunit 2 [Source:HGNC Symbol;Acc:HGNC:4572]
2892	18.84051885	1.095727365	0.333232885	3.288172975	0.001008399	0.002873643	GRIA3	glutamate ionotropic receptor AMPA type subunit 3 [Source:HGNC Symbol;Acc:HGNC:4573]
2893	11.5785535	-1.236100217	0.239356924	-5.164255113	2.41E-07	1.30E-06	GRIA4	glutamate ionotropic receptor AMPA type subunit 4 [Source:HGNC Symbol;Acc:HGNC:4574]
2894	442.6445038	0.608884381	0.144591249	4.211073528	2.54E-05	9.90E-05	GRID1	glutamate ionotropic receptor delta type subunit 1 [Source:HGNC Symbol;Acc:HGNC:4575]
2895	4.264670802	-0.155466759	0.454734773	-0.341884474	0.732437834	0.801336395	GRID2	glutamate ionotropic receptor delta type subunit 2 [Source:HGNC Symbol;Acc:HGNC:4576]
2896	1879.67059	0.535266976	0.126493781	4.23156753	2.32E-05	9.10E-05	GRN	granulin precursor [Source:HGNC Symbol;Acc:HGNC:4601]
2897	57.96461771	0.281858424	0.219615725	1.283416404	0.19934623	0.288658728	GRIK1	glutamate ionotropic receptor kainate type subunit 1 [Source:HGNC Symbol;Acc:HGNC:4579]
2898	230.4029708	0.98313524	0.324902874	3.02593581	0.002478649	0.00646265	GRIK2	glutamate ionotropic receptor kainate type subunit 2 [Source:HGNC Symbol;Acc:HGNC:4580]
2899	29.12103842	2.649626458	0.402843586	6.577308298	4.79E-11	4.11E-10	GRIK3	glutamate ionotropic receptor kainate type subunit 3 [Source:HGNC Symbol;Acc:HGNC:4581]
2900	148.1646243	-1.913937703	0.329178081	-5.814292665	6.09E-09	4.07E-08	GRIK4	glutamate ionotropic receptor kainate type subunit 4 [Source:HGNC Symbol;Acc:HGNC:4582]
2901	263.5211462	0.338082913	0.148979152	2.269330363	0.023248243	0.046812336	GRIK5	glutamate ionotropic receptor kainate type subunit 5 [Source:HGNC Symbol;Acc:HGNC:4583]
2902	2.033569321	0.6838909	0.637705948	1.072423588	0.283529818	0.383925587	GRIN1	glutamate ionotropic receptor NMDA type subunit 1 [Source:HGNC Symbol;Acc:HGNC:4584]
2903	80.76419333	1.375695535	0.251360676	5.472994254	4.42E-08	2.64E-07	GRIN2A	glutamate ionotropic receptor NMDA type subunit 2A [Source:HGNC Symbol;Acc:HGNC:4585]
2904	16.34650751	-1.035025441	0.25633692	-4.037754066	5.40E-05	0.000198703	GRIN2B	glutamate ionotropic receptor NMDA type subunit 2B [Source:HGNC Symbol;Acc:HGNC:4586]
2905	481.6698741	-3.154697269	0.286095235	-11.02673825	2.84E-28	1.03E-26	GRIN2C	glutamate ionotropic receptor NMDA type subunit 2C [Source:HGNC Symbol;Acc:HGNC:4587]
2906	21.71646138	-0.610093664	0.184867403	-3.30016895	0.000966266	0.002769455	GRIN2D	glutamate ionotropic receptor NMDA type subunit 2D [Source:HGNC Symbol;Acc:HGNC:4588]
2907	1052.980699	0.403167262	0.122351209	3.295163702	0.000983644	0.002814517	GRINA	glutamate ionotropic receptor NMDA type subunit associated protein 1 [Source:HGNC Symbol;Acc:HGNC:4589]
2908	2266.606897	-0.635516414	0.086335484	-7.361010591	1.83E-13	2.01E-12	NR3C1	nuclear receptor subfamily 3 group C member 1 [Source:HGNC Symbol;Acc:HGNC:7978]
2909	2090.482494	0.075329958	0.069756725	1.079895273	0.280188819	0.380549865	ARHGAP35	Rho GTPase activating protein 35 [Source:HGNC Symbol;Acc:HGNC:4591]
2911	10.85656661	-1.330580304	0.31753856	-4.190295198	2.79E-05	0.000107686	GRM1	glutamate metabotropic receptor 1 [Source:HGNC Symbol;Acc:HGNC:4593]
2912	5.026454355	-0.747689892	0.377020978	-1.983151964	0.047350458	0.086817234	GRM2	glutamate metabotropic receptor 2 [Source:HGNC Symbol;Acc:HGNC:4594]
2913	11.72480108	-0.405629084	0.262651214	-1.544364019	0.122500171	0.193705307	GRM3	glutamate metabotropic receptor 3 [Source:HGNC Symbol;Acc:HGNC:4595]
2914	21.07461919	5.847225616	0.470803655	12.41966913	2.04E-35	1.13E-33	GRM4	glutamate metabotropic receptor 4 [Source:HGNC Symbol;Acc:HGNC:4596]
2915	2.266874113	2.452001847	0.428514765	5.722094184	1.05E-08	6.80E-08	GRM5	glutamate metabotropic receptor 5 [Source:HGNC Symbol;Acc:HGNC:4597]
2916	21.13920868	0.82565376	0.187106125	4.412756454	1.02E-05	4.27E-05	GRM6	glutamate metabotropic receptor 6 [Source:HGNC Symbol;Acc:HGNC:4598]
2917	12.94340264	0.105076815	0.338057259	0.310825494	0.755933287	0.81904635	GRM7	glutamate metabotropic receptor 7 [Source:HGNC Symbol;Acc:HGNC:4599]
2918	23.3492366	-0.044858047	0.229652081	-0.195330462	0.845134251	0.888009354	GRM8	glutamate metabotropic receptor 8 [Source:HGNC Symbol;Acc:HGNC:4600]
2919	9.993279399	-0.091121535	0.454777217	-0.200365216	0.841194962	0.885021466	CXCL1	C-X-C motif chemokine ligand 1 [Source:HGNC Symbol;Acc:HGNC:4602]
2920	156.3647573	1.58994925	0.428094403	3.714015501	0.000203996	0.000674698	CXCL2	C-X-C motif chemokine ligand 2 [Source:HGNC Symbol;Acc:HGNC:4603]
2921	10.066222	0.401447719	0.40680093	0.986840711	0.323720733	0.42634072	CXCL3	C-X-C motif chemokine ligand 3 [Source:HGNC Symbol;Acc:HGNC:4604]
2922	19.20861294	-1.740350091	0.884894811	-1.966731039	0.049214227	0.089821593	GRP	gastrin releasing peptide [Source:HGNC Symbol;Acc:HGNC:4605]
2923	6689.010147	-0.412290641	0.113830467	-3.621970905	0.000292367	0.000938631	PDIA3	protein disulfide isomerase family A member 3 [Source:HGNC Symbol;Acc:HGNC:4606]
2925	5.165211129	1.568537573	0.395194346	3.969028371	7.22E-05	0.000258904	GRPR	gastrin releasing peptide receptor [Source:HGNC Symbol;Acc:HGNC:4609]
2926	908.028226	0.374742612	0.062763322	5.970726223	2.36E-09	1.65E-08	GRSF1	G-rich RNA sequence binding factor 1 [Source:HGNC Symbol;Acc:HGNC:4610]
2931	236.2287473	0.161853696	0.070876631	2.283597469	0.022395199	0.045346929	GSK3A	glycogen synthase kinase 3 alpha [Source:HGNC Symbol;Acc:HGNC:4616]
2932	1376.030459	0.555759527	0.05364565	10.35982466	3.78E-25	1.09E-23	GSK3B	glycogen synthase kinase 3 beta [Source:HGNC Symbol;Acc:HGNC:4617]
2934	9524.454813	0.655813841	0.147022933	4.460622748	8.17E-06	3.47E-05	GSN	gelsolin [Source:HGNC Symbol;Acc:HGNC:4620]
2935	1862.918712	-0.026555531	0.069240783	-0.383524425	0.701330964	0.775761843	GSPT1	G1 to S phase transition 1 [Source:HGNC Symbol;Acc:HGNC:4621]
2936	590.7977336	0.352717607	0.078052373	4.518986316	6.21E-06	2.70E-05	GSR	glutathione-disulfide reductase [Source:HGNC Symbol;Acc:HGNC:4623]
2937	311.0547581	0.681003459	0.090304388	7.541200065	4.66E-14	5.40E-13	GSS	glutathione synthetase [Source:HGNC Symbol;Acc:HGNC:4624]
2938	0.644476934	1.996681385	0.811123628	2.461623994	0.013830958	0.029773195	GSTA1	glutathione S-transferase alpha 1 [Source:HGNC Symbol;Acc:HGNC:4626]
2939	0.195561311	0.991923307	1.477936386	0.671154264	0.502122261	NA	GSTA2	glutathione S-transferase alpha 2 [Source:HGNC Symbol;Acc:HGNC:4627]
2940	0.215596102	1.239300242	1.258432704	0.984796595	0.324723994	NA	GSTA3	glutathione S-transferase alpha 3 [Source:HGNC Symbol;Acc:HGNC:4628]
2941	215.3973209	0.137690311	0.120253391	1.145001483	0.252208543	0.348942664	GSTA4	glutathione S-transferase alpha 4 [Source:HGNC Symbol;Acc:HGNC:4629]
2944	118.1300362	-0.38982667	0.323777512	-1.203995509	0.228591314	0.322593814	GSTM1	glutathione S-transferase mu 1 [Source:HGNC Symbol;Acc:HGNC:4632]
2946	294.1478374	-0.118802288	0.150230218	-0.79080154	0.429059811	0.532637416	GSTM2	glutathione S-transferase mu 2 [Source:HGNC Symbol;Acc:HGNC:4634]
2947	669.8809997	-1.548110948	0.194088859	-7.976299897	1.51E-15	2.00E-14	GSTM3	glutathione S-transferase mu 3 [Source:HGNC Symbol;Acc:HGNC:4635]
2948	240.6629642	-0.396827908	0.114400062	-3.468773535	0.00052284	0.00158664	GSTM4	glutathione S-transferase mu 4 [Source:HGNC Symbol;Acc:HGNC:4636]
2949	40.12639776	-2.780940477	0.244497726	-11.37409546	5.63E-30	2.25E-28	GSTM5	glutathione S-transferase mu 5 [Source:HGNC Symbol;Acc:HGNC:4637]
2950	3151.935163	0.386585569	0.141995033	2.722528813	0.006478438	0.015181197	GSTP1	glutathione S-transferase pi 1 [Source:HGNC Symbol;Acc:HGNC:4638]
2953	19.82844422	0.148003416	0.240667117	0.614971491	0.538573548	0.636012841	GSTT2	glutathione S-transferase theta 2 (gene/pseudogene) [Source:HGNC Symbol;Acc:HGNC:4642]
2954	206.8165932	-0.058257412	0.101530342	-0.573793124	0.566107802	0.660275182	GSTZ1	glutathione S-transferase zeta 1 [Source:HGNC Symbol;Acc:HGNC:4643]
2956	933.01203	0.04579941	0.058989936	0.776393619	0.437516611	0.540765912	MSH6	mutS homolog 6 [Source:HGNC Symbol;Acc:HGNC:7329]
2957	1399.222901	-0.144316478	0.145840412	-0.989550674	0.32239379	0.424852898	GTF2A1	general transcription factor IIA subunit 1 [Source:HGNC Symbol;Acc:HGNC:4646]
2958	184.1764311	-0.335676193	0.112425137	-2.985775275	0.002828604	0.007264881	GTF2A2	general transcription factor IIA subunit 2 [Source:HGNC Symbol;Acc:HGNC:4647]
2959	334.190925	-0.041323548	0.106579541	-0.387724958	0.698219584	0.77319548	GTF2B	general transcription factor IIB [Source:HGNC Symbol;Acc:HGNC:4648]
2960	159.0531926	-0.4463364	0.093021949	-4.79818371	1.60E-06	7.63E-06	GTF2E1	general transcription factor IIE subunit 1 [Source:HGNC Symbol;Acc:HGNC:4650]
2961	298.6897677	0.232629802	0.064969133	3.580620352	0.000342779	0.001081457	GTF2E2	general transcription factor IIE subunit 2 [Source:HGNC Symbol;Acc:HGNC:4651]
2962	923.3576189	-0.011959366	0.080257536	-0.149012378	0.881543866	0.915253288	GTF2F1	general transcription factor IIF subunit 1 [Source:HGNC Symbol;Acc:HGNC:4652]
2963	268.4171304	0.101212352	0.083662471	1.209770059	0.226367138	0.320042106	GTF2F2	general transcription factor IIF subunit 2 [Source:HGNC Symbol;Acc:HGNC:4653]
2965	603.123015	-0.412977581	0.064636963	-6.389186033	1.67E-10	1.34E-09	GTF2H1	general transcription factor IIH subunit 1 [Source:HGNC Symbol;Acc:HGNC:4655]
2966	415.642656	-0.542589862	0.116807915	-4.645146351	3.40E-06	1.54E-05	GTF2H2	general transcription factor IIH subunit 2 [Source:HGNC Symbol;Acc:HGNC:4656]
[truncated: 23,063 more rows]
