# Supplementary material for: Integrative Bioinformatics Analysis Reveals COL13A1 and COL23A1 as Potential Diagnostic and Prognostic Biomarkers in Thyroid Cancer
Source: Health Sci Rep. 2026 Jun 15;9(6):e72617. doi: 10.1002/hsr2.72617 (PMC13266370; doi:10.1002/hsr2.72617)
Supplement: Supplementary file 2 — Supporting File 2 [file HSR2-9-e72617-s002.csv]

			Table S2. List of DEGs across GSE153659.
Gene_ID	baseMean	log2FoldChange	lfcSE	stat	pvalue	padj	Gene_Symbol	Gene_Description
1	224.4639006	-0.923820952	0.297179879	-3.108625505	0.001879598	0.014341108	A1BG	alpha-1-B glycoprotein [Source:HGNC Symbol;Acc:HGNC:5]
2	21230.19363	-0.337513643	0.271311906	-1.244006016	0.213497349	0.39350245	A2M	alpha-2-macroglobulin [Source:HGNC Symbol;Acc:HGNC:7]
3	10.05651412	0.449087161	0.546841939	0.821237599	0.411510944	0.598516899		alpha-2-macroglobulin pseudogene 1 [Source:NCBI gene (formerly Entrezgene);Acc:3]
9	142.8856693	0.158138263	0.24017162	0.65843859	0.510256345	0.682484233	NAT1	N-acetyltransferase 1 [Source:HGNC Symbol;Acc:HGNC:7645]
10	1.937422565	0.859262502	0.674342274	1.274223098	0.202584361	0.37990812	NAT2	N-acetyltransferase 2 [Source:HGNC Symbol;Acc:HGNC:7646]
12	394.5767538	0.161556308	0.625149353	0.258428338	0.796076349	0.885247919	SERPINA3	serpin family A member 3 [Source:HGNC Symbol;Acc:HGNC:16]
13	5.639284348	1.610403438	0.817890862	1.968971061	0.048956414	0.146263487	AADAC	arylacetamide deacetylase [Source:HGNC Symbol;Acc:HGNC:17]
14	3691.316325	-0.009164789	0.100737103	-0.090977296	0.927510631	0.962924521	AAMP	angio associated migratory cell protein [Source:HGNC Symbol;Acc:HGNC:18]
15	21.77361771	-0.377097847	0.58357709	-0.646183432	0.518160568	0.689128602	AANAT	aralkylamine N-acetyltransferase [Source:HGNC Symbol;Acc:HGNC:19]
16	5642.531141	0.283841243	0.197172655	1.439556834	0.14999282	0.312478563	AARS1	alanyl-tRNA synthetase 1 [Source:HGNC Symbol;Acc:HGNC:20]
18	3779.796082	0.13616145	0.358998806	0.379281066	0.704479158	0.82704072	ABAT	4-aminobutyrate aminotransferase [Source:HGNC Symbol;Acc:HGNC:23]
19	2055.853067	0.350002153	0.250939168	1.394768921	0.163085534	0.329461112	ABCA1	ATP binding cassette subfamily A member 1 [Source:HGNC Symbol;Acc:HGNC:29]
20	6762.73735	-0.568236441	0.216419089	-2.625629943	0.008648879	0.043358419	ABCA2	ATP binding cassette subfamily A member 2 [Source:HGNC Symbol;Acc:HGNC:32]
21	3164.333808	-0.294758178	0.177485068	-1.660749163	0.096763835	0.233319414	ABCA3	ATP binding cassette subfamily A member 3 [Source:HGNC Symbol;Acc:HGNC:33]
22	963.0241941	-0.106503489	0.12627894	-0.843398663	0.39900552	0.587003519	ABCB7	ATP binding cassette subfamily B member 7 [Source:HGNC Symbol;Acc:HGNC:48]
23	2194.919301	0.244549903	0.126296125	1.936321505	0.052828337	0.154381199	ABCF1	ATP binding cassette subfamily F member 1 [Source:HGNC Symbol;Acc:HGNC:70]
24	99.03531922	-1.288168689	0.344526093	-3.738958282	0.000184784	0.002512474	ABCA4	ATP binding cassette subfamily A member 4 [Source:HGNC Symbol;Acc:HGNC:34]
25	4560.241791	-0.107908071	0.129361783	-0.834157264	0.40419237	0.591480009	ABL1	ABL proto-oncogene 1, non-receptor tyrosine kinase [Source:HGNC Symbol;Acc:HGNC:76]
26	61.7705212	-1.323457844	0.703528804	-1.881170801	0.059948688	0.168033859	AOC1	amine oxidase copper containing 1 [Source:HGNC Symbol;Acc:HGNC:80]
27	1198.146338	-0.520862724	0.128991309	-4.037967592	5.39E-05	0.000960222	ABL2	ABL proto-oncogene 2, non-receptor tyrosine kinase [Source:HGNC Symbol;Acc:HGNC:77]
28	2604.020588	-0.262074424	0.344589134	-0.760541752	0.446930822	0.630006332	ABO	ABO, alpha 1-3-N-acetylgalactosaminyltransferase and alpha 1-3-galactosyltransferase [Source:HGNC Symbol;Acc:HGNC:79]
29	3558.819558	-1.214748	0.201923023	-6.015896451	1.79E-09	1.51E-07	ABR	ABR activator of RhoGEF and GTPase [Source:HGNC Symbol;Acc:HGNC:81]
30	2435.480071	-0.220691345	0.129444165	-1.704915366	0.08821021	0.219426017	ACAA1	acetyl-CoA acyltransferase 1 [Source:HGNC Symbol;Acc:HGNC:82]
31	1415.392586	-0.013368603	0.135189126	-0.098888154	0.921227075	0.959094593	ACACA	acetyl-CoA carboxylase alpha [Source:HGNC Symbol;Acc:HGNC:84]
32	1814.830321	1.227409714	0.279542119	4.390786325	1.13E-05	0.000276353	ACACB	acetyl-CoA carboxylase beta [Source:HGNC Symbol;Acc:HGNC:85]
33	969.7971097	0.43225788	0.378613153	1.141687437	0.253583965	0.440713927	ACADL	acyl-CoA dehydrogenase long chain [Source:HGNC Symbol;Acc:HGNC:88]
34	2068.264901	0.544056662	0.185829956	2.927712368	0.003414658	0.022216198	ACADM	acyl-CoA dehydrogenase medium chain [Source:HGNC Symbol;Acc:HGNC:89]
35	969.3619344	0.872259281	0.25147957	3.468509509	0.000523354	0.005536876	ACADS	acyl-CoA dehydrogenase short chain [Source:HGNC Symbol;Acc:HGNC:90]
36	1452.059516	1.241713431	0.276698178	4.48760972	7.20E-06	0.000190128	ACADSB	acyl-CoA dehydrogenase short/branched chain [Source:HGNC Symbol;Acc:HGNC:91]
37	14592.30133	-0.078458083	0.258684744	-0.303296136	0.761664191	0.864595936	ACADVL	acyl-CoA dehydrogenase very long chain [Source:HGNC Symbol;Acc:HGNC:92]
38	2432.734506	0.566342799	0.168293661	3.365205767	0.000764866	0.007376323	ACAT1	acetyl-CoA acetyltransferase 1 [Source:HGNC Symbol;Acc:HGNC:93]
39	601.4384454	0.013649492	0.138810762	0.098331654	0.921668943	0.959365792	ACAT2	acetyl-CoA acetyltransferase 2 [Source:HGNC Symbol;Acc:HGNC:94]
40	1.761283353	-0.37964935	0.678295763	-0.559710632	0.575676829	0.734051713	ASIC2	acid sensing ion channel subunit 2 [Source:HGNC Symbol;Acc:HGNC:99]
41	47.72661232	-0.018996387	0.271897103	-0.06986609	0.944300244	0.971790387	ASIC1	acid sensing ion channel subunit 1 [Source:HGNC Symbol;Acc:HGNC:100]
43	83.2132082	0.925969206	0.398048051	2.326274941	0.020003888	0.078714782	ACHE	acetylcholinesterase (Yt blood group) [Source:HGNC Symbol;Acc:HGNC:108]
47	3392.482494	-0.053929205	0.159838457	-0.337398184	0.735816754	0.847703076	ACLY	ATP citrate lyase [Source:HGNC Symbol;Acc:HGNC:115]
48	3165.080914	-0.499940051	0.269845596	-1.852689312	0.063926903	0.176003805	ACO1	aconitase 1 [Source:HGNC Symbol;Acc:HGNC:117]
49	11.65484758	-0.847454358	0.421646525	-2.009869188	0.044445036	0.136666906	ACR	acrosin [Source:HGNC Symbol;Acc:HGNC:126]
50	3822.448707	0.206536109	0.140210875	1.473039156	0.140740478	0.299799791	ACO2	aconitase 2 [Source:HGNC Symbol;Acc:HGNC:118]
51	2431.735995	-0.138211948	0.106747586	-1.294754787	0.195404833	0.371168935	ACOX1	acyl-CoA oxidase 1 [Source:HGNC Symbol;Acc:HGNC:119]
52	3005.713933	0.358554535	0.127106034	2.820908839	0.004788781	0.028482669	ACP1	acid phosphatase 1 [Source:HGNC Symbol;Acc:HGNC:122]
53	1246.194201	-0.414593004	0.120989964	-3.426672676	0.000611025	0.006218313	ACP2	acid phosphatase 2, lysosomal [Source:HGNC Symbol;Acc:HGNC:123]
54	899.5440123	-0.760486039	0.379877658	-2.001923577	0.045292951	0.138461154	ACP5	acid phosphatase 5, tartrate resistant [Source:HGNC Symbol;Acc:HGNC:124]
55	117.4287181	-0.554842335	0.346948965	-1.599204469	0.109775178	0.253555191	ACP3	acid phosphatase 3 [Source:HGNC Symbol;Acc:HGNC:125]
56	2.840829858	-1.550527157	0.697011872	-2.224534788	0.026112485	0.094785759	ACRV1	acrosomal vesicle protein 1 [Source:HGNC Symbol;Acc:HGNC:127]
58	4.425476258	-0.152142606	0.617401099	-0.246424255	0.805353832	0.8914096	ACTA1	actin alpha 1, skeletal muscle [Source:HGNC Symbol;Acc:HGNC:129]
59	4770.09975	-0.896086497	0.349442199	-2.564333959	0.010337403	0.049302402	ACTA2	actin alpha 2, smooth muscle [Source:HGNC Symbol;Acc:HGNC:130]
60	98501.15049	-0.142362645	0.213120125	-0.667992498	0.504138381	0.677813078	ACTB	actin beta [Source:HGNC Symbol;Acc:HGNC:132]
70	21.09251515	-0.609186761	0.657108196	-0.927072231	0.353889033	0.544365796	ACTC1	actin alpha cardiac muscle 1 [Source:HGNC Symbol;Acc:HGNC:143]
71	88462.80924	-0.523482729	0.199881673	-2.618963115	0.008819748	0.043917696	ACTG1	actin gamma 1 [Source:HGNC Symbol;Acc:HGNC:144]
72	205.2401596	-0.527702362	0.524412517	-1.006273391	0.314284077	0.505836598	ACTG2	actin gamma 2, smooth muscle [Source:HGNC Symbol;Acc:HGNC:145]
81	16221.71602	-0.418700493	0.160866849	-2.602776744	0.009247215	0.0455306	ACTN4	actinin alpha 4 [Source:HGNC Symbol;Acc:HGNC:166]
86	1389.787479	0.036490412	0.110154622	0.331265375	0.740444043	0.851152209	ACTL6A	actin like 6A [Source:HGNC Symbol;Acc:HGNC:24124]
87	4769.152758	-1.397064031	0.232472509	-6.009588127	1.86E-09	1.56E-07	ACTN1	actinin alpha 1 [Source:HGNC Symbol;Acc:HGNC:163]
88	12.56256421	0.221283758	0.440410741	0.502448595	0.615352004	0.764351484	ACTN2	actinin alpha 2 [Source:HGNC Symbol;Acc:HGNC:164]
89	5.601392733	0.725616202	0.587600099	1.234881006	0.216874793	0.397980945	ACTN3	actinin alpha 3 [Source:HGNC Symbol;Acc:HGNC:165]
90	3293.876833	-0.739886222	0.186292138	-3.971644903	7.14E-05	0.001199109	ACVR1	activin A receptor type 1 [Source:HGNC Symbol;Acc:HGNC:171]
91	1184.650813	0.179224679	0.134863933	1.328929649	0.183871181	0.356381813	ACVR1B	activin A receptor type 1B [Source:HGNC Symbol;Acc:HGNC:172]
92	713.6119991	0.031433317	0.141700883	0.221828659	0.824447268	0.902478864	ACVR2A	activin A receptor type 2A [Source:HGNC Symbol;Acc:HGNC:173]
93	643.8166527	0.218241783	0.229054431	0.952794414	0.340694245	0.531552981	ACVR2B	activin A receptor type 2B [Source:HGNC Symbol;Acc:HGNC:174]
94	1289.56682	0.214413352	0.251524881	0.852453845	0.393962246	0.582427526	ACVRL1	activin A receptor like type 1 [Source:HGNC Symbol;Acc:HGNC:175]
95	620.7252228	-0.453110359	0.237645411	-1.906665717	0.056563889	0.161703879	ACY1	aminoacylase 1 [Source:HGNC Symbol;Acc:HGNC:177]
97	385.3032673	0.231238999	0.253309167	0.912872603	0.361309548	0.551110656	ACYP1	acylphosphatase 1 [Source:HGNC Symbol;Acc:HGNC:179]
98	450.1261224	0.058842646	0.191004874	0.308068821	0.758029965	0.862206937	ACYP2	acylphosphatase 2 [Source:HGNC Symbol;Acc:HGNC:180]
100	260.1518002	0.147348535	0.302904321	0.486452402	0.626646445	0.772776068	ADA	adenosine deaminase [Source:HGNC Symbol;Acc:HGNC:186]
101	489.2466155	-0.102210907	0.347195516	-0.294390054	0.768459866	0.868526014	ADAM8	ADAM metallopeptidase domain 8 [Source:HGNC Symbol;Acc:HGNC:215]
102	5164.569877	0.179633005	0.181786931	0.988151367	0.323078522	0.514605882	ADAM10	ADAM metallopeptidase domain 10 [Source:HGNC Symbol;Acc:HGNC:188]
103	7392.700506	-0.1580573	0.190706375	-0.828799245	0.407218016	0.594603525	ADAR	adenosine deaminase RNA specific [Source:HGNC Symbol;Acc:HGNC:225]
104	1017.928565	-0.287962763	0.262830942	-1.095619721	0.273245228	0.463044111	ADARB1	adenosine deaminase RNA specific B1 [Source:HGNC Symbol;Acc:HGNC:226]
105	32.59479354	-1.229982975	0.959663034	-1.281682144	0.199954171	0.376783662	ADARB2	adenosine deaminase RNA specific B2 (inactive) [Source:HGNC Symbol;Acc:HGNC:227]
107	705.3794679	0.319693506	0.384731131	0.830953049	0.406000153	0.593354021	ADCY1	adenylate cyclase 1 [Source:HGNC Symbol;Acc:HGNC:232]
108	30.67974474	-0.229588731	0.305693098	-0.751043228	0.452626641	0.634633566	ADCY2	adenylate cyclase 2 [Source:HGNC Symbol;Acc:HGNC:233]
109	979.4053092	-0.142824745	0.245813118	-0.581029791	0.561220375	0.723615292	ADCY3	adenylate cyclase 3 [Source:HGNC Symbol;Acc:HGNC:234]
111	147.0807048	-0.015632487	0.459149973	-0.034046581	0.972840006	0.986420411	ADCY5	adenylate cyclase 5 [Source:HGNC Symbol;Acc:HGNC:236]
112	1671.246065	-0.310315912	0.12579045	-2.466927445	0.013627797	0.059873988	ADCY6	adenylate cyclase 6 [Source:HGNC Symbol;Acc:HGNC:237]
113	1060.652621	-0.068295443	0.353184099	-0.193370661	0.846668691	0.916358717	ADCY7	adenylate cyclase 7 [Source:HGNC Symbol;Acc:HGNC:238]
114	500.166177	-8.867857534	0.912028036	-9.723229098	2.40E-22	1.99E-19	ADCY8	adenylate cyclase 8 [Source:HGNC Symbol;Acc:HGNC:239]
115	3030.75214	0.671978489	0.163629295	4.106712603	4.01E-05	0.000760768	ADCY9	adenylate cyclase 9 [Source:HGNC Symbol;Acc:HGNC:240]
116	14.14574257	-0.384852111	0.583675354	-0.659359879	0.509664699	0.682085302	ADCYAP1	adenylate cyclase activating polypeptide 1 [Source:HGNC Symbol;Acc:HGNC:241]
117	106.2909515	0.766708414	0.342589422	2.237980407	0.025222333	0.092426563	ADCYAP1R1	ADCYAP receptor type I [Source:HGNC Symbol;Acc:HGNC:242]
118	8274.458578	-0.077868977	0.08034061	-0.969235573	0.332427666	0.52328236	ADD1	adducin 1 [Source:HGNC Symbol;Acc:HGNC:243]
119	76.87668813	0.555566347	0.474278773	1.171391972	0.241441258	0.426351776	ADD2	adducin 2 [Source:HGNC Symbol;Acc:HGNC:244]
120	7614.105656	0.89766992	0.244923027	3.665110344	0.000247232	0.00315647	ADD3	adducin 3 [Source:HGNC Symbol;Acc:HGNC:245]
123	1076.419349	-0.255268467	0.158772087	-1.607766659	0.107886293	0.250727816	PLIN2	perilipin 2 [Source:HGNC Symbol;Acc:HGNC:248]
124	14.34758015	1.660324054	0.375151569	4.425741999	9.61E-06	0.00024299	ADH1A	alcohol dehydrogenase 1A (class I), alpha polypeptide [Source:HGNC Symbol;Acc:HGNC:249]
125	1441.342991	2.586045304	0.749513491	3.45029854	0.000559967	0.005820801	ADH1B	alcohol dehydrogenase 1B (class I), beta polypeptide [Source:HGNC Symbol;Acc:HGNC:250]
126	93.19703242	2.626282529	0.611747977	4.293079219	1.76E-05	0.000396357	ADH1C	alcohol dehydrogenase 1C (class I), gamma polypeptide [Source:HGNC Symbol;Acc:HGNC:251]
127	7.924015703	3.222736694	0.872904383	3.691969885	0.000222524	0.002911017	ADH4	alcohol dehydrogenase 4 (class II), pi polypeptide [Source:HGNC Symbol;Acc:HGNC:252]
128	4152.095078	0.640343793	0.130634773	4.901786711	9.50E-07	3.53E-05	ADH5	alcohol dehydrogenase 5 (class III), chi polypeptide [Source:HGNC Symbol;Acc:HGNC:253]
130	13.08831794	0.548100486	0.26584022	2.061766598	0.039229963	0.125101078	ADH6	alcohol dehydrogenase 6 (class V) [Source:HGNC Symbol;Acc:HGNC:255]
132	1744.082397	-0.371953866	0.174635165	-2.129891	0.033180613	0.111636489	ADK	adenosine kinase [Source:HGNC Symbol;Acc:HGNC:257]
133	1030.603785	-2.192668866	0.539343942	-4.065437086	4.79E-05	0.00087601	ADM	adrenomedullin [Source:HGNC Symbol;Acc:HGNC:259]
134	760.3360365	-2.562240441	0.366949693	-6.982538717	2.90E-12	4.80E-10	ADORA1	adenosine A1 receptor [Source:HGNC Symbol;Acc:HGNC:262]
135	101.5277361	0.239203979	0.382042107	0.626119412	0.531236621	0.700012652	ADORA2A	adenosine A2a receptor [Source:HGNC Symbol;Acc:HGNC:263]
136	39.58759306	-0.315418416	0.333269388	-0.946436809	0.343925838	0.534415438	ADORA2B	adenosine A2b receptor [Source:HGNC Symbol;Acc:HGNC:264]
140	111.5992569	-0.434024482	0.442882232	-0.979999761	0.327086236	0.518616048	ADORA3	adenosine A3 receptor [Source:HGNC Symbol;Acc:HGNC:268]
141	554.7697268	0.381075429	0.130074407	2.929672629	0.003393193	0.02209698	ADPRH	ADP-ribosylarginine hydrolase [Source:HGNC Symbol;Acc:HGNC:269]
142	3908.948557	0.39041029	0.192421297	2.028934928	0.042464919	0.132325577	PARP1	poly(ADP-ribose) polymerase 1 [Source:HGNC Symbol;Acc:HGNC:270]
143	5762.299542	-0.797909933	0.253656337	-3.145633741	0.001657274	0.013125256	PARP4	poly(ADP-ribose) polymerase family member 4 [Source:HGNC Symbol;Acc:HGNC:271]
146	17.83778704	0.249433704	0.48433546	0.515001944	0.606551662	0.757816232	ADRA1D	adrenoceptor alpha 1D [Source:HGNC Symbol;Acc:HGNC:280]
147	160.7466464	-1.721576763	0.346948803	-4.962048435	6.98E-07	2.76E-05	ADRA1B	adrenoceptor alpha 1B [Source:HGNC Symbol;Acc:HGNC:278]
148	21.98321735	0.880894356	0.392422034	2.244762728	0.024783369	0.091395308	ADRA1A	adrenoceptor alpha 1A [Source:HGNC Symbol;Acc:HGNC:277]
150	539.178798	-0.186968673	0.457168661	-0.408970887	0.682561026	0.811705888	ADRA2A	adrenoceptor alpha 2A [Source:HGNC Symbol;Acc:HGNC:281]
151	79.72938145	0.304761136	0.401506952	0.759043236	0.447826694	0.630763606	ADRA2B	adrenoceptor alpha 2B [Source:HGNC Symbol;Acc:HGNC:282]
152	48.55127809	0.027038695	0.490709602	0.055101215	0.956057828	0.978077867	ADRA2C	adrenoceptor alpha 2C [Source:HGNC Symbol;Acc:HGNC:283]
153	19.6134513	0.457543528	0.325024545	1.407719923	0.15921402	0.324247182	ADRB1	adrenoceptor beta 1 [Source:HGNC Symbol;Acc:HGNC:285]
154	137.4089101	1.740105855	0.494730577	3.517279781	0.000435994	0.00485494	ADRB2	adrenoceptor beta 2 [Source:HGNC Symbol;Acc:HGNC:286]
155	10.29170428	-4.474839755	0.962677562	-4.648326636	3.35E-06	0.000100609	ADRB3	adrenoceptor beta 3 [Source:HGNC Symbol;Acc:HGNC:288]
156	3102.791171	-0.062642829	0.205196635	-0.305281953	0.76015142	0.863646061	GRK2	G protein-coupled receptor kinase 2 [Source:HGNC Symbol;Acc:HGNC:289]
157	1146.410388	-0.164967893	0.331796359	-0.497196212	0.619050692	0.767276017	GRK3	G protein-coupled receptor kinase 3 [Source:HGNC Symbol;Acc:HGNC:290]
158	1542.945162	-0.086750895	0.113900759	-0.761635794	0.446277405	0.629589888	ADSL	adenylosuccinate lyase [Source:HGNC Symbol;Acc:HGNC:291]
159	3011.88651	-0.553512064	0.199772912	-2.770706296	0.005593486	0.031790565	ADSS2	adenylosuccinate synthase 2 [Source:HGNC Symbol;Acc:HGNC:292]
160	2631.47919	-0.260160219	0.132207062	-1.967823918	0.049088301	0.146572125	AP2A1	adaptor related protein complex 2 subunit alpha 1 [Source:HGNC Symbol;Acc:HGNC:561]
161	2027.837671	-0.049187143	0.110608437	-0.444696122	0.656539372	0.793776806	AP2A2	adaptor related protein complex 2 subunit alpha 2 [Source:HGNC Symbol;Acc:HGNC:562]
162	3528.090376	-0.015361907	0.161051511	-0.095385052	0.924008989	0.960933109	AP1B1	adaptor related protein complex 1 subunit beta 1 [Source:HGNC Symbol;Acc:HGNC:554]
163	9788.316859	-0.000168901	0.142293488	-0.001186989	0.99905292	0.999466678	AP2B1	adaptor related protein complex 2 subunit beta 1 [Source:HGNC Symbol;Acc:HGNC:563]
164	4371.287009	0.241519998	0.082235313	2.936937803	0.003314706	0.021706424	AP1G1	adaptor related protein complex 1 subunit gamma 1 [Source:HGNC Symbol;Acc:HGNC:555]
165	8909.857057	-1.553310235	0.325795862	-4.76774083	1.86E-06	6.16E-05	AEBP1	AE binding protein 1 [Source:HGNC Symbol;Acc:HGNC:303]
166	20197.73085	0.27374743	0.215286396	1.271550059	0.20353303	0.381026941	TLE5	TLE family member 5, transcriptional modulator [Source:HGNC Symbol;Acc:HGNC:307]
167	0.310252182	2.634059185	2.039818983	1.291320067	0.196592715	NA	CRISP1	cysteine rich secretory protein 1 [Source:HGNC Symbol;Acc:HGNC:304]
172	606.2857469	-0.727840688	0.30201857	-2.409920316	0.015956005	0.067123042	AFG3L1P	AFG3 like matrix AAA peptidase subunit 1, pseudogene [Source:HGNC Symbol;Acc:HGNC:314]
174	1.415295045	3.33572352	1.329013449	2.509924578	0.012075695	0.054935224	AFP	alpha fetoprotein [Source:HGNC Symbol;Acc:HGNC:317]
175	1241.145375	-0.024396093	0.155382943	-0.157006249	0.875239923	0.933275017	AGA	aspartylglucosaminidase [Source:HGNC Symbol;Acc:HGNC:318]
176	115.0557806	-2.985734654	0.433851955	-6.881920475	5.91E-12	8.98E-10	ACAN	aggrecan [Source:HGNC Symbol;Acc:HGNC:319]
177	1146.208744	0.313420723	0.41249024	0.759825791	0.447358724	0.630356892	AGER	advanced glycosylation end-product specific receptor [Source:HGNC Symbol;Acc:HGNC:320]
178	1243.025575	0.742812814	0.202751767	3.663656422	0.00024864	0.003165832	AGL	amylo-alpha-1,6-glucosidase and 4-alpha-glucanotransferase [Source:HGNC Symbol;Acc:HGNC:321]
181	2.081404871	-0.877097767	0.771792663	-1.136442221	0.255771534	0.443584296	AGRP	agouti related neuropeptide [Source:HGNC Symbol;Acc:HGNC:330]
182	3401.569092	-0.387640945	0.181199349	-2.139306502	0.032410853	0.109973352	JAG1	jagged canonical Notch ligand 1 [Source:HGNC Symbol;Acc:HGNC:6188]
183	352.9009046	-0.15873345	0.511344936	-0.310423432	0.756238978	0.861182038	AGT	angiotensinogen [Source:HGNC Symbol;Acc:HGNC:333]
185	166.7927551	1.474529728	0.483495184	3.04972992	0.002290472	0.016538774	AGTR1	angiotensin II receptor type 1 [Source:HGNC Symbol;Acc:HGNC:336]
186	2.775727186	-0.88561499	1.042902375	-0.849183021	0.39577946	0.584059063	AGTR2	angiotensin II receptor type 2 [Source:HGNC Symbol;Acc:HGNC:338]
187	1731.409018	-0.915303754	0.324300112	-2.822397276	0.004766609	0.028380789	APLNR	apelin receptor [Source:HGNC Symbol;Acc:HGNC:339]
190	0.709449822	-1.763581685	2.827830144	-0.623651915	0.532856208	NA	NR0B1	nuclear receptor subfamily 0 group B member 1 [Source:HGNC Symbol;Acc:HGNC:7960]
191	3960.395848	-0.034726525	0.132560017	-0.261968322	0.793345865	0.883697225	AHCY	adenosylhomocysteinase [Source:HGNC Symbol;Acc:HGNC:343]
196	4872.329382	-1.007872965	0.29567687	-3.408697358	0.000652739	0.006547332	AHR	aryl hydrocarbon receptor [Source:HGNC Symbol;Acc:HGNC:348]
197	0.300930471	-1.104013925	1.486498968	-0.742694041	0.457666938	NA	AHSG	alpha 2-HS glycoprotein [Source:HGNC Symbol;Acc:HGNC:349]
199	602.0360444	-0.396757097	0.38771283	-1.023327232	0.306153152	0.497622663	AIF1	allograft inflammatory factor 1 [Source:HGNC Symbol;Acc:HGNC:352]
202	1228.75948	0.070673022	0.303922896	0.232536026	0.816121709	0.898239231	CRYBG1	crystallin beta-gamma domain containing 1 [Source:HGNC Symbol;Acc:HGNC:356]
203	3120.798149	-0.793798028	0.256925073	-3.089609037	0.002004201	0.014999228	AK1	adenylate kinase 1 [Source:HGNC Symbol;Acc:HGNC:361]
204	5300.168189	0.21023005	0.079842832	2.633048512	0.008462226	0.042714948	AK2	adenylate kinase 2 [Source:HGNC Symbol;Acc:HGNC:362]
205	389.0016634	-0.194187974	0.207152246	-0.937416696	0.348544256	0.539091234	AK4	adenylate kinase 4 [Source:HGNC Symbol;Acc:HGNC:363]
207	4636.535082	-0.20879885	0.112146109	-1.861846594	0.062624717	0.173241811	AKT1	AKT serine/threonine kinase 1 [Source:HGNC Symbol;Acc:HGNC:391]
208	10007.0235	0.244122183	0.215535477	1.132631097	0.257369204	0.445503939	AKT2	AKT serine/threonine kinase 2 [Source:HGNC Symbol;Acc:HGNC:392]
210	3110.767411	-0.066840295	0.11563486	-0.578028934	0.563244585	0.724996084	ALAD	aminolevulinate dehydratase [Source:HGNC Symbol;Acc:HGNC:395]
211	1401.259812	0.359462946	0.155063066	2.318172568	0.020439944	0.079861093	ALAS1	5'-aminolevulinate synthase 1 [Source:HGNC Symbol;Acc:HGNC:396]
212	7.775740332	2.685365872	0.555115516	4.83749021	1.31E-06	4.68E-05	ALAS2	5'-aminolevulinate synthase 2 [Source:HGNC Symbol;Acc:HGNC:397]
213	23.73171548	-0.080898488	0.366140582	-0.220949254	0.825131946	0.902947337	ALB	albumin [Source:HGNC Symbol;Acc:HGNC:399]
214	6907.211155	-0.552469457	0.320041185	-1.726244882	0.084303367	0.212792647	ALCAM	activated leukocyte cell adhesion molecule [Source:HGNC Symbol;Acc:HGNC:400]
215	508.4391343	0.522575682	0.19452735	2.686386678	0.007222944	0.038168345	ABCD1	ATP binding cassette subfamily D member 1 [Source:HGNC Symbol;Acc:HGNC:61]
216	8450.70836	1.083922471	0.310120327	3.495167447	0.000473764	0.005167154	ALDH1A1	aldehyde dehydrogenase 1 family member A1 [Source:HGNC Symbol;Acc:HGNC:402]
217	4371.883096	0.937910324	0.229514752	4.086492554	4.38E-05	0.000815572	ALDH2	aldehyde dehydrogenase 2 family member [Source:HGNC Symbol;Acc:HGNC:404]
218	20.47051724	0.880670958	0.356827954	2.468054835	0.013584951	0.059734088	ALDH3A1	aldehyde dehydrogenase 3 family member A1 [Source:HGNC Symbol;Acc:HGNC:405]
219	866.8417634	1.240604735	0.252628492	4.910787075	9.07E-07	3.42E-05	ALDH1B1	aldehyde dehydrogenase 1 family member B1 [Source:HGNC Symbol;Acc:HGNC:407]
220	540.7152298	-1.830052118	0.43402881	-4.216430052	2.48E-05	0.000518109	ALDH1A3	aldehyde dehydrogenase 1 family member A3 [Source:HGNC Symbol;Acc:HGNC:409]
221	732.9105201	-1.95697206	0.270375156	-7.237987728	4.55E-13	8.84E-11	ALDH3B1	aldehyde dehydrogenase 3 family member B1 [Source:HGNC Symbol;Acc:HGNC:410]
222	12.89350985	-5.185964061	1.076930461	-4.815505039	1.47E-06	5.12E-05	ALDH3B2	aldehyde dehydrogenase 3 family member B2 [Source:HGNC Symbol;Acc:HGNC:411]
223	6091.809327	0.676284529	0.168631597	4.010425931	6.06E-05	0.001053419	ALDH9A1	aldehyde dehydrogenase 9 family member A1 [Source:HGNC Symbol;Acc:HGNC:412]
224	7030.755101	-0.368570366	0.207398651	-1.777110724	0.075550024	0.19768478	ALDH3A2	aldehyde dehydrogenase 3 family member A2 [Source:HGNC Symbol;Acc:HGNC:403]
225	97.95637538	0.993152671	0.610730891	1.626170685	0.10391335	0.244831095	ABCD2	ATP binding cassette subfamily D member 2 [Source:HGNC Symbol;Acc:HGNC:66]
226	10398.94166	0.010851411	0.158017094	0.068672388	0.945250398	0.972135696	ALDOA	aldolase, fructose-bisphosphate A [Source:HGNC Symbol;Acc:HGNC:414]
229	7.76674562	-0.008636949	0.498644788	-0.017320845	0.986180656	0.992991394	ALDOB	aldolase, fructose-bisphosphate B [Source:HGNC Symbol;Acc:HGNC:417]
230	304.8279862	-0.381650744	0.311689103	-1.224459696	0.220778862	0.402514411	ALDOC	aldolase, fructose-bisphosphate C [Source:HGNC Symbol;Acc:HGNC:418]
231	1632.717235	0.003409617	0.244158648	0.01396476	0.988858096	0.994051084	AKR1B1	aldo-keto reductase family 1 member B [Source:HGNC Symbol;Acc:HGNC:381]
238	114.7012553	-3.282659572	0.462356336	-7.099847704	1.25E-12	2.27E-10	ALK	ALK receptor tyrosine kinase [Source:HGNC Symbol;Acc:HGNC:427]
239	232.9200507	-0.544888434	0.197549891	-2.758232011	0.005811493	0.032614602	ALOX12	arachidonate 12-lipoxygenase, 12S type [Source:HGNC Symbol;Acc:HGNC:429]
240	2445.775104	-2.285311683	0.573574518	-3.984332656	6.77E-05	0.001148472	ALOX5	arachidonate 5-lipoxygenase [Source:HGNC Symbol;Acc:HGNC:435]
241	746.6039827	-0.744887708	0.388320542	-1.918228959	0.055081986	0.158757759	ALOX5AP	arachidonate 5-lipoxygenase activating protein [Source:HGNC Symbol;Acc:HGNC:436]
242	5.587210318	-0.312792202	0.457405757	-0.683839671	0.494076413	0.669918382	ALOX12B	arachidonate 12-lipoxygenase, 12R type [Source:HGNC Symbol;Acc:HGNC:430]
245	123.2723772	-0.79863118	0.427850205	-1.866613995	0.061955512	0.171912646		arachidonate 12-lipoxygenase pseudogene 2 [Source:NCBI gene (formerly Entrezgene);Acc:245]
246	9.91886887	0.557866705	0.67833038	0.822411499	0.410842737	0.597946818	ALOX15	arachidonate 15-lipoxygenase [Source:HGNC Symbol;Acc:HGNC:433]
247	1045.49395	-3.482569205	0.484368967	-7.189909849	6.48E-13	1.22E-10	ALOX15B	arachidonate 15-lipoxygenase type B [Source:HGNC Symbol;Acc:HGNC:434]
248	0.028693663	0.51041518	3.560015838	0.143374413	0.88599449	NA	ALPI	alkaline phosphatase, intestinal [Source:HGNC Symbol;Acc:HGNC:437]
249	446.2299973	-0.72608264	0.430253998	-1.687567445	0.091494293	0.225088119	ALPL	alkaline phosphatase, biomineralization associated [Source:HGNC Symbol;Acc:HGNC:438]
250	0.50512348	-0.285561176	1.492692293	-0.191306124	0.848285764	NA	ALPP	alkaline phosphatase, placental [Source:HGNC Symbol;Acc:HGNC:439]
251	1.180514745	0.260052485	1.08715619	0.239204345	0.810947133	0.895223279	ALPG	alkaline phosphatase, germ cell [Source:HGNC Symbol;Acc:HGNC:441]
257	211.0431889	-0.46615228	0.164000268	-2.842387307	0.004477706	0.027119708	ALX3	ALX homeobox 3 [Source:HGNC Symbol;Acc:HGNC:449]
259	7.366997805	1.667389484	0.420574678	3.964550343	7.35E-05	0.001226547	AMBP	alpha-1-microglobulin/bikunin precursor [Source:HGNC Symbol;Acc:HGNC:453]
262	3272.296195	0.677180242	0.19219073	3.523480253	0.000425919	0.004778789	AMD1	adenosylmethionine decarboxylase 1 [Source:HGNC Symbol;Acc:HGNC:457]
265	3.63469104	-0.380474416	0.777827693	-0.48915	0.624735505	0.771332209	AMELX	amelogenin X-linked [Source:HGNC Symbol;Acc:HGNC:461]
266	1.936260973	3.974447094	1.895122346	2.097198158	0.035976037	0.11795965	AMELY	amelogenin Y-linked [Source:HGNC Symbol;Acc:HGNC:462]
267	3481.43957	-0.070535378	0.177309008	-0.397810463	0.690769904	0.81746044	AMFR	autocrine motility factor receptor [Source:HGNC Symbol;Acc:HGNC:463]
268	31.28615575	-1.04231393	0.612378926	-1.70207348	0.088741595	0.220280499	AMH	anti-Mullerian hormone [Source:HGNC Symbol;Acc:HGNC:464]
269	2.423653485	0.23882475	0.467652475	0.510688518	0.609569182	0.760245865	AMHR2	anti-Mullerian hormone receptor type 2 [Source:HGNC Symbol;Acc:HGNC:465]
270	70.43882404	-0.237502175	1.021601934	-0.232480154	0.8161651	0.898239231	AMPD1	adenosine monophosphate deaminase 1 [Source:HGNC Symbol;Acc:HGNC:468]
271	1173.073438	-0.303705245	0.144720308	-2.098566878	0.035855099	0.117700259	AMPD2	adenosine monophosphate deaminase 2 [Source:HGNC Symbol;Acc:HGNC:469]
272	677.7238225	0.252473772	0.233859661	1.07959522	0.280322471	0.470475606	AMPD3	adenosine monophosphate deaminase 3 [Source:HGNC Symbol;Acc:HGNC:470]
273	89.34716281	-0.13256715	0.468295785	-0.283084226	0.777112273	0.874441646	AMPH	amphiphysin [Source:HGNC Symbol;Acc:HGNC:471]
274	1556.686792	0.362495987	0.156518127	2.316000027	0.020558267	0.080211739	BIN1	bridging integrator 1 [Source:HGNC Symbol;Acc:HGNC:1052]
275	952.0200502	-0.534495339	0.308776873	-1.731008327	0.083450279	0.211378829	AMT	aminomethyltransferase [Source:HGNC Symbol;Acc:HGNC:473]
276	277.6651142	-1.312937423	0.386506876	-3.396931605	0.00068146	0.006754351	AMY1A	amylase alpha 1A [Source:HGNC Symbol;Acc:HGNC:474]
277	148.2465183	-1.471585733	0.428648073	-3.433086086	0.000596753	0.00609848	AMY1B	amylase alpha 1B [Source:HGNC Symbol;Acc:HGNC:475]
278	267.829671	-1.297645879	0.402461776	-3.224271117	0.001262938	0.010657211	AMY1C	amylase alpha 1C [Source:HGNC Symbol;Acc:HGNC:476]
279	136.2554393	-0.974460005	0.451794407	-2.156866021	0.031016105	0.106447394	AMY2A	amylase alpha 2A [Source:HGNC Symbol;Acc:HGNC:477]
280	1985.402948	-0.513740899	0.380047618	-1.351780345	0.176445594	0.346951284	AMY2B	amylase alpha 2B [Source:HGNC Symbol;Acc:HGNC:478]
283	321.0333894	0.325789755	0.141367341	2.304561668	0.021191135	0.081999085	ANG	angiogenin [Source:HGNC Symbol;Acc:HGNC:483]
284	554.8917976	0.40672835	0.361355222	1.125563782	0.260350206	0.448566889	ANGPT1	angiopoietin 1 [Source:HGNC Symbol;Acc:HGNC:484]
285	545.4963387	-0.056932883	0.244612059	-0.232747656	0.815957361	0.898157578	ANGPT2	angiopoietin 2 [Source:HGNC Symbol;Acc:HGNC:485]
286	53.21998357	0.648029304	0.503189831	1.287842607	0.197800757	0.374154041	ANK1	ankyrin 1 [Source:HGNC Symbol;Acc:HGNC:492]
287	1832.70183	1.638920737	0.53526109	3.06190898	0.002199303	0.01606599	ANK2	ankyrin 2 [Source:HGNC Symbol;Acc:HGNC:493]
288	3586.838502	1.03568476	0.24660151	4.199831378	2.67E-05	0.00055105	ANK3	ankyrin 3 [Source:HGNC Symbol;Acc:HGNC:494]
290	493.3003873	-0.760510808	0.36013144	-2.111758995	0.034707126	0.115100038	ANPEP	alanyl aminopeptidase, membrane [Source:HGNC Symbol;Acc:HGNC:500]
291	1768.822262	0.030300508	0.196051457	0.154553855	0.877173051	0.934175024	SLC25A4	solute carrier family 25 member 4 [Source:HGNC Symbol;Acc:HGNC:10990]
292	3702.429296	0.040376817	0.196310885	0.205677931	0.837042499	0.91034276	SLC25A5	solute carrier family 25 member 5 [Source:HGNC Symbol;Acc:HGNC:10991]
293	15050.31013	0.013661517	0.175118064	0.078013182	0.937817567	0.96827955	SLC25A6	solute carrier family 25 member 6 [Source:HGNC Symbol;Acc:HGNC:10992]
301	29692.72937	-1.375896815	0.282561728	-4.869367225	1.12E-06	4.05E-05	ANXA1	annexin A1 [Source:HGNC Symbol;Acc:HGNC:533]
302	22083.46179	-0.475362779	0.188497858	-2.521847113	0.011674043	0.053579499	ANXA2	annexin A2 [Source:HGNC Symbol;Acc:HGNC:537]
306	4049.820564	0.370184044	0.307193	1.205053644	0.228182594	0.411275301	ANXA3	annexin A3 [Source:HGNC Symbol;Acc:HGNC:541]
307	3544.577632	-0.174141675	0.172218777	-1.011165437	0.311937255	0.503418354	ANXA4	annexin A4 [Source:HGNC Symbol;Acc:HGNC:542]
308	12670.75169	-0.499010265	0.129112898	-3.86491414	0.000111128	0.001689521	ANXA5	annexin A5 [Source:HGNC Symbol;Acc:HGNC:543]
309	6487.242484	0.955355886	0.271008566	3.525187043	0.000423184	0.004763188	ANXA6	annexin A6 [Source:HGNC Symbol;Acc:HGNC:544]
310	5657.519039	0.199065534	0.139388961	1.428129833	0.153254492	0.316615387	ANXA7	annexin A7 [Source:HGNC Symbol;Acc:HGNC:545]
311	5558.437095	0.065742275	0.144271499	0.455684428	0.648616922	0.78799031	ANXA11	annexin A11 [Source:HGNC Symbol;Acc:HGNC:535]
312	1.850456347	-0.913266168	1.177435958	-0.775639781	0.437961705	0.622404627	ANXA13	annexin A13 [Source:HGNC Symbol;Acc:HGNC:536]
313	339.7778655	0.116345486	0.574425929	0.202542191	0.839492878	0.911894161	AOAH	acyloxyacyl hydrolase [Source:HGNC Symbol;Acc:HGNC:548]
314	31.60284649	-0.056277602	0.357747208	-0.157311086	0.874999684	0.933259445	AOC2	amine oxidase copper containing 2 [Source:HGNC Symbol;Acc:HGNC:549]
316	707.9319607	1.604781939	0.588291901	2.72786679	0.006374534	0.034877119	AOX1	aldehyde oxidase 1 [Source:HGNC Symbol;Acc:HGNC:553]
317	647.6299614	0.164216873	0.17280202	0.950318017	0.341950687	0.532552046	APAF1	apoptotic peptidase activating factor 1 [Source:HGNC Symbol;Acc:HGNC:576]
318	211.3157055	-0.436115804	0.301423697	-1.446853078	0.147938077	0.309642186	NUDT2	nudix hydrolase 2 [Source:HGNC Symbol;Acc:HGNC:8049]
319	0.819702304	0.572758447	0.954444234	0.600096294	0.548442062	NA	APOF	apolipoprotein F [Source:HGNC Symbol;Acc:HGNC:615]
320	209.7163155	-0.048345554	0.231552204	-0.208789005	0.834612955	0.908828817	APBA1	amyloid beta precursor protein binding family A member 1 [Source:HGNC Symbol;Acc:HGNC:578]
321	226.7588129	0.650683751	0.433495023	1.501017812	0.133350955	0.289693058	APBA2	amyloid beta precursor protein binding family A member 2 [Source:HGNC Symbol;Acc:HGNC:579]
322	1419.438636	0.256145303	0.164821141	1.554080389	0.120165243	0.269988004	APBB1	amyloid beta precursor protein binding family B member 1 [Source:HGNC Symbol;Acc:HGNC:581]
323	2640.364982	0.152485387	0.161238905	0.94571088	0.344296071	0.534780369	APBB2	amyloid beta precursor protein binding family B member 2 [Source:HGNC Symbol;Acc:HGNC:582]
324	1472.856159	0.787663635	0.228979498	3.439887165	0.000581957	0.005978708	APC	APC regulator of WNT signaling pathway [Source:HGNC Symbol;Acc:HGNC:583]
326	7.240096059	1.860116651	0.821174179	2.265191356	0.023500939	0.088043261	AIRE	autoimmune regulator [Source:HGNC Symbol;Acc:HGNC:360]
327	3522.41903	0.007581505	0.106727016	0.071036419	0.94336877	0.971115926	APEH	acylaminoacyl-peptide hydrolase [Source:HGNC Symbol;Acc:HGNC:586]
328	4825.297067	-0.173183561	0.090049275	-1.923208834	0.054453828	0.157414863	APEX1	apurinic/apyrimidinic endodeoxyribonuclease 1 [Source:HGNC Symbol;Acc:HGNC:587]
329	2724.428782	0.23212107	0.175537504	1.322344595	0.186053429	0.359078014	BIRC2	baculoviral IAP repeat containing 2 [Source:HGNC Symbol;Acc:HGNC:590]
330	2104.819667	0.472807667	0.580638612	0.814289056	0.415479378	0.601893236	BIRC3	baculoviral IAP repeat containing 3 [Source:HGNC Symbol;Acc:HGNC:591]
331	2872.764247	0.191134778	0.16938521	1.128402992	0.259149765	0.447398018	XIAP	X-linked inhibitor of apoptosis [Source:HGNC Symbol;Acc:HGNC:592]
332	90.83049017	-0.037174537	0.499426536	-0.074434445	0.940664702	0.969538613	BIRC5	baculoviral IAP repeat containing 5 [Source:HGNC Symbol;Acc:HGNC:593]
333	71.69096453	-0.327129834	0.217229124	-1.505920693	0.132087534	0.28796863	APLP1	amyloid beta precursor like protein 1 [Source:HGNC Symbol;Acc:HGNC:597]
334	84524.15438	-1.005832037	0.319397171	-3.149157631	0.001637418	0.012996734	APLP2	amyloid beta precursor like protein 2 [Source:HGNC Symbol;Acc:HGNC:598]
335	48.89205414	1.529180363	0.462648121	3.305277364	0.000948825	0.008663428	APOA1	apolipoprotein A1 [Source:HGNC Symbol;Acc:HGNC:600]
337	1.105533534	1.39557221	0.744255597	1.875124911	0.060775541	0.169675856	APOA4	apolipoprotein A4 [Source:HGNC Symbol;Acc:HGNC:602]
338	4.374763152	0.949719338	0.565823536	1.678472663	0.093254863	0.227885244	APOB	apolipoprotein B [Source:HGNC Symbol;Acc:HGNC:603]
341	1172.794692	-1.590501949	0.5125155	-3.103324583	0.001913596	0.014537962	APOC1	apolipoprotein C1 [Source:HGNC Symbol;Acc:HGNC:607]
342	12.04306204	-3.017807254	0.818208517	-3.688310731	0.000225748	0.002942061	APOC1P1	apolipoprotein C1 pseudogene 1 [Source:HGNC Symbol;Acc:HGNC:608]
343	2.656160779	-1.324229593	0.741057199	-1.786946533	0.073946131	0.194573608	AQP8	aquaporin 8 [Source:HGNC Symbol;Acc:HGNC:642]
344	47.85740205	-1.217953096	0.631692024	-1.928080534	0.05384511	0.156215788	APOC2	apolipoprotein C2 [Source:HGNC Symbol;Acc:HGNC:609]
346	2.380738326	-1.111359078	0.617052869	-1.801075943	0.071690911	0.190469627	APOC4	apolipoprotein C4 [Source:HGNC Symbol;Acc:HGNC:611]
347	3260.069069	1.556824275	0.482434834	3.227014642	0.001250891	0.010582926	APOD	apolipoprotein D [Source:HGNC Symbol;Acc:HGNC:612]
348	17976.94488	-2.005456706	0.527495092	-3.801849032	0.00014362	0.002072895	APOE	apolipoprotein E [Source:HGNC Symbol;Acc:HGNC:613]
351	42894.8684	0.051035382	0.234731922	0.217419861	0.827881154	0.904785527	APP	amyloid beta precursor protein [Source:HGNC Symbol;Acc:HGNC:620]
353	1749.720551	-0.331549919	0.146642984	-2.260932716	0.023763424	0.088754843	APRT	adenine phosphoribosyltransferase [Source:HGNC Symbol;Acc:HGNC:626]
354	8.267477169	0.56602241	0.79282177	0.71393399	0.475267998	0.654316072	KLK3	kallikrein related peptidase 3 [Source:HGNC Symbol;Acc:HGNC:6364]
355	1373.595188	-0.868544592	0.241445246	-3.597273531	0.00032157	0.003866951	FAS	Fas cell surface death receptor [Source:HGNC Symbol;Acc:HGNC:11920]
356	48.31501703	0.20643086	0.560786253	0.368109701	0.712791438	0.832457801	FASLG	Fas ligand [Source:HGNC Symbol;Acc:HGNC:11936]
357	286.5724769	-0.411571148	0.224642159	-1.832118909	0.066933707	0.181694731	SHROOM2	shroom family member 2 [Source:HGNC Symbol;Acc:HGNC:630]
358	8079.792344	-0.011140118	0.327371212	-0.034029008	0.972854019	0.986420411	AQP1	aquaporin 1 (Colton blood group) [Source:HGNC Symbol;Acc:HGNC:633]
359	2.450673399	1.406811546	0.647460244	2.172815334	0.029794219	0.103554783	AQP2	aquaporin 2 [Source:HGNC Symbol;Acc:HGNC:634]
360	216.7428234	0.417999383	0.510456844	0.818873109	0.412858814	0.599826216	AQP3	aquaporin 3 (Gill blood group) [Source:HGNC Symbol;Acc:HGNC:636]
361	1800.775242	3.262187473	0.56831405	5.740114063	9.46E-09	6.58E-07	AQP4	aquaporin 4 [Source:HGNC Symbol;Acc:HGNC:637]
362	208.3876322	-0.763073822	0.522024263	-1.461759302	0.14380718	0.303889324	AQP5	aquaporin 5 [Source:HGNC Symbol;Acc:HGNC:638]
363	9.064891127	-1.024668232	0.582379647	-1.759450621	0.078501	0.202934281	AQP6	aquaporin 6 [Source:HGNC Symbol;Acc:HGNC:639]
364	120.3515352	2.05997901	0.508453052	4.051463554	5.09E-05	0.000917494	AQP7	aquaporin 7 [Source:HGNC Symbol;Acc:HGNC:640]
366	75.96894587	0.619973698	0.462326371	1.340987097	0.179924642	0.351468205	AQP9	aquaporin 9 [Source:HGNC Symbol;Acc:HGNC:643]
367	666.4306241	1.863627175	0.393728325	4.733281956	2.21E-06	7.15E-05	AR	androgen receptor [Source:HGNC Symbol;Acc:HGNC:644]
368	440.7642965	-0.878568075	0.315348484	-2.786022823	0.005335911	0.030730089	ABCC6	ATP binding cassette subfamily C member 6 [Source:HGNC Symbol;Acc:HGNC:57]
369	2583.283965	0.259064364	0.166282666	1.557975762	0.119238994	0.268292504	ARAF	A-Raf proto-oncogene, serine/threonine kinase [Source:HGNC Symbol;Acc:HGNC:646]
372	5540.745251	-0.0692342	0.139104251	-0.497714484	0.618685298	0.766958262	ARCN1	archain 1 [Source:HGNC Symbol;Acc:HGNC:649]
373	903.3894459	0.558035102	0.282098461	1.978157199	0.047910975	0.144065713	TRIM23	tripartite motif containing 23 [Source:HGNC Symbol;Acc:HGNC:660]
374	67.11312759	-1.300798179	0.562009365	-2.314548937	0.02063763	0.08044359	AREG	amphiregulin [Source:HGNC Symbol;Acc:HGNC:651]
375	13665.28562	-0.045802467	0.125771268	-0.364172735	0.715729026	0.834453455	ARF1	ARF GTPase 1 [Source:HGNC Symbol;Acc:HGNC:652]
377	10138.0918	-0.172373688	0.174569607	-0.98742095	0.323436318	0.51495931	ARF3	ARF GTPase 3 [Source:HGNC Symbol;Acc:HGNC:654]
378	6068.250864	0.219591324	0.158730273	1.383424345	0.16653479	0.334484116	ARF4	ARF GTPase 4 [Source:HGNC Symbol;Acc:HGNC:655]
379	1404.481285	0.901807422	0.326837055	2.759195779	0.005794381	0.032538034	ARL4D	ARF like GTPase 4D [Source:HGNC Symbol;Acc:HGNC:656]
381	2547.855913	-0.345867563	0.158575777	-2.181086979	0.029176984	0.102254675	ARF5	ARF GTPase 5 [Source:HGNC Symbol;Acc:HGNC:658]
382	4382.224445	-0.241737852	0.163331103	-1.480047879	0.13886047	0.297162884	ARF6	ARF GTPase 6 [Source:HGNC Symbol;Acc:HGNC:659]
383	14.04285334	0.135752352	0.393498711	0.344988048	0.730103356	0.844092951	ARG1	arginase 1 [Source:HGNC Symbol;Acc:HGNC:663]
384	1607.387207	-0.148579296	0.260948612	-0.569381436	0.569097312	0.729270046	ARG2	arginase 2 [Source:HGNC Symbol;Acc:HGNC:664]
387	19467.06932	-0.0563428	0.099364492	-0.567031529	0.570692761	0.730406786	RHOA	ras homolog family member A [Source:HGNC Symbol;Acc:HGNC:667]
388	8410.02349	0.045556282	0.283827198	0.160507106	0.872481625	0.931787942	RHOB	ras homolog family member B [Source:HGNC Symbol;Acc:HGNC:668]
389	3537.249009	-0.624980861	0.133545536	-4.679908278	2.87E-06	8.86E-05	RHOC	ras homolog family member C [Source:HGNC Symbol;Acc:HGNC:669]
390	1259.875482	-0.029958057	0.330854544	-0.090547515	0.927852137	0.963141187	RND3	Rho family GTPase 3 [Source:HGNC Symbol;Acc:HGNC:671]
391	1121.002945	-0.330541649	0.191935229	-1.722152057	0.085041977	0.21408089	RHOG	ras homolog family member G [Source:HGNC Symbol;Acc:HGNC:672]
392	4004.540575	-0.440222407	0.135363751	-3.252143977	0.00114538	0.009956702	ARHGAP1	Rho GTPase activating protein 1 [Source:HGNC Symbol;Acc:HGNC:673]
393	1380.12204	0.219958876	0.444505623	0.494839355	0.620713522	0.768355525	ARHGAP4	Rho GTPase activating protein 4 [Source:HGNC Symbol;Acc:HGNC:674]
394	5462.833072	0.329607563	0.222257476	1.482998769	0.138074738	0.29617968	ARHGAP5	Rho GTPase activating protein 5 [Source:HGNC Symbol;Acc:HGNC:675]
395	1904.849314	1.021661465	0.249000469	4.103050368	4.08E-05	0.000770541	ARHGAP6	Rho GTPase activating protein 6 [Source:HGNC Symbol;Acc:HGNC:676]
396	7400.057683	-0.24342167	0.159143049	-1.529577773	0.126121275	0.279399036	ARHGDIA	Rho GDP dissociation inhibitor alpha [Source:HGNC Symbol;Acc:HGNC:678]
397	5945.704147	-0.668538329	0.312717308	-2.13783603	0.032530054	0.110255128	ARHGDIB	Rho GDP dissociation inhibitor beta [Source:HGNC Symbol;Acc:HGNC:679]
398	5.010656341	-0.478145694	0.599501019	-0.79757278	0.425118452	0.611043987	ARHGDIG	Rho GDP dissociation inhibitor gamma [Source:HGNC Symbol;Acc:HGNC:680]
399	295.22439	0.584336626	0.643472281	0.908099142	0.363825844	0.553374066	RHOH	ras homolog family member H [Source:HGNC Symbol;Acc:HGNC:686]
400	4624.427017	0.245691305	0.138853042	1.769434086	0.076821462	0.199848652	ARL1	ARF like GTPase 1 [Source:HGNC Symbol;Acc:HGNC:692]
401	2.200544595	0.379395684	0.54343576	0.698142654	0.485087985	0.662935997	PHOX2A	paired like homeobox 2A [Source:HGNC Symbol;Acc:HGNC:691]
402	976.8124312	0.471830111	0.237401914	1.987473913	0.046869904	0.141798971	ARL2	ARF like GTPase 2 [Source:HGNC Symbol;Acc:HGNC:693]
403	1536.69289	0.142062329	0.134395955	1.057043192	0.290491876	0.480917273	ARL3	ARF like GTPase 3 [Source:HGNC Symbol;Acc:HGNC:694]
405	2349.487822	0.105180514	0.101818239	1.033022328	0.30159345	0.49285894	ARNT	aryl hydrocarbon receptor nuclear translocator [Source:HGNC Symbol;Acc:HGNC:700]
406	2774.44734	-1.992581902	0.359318997	-5.545439896	2.93E-08	1.81E-06	BMAL1	basic helix-loop-helix ARNT like 1 [Source:HGNC Symbol;Acc:HGNC:701]
407	31.7207666	-0.3043491	0.257966896	-1.179799057	0.238080145	0.42213845	ARR3	arrestin 3 [Source:HGNC Symbol;Acc:HGNC:710]
408	856.1471003	0.170701433	0.258415336	0.660570058	0.508888076	0.681255247	ARRB1	arrestin beta 1 [Source:HGNC Symbol;Acc:HGNC:711]
409	1024.707527	-0.221756379	0.281237526	-0.788502097	0.430403073	0.61551126	ARRB2	arrestin beta 2 [Source:HGNC Symbol;Acc:HGNC:712]
410	2146.910022	-0.363237853	0.200431906	-1.812275607	0.069943622	0.186961487	ARSA	arylsulfatase A [Source:HGNC Symbol;Acc:HGNC:713]
411	487.3287078	-0.396720672	0.182412627	-2.174853123	0.029641125	0.103277812	ARSB	arylsulfatase B [Source:HGNC Symbol;Acc:HGNC:714]
412	857.1286583	0.055036054	0.189322921	0.290699368	0.771281255	0.870478322	STS	steroid sulfatase [Source:HGNC Symbol;Acc:HGNC:11425]
414	3356.28209	-0.390574675	0.278897632	-1.400423059	0.161386669	0.327313765	ARSD	arylsulfatase D [Source:HGNC Symbol;Acc:HGNC:717]
415	51.69961812	-2.754856314	0.563002754	-4.893148912	9.92E-07	3.66E-05	ARSL	arylsulfatase L [Source:HGNC Symbol;Acc:HGNC:719]
416	0.860929898	-0.756557266	1.62016545	-0.466962967	0.640526373	NA	ARSF	arylsulfatase F [Source:HGNC Symbol;Acc:HGNC:721]
417	12.90227612	-0.100914658	0.450305021	-0.224102894	0.822677241	0.901488176	ART1	ADP-ribosyltransferase 1 [Source:HGNC Symbol;Acc:HGNC:723]
419	6.538179569	1.455886659	0.445289511	3.269528306	0.00107727	0.009531437	ART3	ADP-ribosyltransferase 3 (inactive) [Source:HGNC Symbol;Acc:HGNC:725]
420	246.2366737	0.734385356	0.613393476	1.197250028	0.231209116	0.414472547	ART4	ADP-ribosyltransferase 4 (inactive) (Dombrock blood group) [Source:HGNC Symbol;Acc:HGNC:726]
421	3131.66376	-0.246733362	0.228020012	-1.08206889	0.279221918	0.469265072	ARVCF	ARVCF delta catenin family member [Source:HGNC Symbol;Acc:HGNC:728]
427	22926.81084	0.598188075	0.253664404	2.358186898	0.018364444	0.074150825	ASAH1	N-acylsphingosine amidohydrolase 1 [Source:HGNC Symbol;Acc:HGNC:735]
429	6.022583604	0.806956991	0.660620208	1.221514239	0.221891378	0.403937416	ASCL1	achaete-scute family bHLH transcription factor 1 [Source:HGNC Symbol;Acc:HGNC:738]
430	33.20297738	0.318482615	0.392395074	0.811637648	0.416999582	0.603443108	ASCL2	achaete-scute family bHLH transcription factor 2 [Source:HGNC Symbol;Acc:HGNC:739]
432	111.0706602	0.059752114	0.348004321	0.171699344	0.863673902	0.927161341	ASGR1	asialoglycoprotein receptor 1 [Source:HGNC Symbol;Acc:HGNC:742]
433	14.27958003	-0.893795475	0.434347375	-2.057789517	0.039610343	0.125945336	ASGR2	asialoglycoprotein receptor 2 [Source:HGNC Symbol;Acc:HGNC:743]
434	17.46614009	-1.270023078	0.490086975	-2.591423853	0.009557969	0.046579788	ASIP	agouti signaling protein [Source:HGNC Symbol;Acc:HGNC:745]
435	1092.678579	-0.205560819	0.160311256	-1.282260673	0.199751219	0.376552525	ASL	argininosuccinate lyase [Source:HGNC Symbol;Acc:HGNC:746]
438	159.1446846	0.0766097	0.149752437	0.51157565	0.608948031	0.75973822	ASMT	acetylserotonin O-methyltransferase [Source:HGNC Symbol;Acc:HGNC:750]
439	1977.638376	0.248508479	0.097785805	2.541355365	0.011042362	0.051577838	GET3	guided entry of tail-anchored proteins factor 3, ATPase [Source:HGNC Symbol;Acc:HGNC:752]
440	632.4490195	-0.588715305	0.308537268	-1.908084911	0.056380243	0.161277183	ASNS	asparagine synthetase (glutamine-hydrolyzing) [Source:HGNC Symbol;Acc:HGNC:753]
443	168.7732914	1.337135332	0.534053856	2.503746238	0.012288614	0.055566335	ASPA	aspartoacylase [Source:HGNC Symbol;Acc:HGNC:756]
444	5447.260065	1.103597034	0.233224765	4.731903289	2.22E-06	7.18E-05	ASPH	aspartate beta-hydroxylase [Source:HGNC Symbol;Acc:HGNC:757]
445	4289.618076	-0.483858998	0.245123171	-1.973942304	0.048388304	0.145090616	ASS1	argininosuccinate synthase 1 [Source:HGNC Symbol;Acc:HGNC:758]
460	14.07500857	1.24477328	0.396454499	3.139763285	0.001690844	0.013301275	ASTN1	astrotactin 1 [Source:HGNC Symbol;Acc:HGNC:773]
462	7.976280886	0.309520721	0.471270512	0.656779309	0.51132283	0.683455877	SERPINC1	serpin family C member 1 [Source:HGNC Symbol;Acc:HGNC:775]
463	3745.352608	0.117003615	0.202311239	0.578334729	0.563038152	0.724926796	ZFHX3	zinc finger homeobox 3 [Source:HGNC Symbol;Acc:HGNC:777]
466	1174.41937	0.256076088	0.204936116	1.249541045	0.211467251	0.390784592	ATF1	activating transcription factor 1 [Source:HGNC Symbol;Acc:HGNC:783]
467	3339.956231	0.31891912	0.729152904	0.437383049	0.661833576	0.797456414	ATF3	activating transcription factor 3 [Source:HGNC Symbol;Acc:HGNC:785]
468	10186.97487	0.51084629	0.233235717	2.190257545	0.028505564	0.100616917	ATF4	activating transcription factor 4 [Source:HGNC Symbol;Acc:HGNC:786]
471	2216.389989	-0.444210995	0.209560276	-2.119729001	0.034028906	0.113573643	ATIC	5-aminoimidazole-4-carboxamide ribonucleotide formyltransferase/IMP cyclohydrolase [Source:HGNC Symbol;Acc:HGNC:794]
472	3603.502204	0.485046343	0.227212207	2.134772377	0.032779608	0.110836984	ATM	ATM serine/threonine kinase [Source:HGNC Symbol;Acc:HGNC:795]
473	7159.692288	0.175693629	0.132008406	1.33092758	0.183212841	0.355520367	RERE	arginine-glutamic acid dipeptide repeats [Source:HGNC Symbol;Acc:HGNC:9965]
475	925.1726724	0.126863272	0.152103367	0.834059595	0.404247402	0.591529779	ATOX1	antioxidant 1 copper chaperone [Source:HGNC Symbol;Acc:HGNC:798]
476	43917.99072	0.449566147	0.277623415	1.619338003	0.105374558	0.247135837	ATP1A1	ATPase Na+/K+ transporting subunit alpha 1 [Source:HGNC Symbol;Acc:HGNC:799]
477	183.0362741	-0.069864856	0.32100899	-0.217641431	0.827708501	0.904785527	ATP1A2	ATPase Na+/K+ transporting subunit alpha 2 [Source:HGNC Symbol;Acc:HGNC:800]
478	17.32836026	-0.224147938	0.623771333	-0.359343122	0.719338419	0.836977496	ATP1A3	ATPase Na+/K+ transporting subunit alpha 3 [Source:HGNC Symbol;Acc:HGNC:801]
479	4.991163278	0.612304055	0.576868029	1.061428306	0.288495299	0.478738527	ATP12A	ATPase H+/K+ transporting non-gastric alpha2 subunit [Source:HGNC Symbol;Acc:HGNC:13816]
480	9.254349531	1.453535366	0.702525345	2.069014843	0.038544694	0.123772028	ATP1A4	ATPase Na+/K+ transporting subunit alpha 4 [Source:HGNC Symbol;Acc:HGNC:14073]
481	20208.76985	0.004098263	0.158188691	0.025907432	0.979331172	0.98967139	ATP1B1	ATPase Na+/K+ transporting subunit beta 1 [Source:HGNC Symbol;Acc:HGNC:804]
482	400.7724087	-0.457376144	0.335882183	-1.361716005	0.173287528	0.343269113	ATP1B2	ATPase Na+/K+ transporting subunit beta 2 [Source:HGNC Symbol;Acc:HGNC:805]
483	2194.424501	-0.841503004	0.154261129	-5.455055406	4.90E-08	2.79E-06	ATP1B3	ATPase Na+/K+ transporting subunit beta 3 [Source:HGNC Symbol;Acc:HGNC:806]
486	9.988583826	0.828881529	0.399406707	2.075281947	0.037960412	0.122482287	FXYD2	FXYD domain containing ion transport regulator 2 [Source:HGNC Symbol;Acc:HGNC:4026]
487	94.35122542	-0.377032253	0.323618547	-1.165051437	0.243998173	0.429572958	ATP2A1	ATPase sarcoplasmic/endoplasmic reticulum Ca2+ transporting 1 [Source:HGNC Symbol;Acc:HGNC:811]
488	9794.868664	0.228983776	0.154509364	1.482005811	0.138338749	0.296565142	ATP2A2	ATPase sarcoplasmic/endoplasmic reticulum Ca2+ transporting 2 [Source:HGNC Symbol;Acc:HGNC:812]
489	1666.306694	0.698136495	0.460184941	1.517078099	0.129246967	0.283931642	ATP2A3	ATPase sarcoplasmic/endoplasmic reticulum Ca2+ transporting 3 [Source:HGNC Symbol;Acc:HGNC:813]
490	2073.481909	0.443263552	0.237557323	1.865922491	0.06205221	0.172093304	ATP2B1	ATPase plasma membrane Ca2+ transporting 1 [Source:HGNC Symbol;Acc:HGNC:814]
491	6.577715385	0.321644097	0.45483935	0.707159786	0.479467186	0.657972551	ATP2B2	ATPase plasma membrane Ca2+ transporting 2 [Source:HGNC Symbol;Acc:HGNC:815]
492	1.616991765	0.837968629	0.643120205	1.30297357	0.192583785	0.367621947	ATP2B3	ATPase plasma membrane Ca2+ transporting 3 [Source:HGNC Symbol;Acc:HGNC:816]
493	6339.742412	-0.28620959	0.21656278	-1.321601013	0.186301046	0.359358728	ATP2B4	ATPase plasma membrane Ca2+ transporting 4 [Source:HGNC Symbol;Acc:HGNC:817]
495	7.461479458	1.674693665	0.484922655	3.453527376	0.000553306	0.005766768	ATP4A	ATPase H+/K+ transporting subunit alpha [Source:HGNC Symbol;Acc:HGNC:819]
496	16.60366466	-0.019939744	0.413436093	-0.048229326	0.961533479	0.980702111	ATP4B	ATPase H+/K+ transporting subunit beta [Source:HGNC Symbol;Acc:HGNC:820]
498	12528.71782	0.317242975	0.104531665	3.034898322	0.002406168	0.017143312	ATP5F1A	ATP synthase F1 subunit alpha [Source:HGNC Symbol;Acc:HGNC:823]
501	2405.477928	0.551801256	0.167865385	3.28716522	0.001012014	0.009092297	ALDH7A1	aldehyde dehydrogenase 7 family member A1 [Source:HGNC Symbol;Acc:HGNC:877]
506	15728.84343	1.025192964	0.240457284	4.263513872	2.01E-05	0.00044067	ATP5F1B	ATP synthase F1 subunit beta [Source:HGNC Symbol;Acc:HGNC:830]
509	4102.77826	0.279751711	0.10148842	2.756488989	0.005842558	0.032736706	ATP5F1C	ATP synthase F1 subunit gamma [Source:HGNC Symbol;Acc:HGNC:833]
513	1860.642474	0.202889188	0.216359518	0.937740989	0.348377534	0.538922233	ATP5F1D	ATP synthase F1 subunit delta [Source:HGNC Symbol;Acc:HGNC:837]
514	2150.909712	0.281407169	0.191968075	1.465906085	0.142673874	0.302493983	ATP5F1E	ATP synthase F1 subunit epsilon [Source:HGNC Symbol;Acc:HGNC:838]
515	4240.771827	0.301711264	0.115643908	2.60896808	0.009081571	0.044935174	ATP5PB	ATP synthase peripheral stalk-membrane subunit b [Source:HGNC Symbol;Acc:HGNC:840]
516	1666.354817	1.074833395	0.268504184	4.003041505	6.25E-05	0.001079525	ATP5MC1	ATP synthase membrane subunit c locus 1 [Source:HGNC Symbol;Acc:HGNC:841]
517	4285.101285	-0.090106187	0.12071766	-0.746420924	0.455413183	0.636880927	ATP5MC2	ATP synthase membrane subunit c locus 2 [Source:HGNC Symbol;Acc:HGNC:842]
518	3891.520872	0.869485484	0.225886923	3.849206813	0.000118501	0.001775558	ATP5MC3	ATP synthase membrane subunit c locus 3 [Source:HGNC Symbol;Acc:HGNC:843]
521	514.0753137	0.055341418	0.205734747	0.268994027	0.787934279	0.881226859	ATP5ME	ATP synthase membrane subunit e [Source:HGNC Symbol;Acc:HGNC:846]
522	2051.85335	0.300493351	0.122671283	2.449581873	0.014302219	0.061972612	ATP5PF	ATP synthase peripheral stalk subunit F6 [Source:HGNC Symbol;Acc:HGNC:847]
523	4173.570929	-0.24768602	0.218637482	-1.132861657	0.257272354	0.445418493	ATP6V1A	ATPase H+ transporting V1 subunit A [Source:HGNC Symbol;Acc:HGNC:851]
525	10.28160538	-0.021217471	0.659079376	-0.032192589	0.974318467	0.987336046	ATP6V1B1	ATPase H+ transporting V1 subunit B1 [Source:HGNC Symbol;Acc:HGNC:853]
526	5275.55809	-0.609372138	0.178516087	-3.413541873	0.000641243	0.006462238	ATP6V1B2	ATPase H+ transporting V1 subunit B2 [Source:HGNC Symbol;Acc:HGNC:854]
527	6311.0126	-0.204402092	0.209615733	-0.975127623	0.329496958	0.520542489	ATP6V0C	ATPase H+ transporting V0 subunit c [Source:HGNC Symbol;Acc:HGNC:855]
528	2987.929334	0.02564227	0.142493899	0.179953455	0.857189109	0.922917327	ATP6V1C1	ATPase H+ transporting V1 subunit C1 [Source:HGNC Symbol;Acc:HGNC:856]
529	3835.354478	0.246102834	0.220015685	1.118569497	0.263323843	0.452084784	ATP6V1E1	ATPase H+ transporting V1 subunit E1 [Source:HGNC Symbol;Acc:HGNC:857]
533	3299.391591	-0.114129064	0.183703194	-0.621268809	0.534422773	0.702387782	ATP6V0B	ATPase H+ transporting V0 subunit b [Source:HGNC Symbol;Acc:HGNC:861]
534	113.096788	0.766411685	0.257604504	2.97514862	0.002928466	0.019851629	ATP6V1G2	ATPase H+ transporting V1 subunit G2 [Source:HGNC Symbol;Acc:HGNC:862]
535	3281.264094	-0.306351544	0.187146667	-1.636959664	0.101638898	0.241046519	ATP6V0A1	ATPase H+ transporting V0 subunit a1 [Source:HGNC Symbol;Acc:HGNC:865]
537	6438.936756	-0.62207443	0.16430208	-3.786162834	0.000152991	0.002169649	ATP6AP1	ATPase H+ transporting accessory protein 1 [Source:HGNC Symbol;Acc:HGNC:868]
538	874.2817032	-0.03981685	0.219436807	-0.18145019	0.856014227	0.922133867	ATP7A	ATPase copper transporting alpha [Source:HGNC Symbol;Acc:HGNC:869]
539	3454.448046	0.328679545	0.111000006	2.961076809	0.003065655	0.020492183	ATP5PO	ATP synthase peripheral stalk subunit OSCP [Source:HGNC Symbol;Acc:HGNC:850]
540	196.7774246	0.409491338	0.27733924	1.476499819	0.139809764	0.298469781	ATP7B	ATPase copper transporting beta [Source:HGNC Symbol;Acc:HGNC:870]
545	1472.338303	0.328884564	0.127469124	2.580111591	0.009876839	0.047720533	ATR	ATR serine/threonine kinase [Source:HGNC Symbol;Acc:HGNC:882]
546	4011.930341	0.563664163	0.242840878	2.321125534	0.02028007	0.079446036	ATRX	ATRX chromatin remodeler [Source:HGNC Symbol;Acc:HGNC:886]
547	146.483047	2.34047133	0.496755217	4.711518372	2.46E-06	7.79E-05	KIF1A	kinesin family member 1A [Source:HGNC Symbol;Acc:HGNC:888]
549	1437.602573	0.136097886	0.111095716	1.225050705	0.220556117	0.402197094	AUH	AU RNA binding methylglutaconyl-CoA hydratase [Source:HGNC Symbol;Acc:HGNC:890]
550	3359.811773	-0.220664367	0.196147355	-1.124992823	0.260592076	0.44881873	AUP1	AUP1 lipid droplet regulating VLDL assembly factor [Source:HGNC Symbol;Acc:HGNC:891]
551	0.927403092	-0.169954291	1.000910781	-0.169799641	0.865167709	NA	AVP	arginine vasopressin [Source:HGNC Symbol;Acc:HGNC:894]
552	693.6065541	1.381054871	0.466598361	2.959836523	0.003078023	0.020553511	AVPR1A	arginine vasopressin receptor 1A [Source:HGNC Symbol;Acc:HGNC:895]
553	22.99048074	-0.947626902	0.385785638	-2.456356092	0.0140354	0.061222537	AVPR1B	arginine vasopressin receptor 1B [Source:HGNC Symbol;Acc:HGNC:896]
554	47.16874762	1.373791342	0.372141009	3.691588158	0.000222858	0.002914036	AVPR2	arginine vasopressin receptor 2 [Source:HGNC Symbol;Acc:HGNC:897]
558	1828.465283	-0.620132301	0.171168829	-3.622927745	0.000291287	0.003580835	AXL	AXL receptor tyrosine kinase [Source:HGNC Symbol;Acc:HGNC:905]
563	15.27748411	1.810031734	1.185323404	1.52703619	0.126752012	0.280288792	AZGP1	alpha-2-glycoprotein 1, zinc-binding [Source:HGNC Symbol;Acc:HGNC:910]
566	7.227406704	-1.425535468	0.644019845	-2.213496183	0.026863456	0.096799948	AZU1	azurocidin 1 [Source:HGNC Symbol;Acc:HGNC:913]
567	126954.2395	-0.392682813	0.325337973	-1.206999629	0.227432287	0.410385599	B2M	beta-2-microglobulin [Source:HGNC Symbol;Acc:HGNC:914]
570	4.472712894	0.634709637	0.533658788	1.189354791	0.234300083	0.417831931	BAAT	bile acid-CoA:amino acid N-acyltransferase [Source:HGNC Symbol;Acc:HGNC:932]
571	1637.822187	0.08721935	0.237467058	0.367290313	0.713402479	0.83282577	BACH1	BTB domain and CNC homolog 1 [Source:HGNC Symbol;Acc:HGNC:935]
572	865.4910812	0.258451458	0.148252751	1.74331644	0.081278355	0.20769085	BAD	BCL2 associated agonist of cell death [Source:HGNC Symbol;Acc:HGNC:936]
573	3052.03268	0.070155052	0.200092332	0.350613396	0.725878405	0.841386243	BAG1	BAG cochaperone 1 [Source:HGNC Symbol;Acc:HGNC:937]
575	72.31712302	-0.174540191	0.50535472	-0.345381538	0.729807555	0.843959018	ADGRB1	adhesion G protein-coupled receptor B1 [Source:HGNC Symbol;Acc:HGNC:943]
576	587.898111	-0.629116765	0.390411476	-1.611419756	0.107088264	0.249470707	ADGRB2	adhesion G protein-coupled receptor B2 [Source:HGNC Symbol;Acc:HGNC:944]
577	94.26655383	-0.611017313	0.253509919	-2.410230399	0.015942449	0.067076043	ADGRB3	adhesion G protein-coupled receptor B3 [Source:HGNC Symbol;Acc:HGNC:945]
578	492.314057	0.218578395	0.185558194	1.177950648	0.238816282	0.42299058	BAK1	BCL2 antagonist/killer 1 [Source:HGNC Symbol;Acc:HGNC:949]
579	88.8200197	-0.284676242	0.650867209	-0.437379911	0.661835851	0.797456414	NKX3-2	NK3 homeobox 2 [Source:HGNC Symbol;Acc:HGNC:951]
580	380.7689605	0.596295052	0.239888866	2.485713742	0.012929192	0.057716269	BARD1	BRCA1 associated RING domain 1 [Source:HGNC Symbol;Acc:HGNC:952]
581	1212.597429	-0.976765501	0.210679936	-4.636253071	3.55E-06	0.000105531	BAX	BCL2 associated X, apoptosis regulator [Source:HGNC Symbol;Acc:HGNC:959]
582	2563.953574	-0.010446892	0.169209334	-0.061739457	0.950770317	0.975132161	BBS1	Bardet-Biedl syndrome 1 [Source:HGNC Symbol;Acc:HGNC:966]
583	2577.958611	-0.095681481	0.105736605	-0.904904039	0.365516227	0.55500006	BBS2	Bardet-Biedl syndrome 2 [Source:HGNC Symbol;Acc:HGNC:967]
585	1000.079171	0.369180403	0.094355902	3.912637088	9.13E-05	0.001453827	BBS4	Bardet-Biedl syndrome 4 [Source:HGNC Symbol;Acc:HGNC:969]
586	894.2379257	-1.271030756	0.447992488	-2.837169799	0.00455154	0.027460502	BCAT1	branched chain amino acid transaminase 1 [Source:HGNC Symbol;Acc:HGNC:976]
587	923.9349758	0.14948384	0.132203298	1.130711885	0.258176378	0.446379422	BCAT2	branched chain amino acid transaminase 2 [Source:HGNC Symbol;Acc:HGNC:977]
590	107.9146322	1.791588191	0.630006617	2.843760911	0.004458449	0.027049654	BCHE	butyrylcholinesterase [Source:HGNC Symbol;Acc:HGNC:983]
593	2461.649998	0.095018833	0.156527498	0.607042434	0.543822752	0.709670659	BCKDHA	branched chain keto acid dehydrogenase E1 subunit alpha [Source:HGNC Symbol;Acc:HGNC:986]
594	927.0644022	0.323685427	0.0989762	3.270335974	0.001074198	0.009514279	BCKDHB	branched chain keto acid dehydrogenase E1 subunit beta [Source:HGNC Symbol;Acc:HGNC:987]
595	12888.89146	-1.511317007	0.273415279	-5.527551401	3.25E-08	1.97E-06	CCND1	cyclin D1 [Source:HGNC Symbol;Acc:HGNC:1582]
596	3469.630647	1.369772811	0.30089124	4.552385143	5.30E-06	0.000146902	BCL2	BCL2 apoptosis regulator [Source:HGNC Symbol;Acc:HGNC:990]
597	153.7988008	0.505448327	0.571053502	0.885115536	0.376094321	0.565511314	BCL2A1	BCL2 related protein A1 [Source:HGNC Symbol;Acc:HGNC:991]
598	3072.603982	-1.040353654	0.17120377	-6.076698283	1.23E-09	1.09E-07	BCL2L1	BCL2 like 1 [Source:HGNC Symbol;Acc:HGNC:992]
599	2355.647199	-0.016256201	0.15016498	-0.108255605	0.913792938	0.954887829	BCL2L2	BCL2 like 2 [Source:HGNC Symbol;Acc:HGNC:995]
602	768.3283026	-0.527728188	0.32975019	-1.60038782	0.109512576	0.253044372	BCL3	BCL3 transcription coactivator [Source:HGNC Symbol;Acc:HGNC:998]
604	2405.047517	-0.037479841	0.172998808	-0.216647976	0.828482694	0.905135679	BCL6	BCL6 transcription repressor [Source:HGNC Symbol;Acc:HGNC:1001]
605	1512.28828	-0.508964794	0.206883387	-2.460153042	0.013887778	0.060754703	BCL7A	BAF chromatin remodeling complex subunit BCL7A [Source:HGNC Symbol;Acc:HGNC:1004]
607	2057.372934	-0.636789835	0.217829195	-2.923344761	0.003462929	0.022473096	BCL9	BCL9 transcription coactivator [Source:HGNC Symbol;Acc:HGNC:1008]
608	141.7334926	0.405748952	1.049132537	0.386747087	0.698943453	0.822876442	TNFRSF17	TNF receptor superfamily member 17 [Source:HGNC Symbol;Acc:HGNC:11913]
610	12.24311488	-0.154185323	0.519382769	-0.296862608	0.766571405	0.867489165	HCN2	hyperpolarization activated cyclic nucleotide gated potassium and sodium channel 2 [Source:HGNC Symbol;Acc:HGNC:4846]
611	44.59394031	0.036705013	0.267350808	0.137291574	0.890800331	0.941563637	OPN1SW	opsin 1, short wave sensitive [Source:HGNC Symbol;Acc:HGNC:1012]
613	3304.602569	-0.288909768	0.212122275	-1.361996363	0.173199033	0.343181419	BCR	BCR activator of RhoGEF and GTPase [Source:HGNC Symbol;Acc:HGNC:1014]
617	919.6713022	-0.116817113	0.227637315	-0.513172073	0.607830959	0.758784232	BCS1L	BCS1 homolog, ubiquinol-cytochrome c reductase complex chaperone [Source:HGNC Symbol;Acc:HGNC:1020]
618	3.474886658	0.474789313	0.577020685	0.82282893	0.410605282	0.59792234	BCYRN1	brain cytoplasmic RNA 1 [Source:HGNC Symbol;Acc:HGNC:1022]
622	1182.39344	0.138794746	0.199701003	0.695012762	0.487047304	0.664577017	BDH1	3-hydroxybutyrate dehydrogenase 1 [Source:HGNC Symbol;Acc:HGNC:1027]
623	16.03571256	0.126071036	0.311818242	0.404309366	0.685985239	0.813954823	BDKRB1	bradykinin receptor B1 [Source:HGNC Symbol;Acc:HGNC:1029]
624	367.9902972	0.284874237	0.381722715	0.746285788	0.455494795	0.636909562	BDKRB2	bradykinin receptor B2 [Source:HGNC Symbol;Acc:HGNC:1030]
627	200.818117	-0.657152987	0.303471301	-2.165453488	0.030352974	0.104900802	BDNF	brain derived neurotrophic factor [Source:HGNC Symbol;Acc:HGNC:1033]
629	3172.040945	-1.341918992	0.512301912	-2.61939095	0.008808693	0.043893716	CFB	complement factor B [Source:HGNC Symbol;Acc:HGNC:1037]
631	116.6062652	0.716684936	0.233304055	3.071892319	0.002127064	0.015675998	BFSP1	beaded filament structural protein 1 [Source:HGNC Symbol;Acc:HGNC:1040]
632	65.67697168	-0.977441523	0.389184649	-2.511510986	0.012021554	0.054781299	BGLAP	bone gamma-carboxyglutamate protein [Source:HGNC Symbol;Acc:HGNC:1043]
633	12539.36247	-1.793148909	0.324249936	-5.530144217	3.20E-08	1.95E-06	BGN	biglycan [Source:HGNC Symbol;Acc:HGNC:1044]
634	198.09567	0.157404022	0.375870094	0.418772403	0.675382476	0.806755503	CEACAM1	CEA cell adhesion molecule 1 [Source:HGNC Symbol;Acc:HGNC:1814]
635	28.89466108	-0.591403955	0.378747809	-1.561471619	0.118412515	0.267009357	BHMT	betaine--homocysteine S-methyltransferase [Source:HGNC Symbol;Acc:HGNC:1047]
636	1217.028853	-0.801528447	0.178729235	-4.484596207	7.31E-06	0.000192654	BICD1	BICD cargo adaptor 1 [Source:HGNC Symbol;Acc:HGNC:1049]
637	1005.08799	-1.568799455	0.247490215	-6.338834258	2.32E-10	2.45E-08	BID	BH3 interacting domain death agonist [Source:HGNC Symbol;Acc:HGNC:1050]
638	59.66251327	0.583626057	0.419370001	1.391673357	0.164021334	0.330805355	BIK	BCL2 interacting killer [Source:HGNC Symbol;Acc:HGNC:1051]
639	3362.22629	-1.538499552	0.405566964	-3.793453826	0.000148566	0.002127484	PRDM1	PR/SET domain 1 [Source:HGNC Symbol;Acc:HGNC:9346]
640	174.6464042	1.099293331	0.913189196	1.203795813	0.228668508	0.411702806	BLK	BLK proto-oncogene, Src family tyrosine kinase [Source:HGNC Symbol;Acc:HGNC:1057]
641	123.6135379	0.176023869	0.354166578	0.497008697	0.619182919	0.767321697	BLM	BLM RecQ like helicase [Source:HGNC Symbol;Acc:HGNC:1058]
642	1019.758601	-0.108204725	0.074356448	-1.455216433	0.145609353	0.306431948	BLMH	bleomycin hydrolase [Source:HGNC Symbol;Acc:HGNC:1059]
643	547.4481014	-0.199599426	0.24731052	-0.807080208	0.419620274	0.605895674	CXCR5	C-X-C motif chemokine receptor 5 [Source:HGNC Symbol;Acc:HGNC:1060]
644	1167.659458	-0.002931292	0.190699917	-0.015371229	0.987736016	0.993632315	BLVRA	biliverdin reductase A [Source:HGNC Symbol;Acc:HGNC:1062]
645	1301.092818	0.29153272	0.138044278	2.111878344	0.034696885	0.115087517	BLVRB	biliverdin reductase B [Source:HGNC Symbol;Acc:HGNC:1063]
646	180.3518988	-4.466647895	0.52330294	-8.535491685	1.40E-17	6.14E-15	BNC1	basonuclin zinc finger protein 1 [Source:HGNC Symbol;Acc:HGNC:1081]
648	1377.136765	0.120647421	0.213062782	0.566252911	0.571221866	0.730851275	BMI1	BMI1 proto-oncogene, polycomb ring finger [Source:HGNC Symbol;Acc:HGNC:1066]
649	3085.807693	-1.703335043	0.269255851	-6.326083675	2.51E-10	2.61E-08	BMP1	bone morphogenetic protein 1 [Source:HGNC Symbol;Acc:HGNC:1067]
650	1035.129408	0.719838075	0.406826558	1.769397941	0.076827489	0.199848652	BMP2	bone morphogenetic protein 2 [Source:HGNC Symbol;Acc:HGNC:1069]
651	8.247810044	1.52030508	0.617352541	2.46262059	0.013792578	0.060462589	BMP3	bone morphogenetic protein 3 [Source:HGNC Symbol;Acc:HGNC:1070]
652	336.6993904	0.553560693	0.298307468	1.855671589	0.063500383	0.175128616	BMP4	bone morphogenetic protein 4 [Source:HGNC Symbol;Acc:HGNC:1071]
653	124.1088106	2.163724144	0.563917149	3.83695397	0.00012457	0.001843908	BMP5	bone morphogenetic protein 5 [Source:HGNC Symbol;Acc:HGNC:1072]
654	518.8892552	-0.029711955	0.414080512	-0.071754052	0.94279764	0.970845918	BMP6	bone morphogenetic protein 6 [Source:HGNC Symbol;Acc:HGNC:1073]
655	3268.140227	0.422401218	0.327618902	1.289306616	0.197291512	0.37361773	BMP7	bone morphogenetic protein 7 [Source:HGNC Symbol;Acc:HGNC:1074]
656	481.2925401	0.094945657	0.357810706	0.265351639	0.790738588	0.882598869	BMP8B	bone morphogenetic protein 8b [Source:HGNC Symbol;Acc:HGNC:1075]
657	2683.529671	0.731228575	0.190454621	3.839384795	0.000123343	0.001830563	BMPR1A	bone morphogenetic protein receptor type 1A [Source:HGNC Symbol;Acc:HGNC:1076]
658	41.64618398	-0.190726446	0.356350484	-0.535221516	0.59249669	0.746731059	BMPR1B	bone morphogenetic protein receptor type 1B [Source:HGNC Symbol;Acc:HGNC:1077]
659	3971.037153	-0.085653175	0.189005001	-0.453179412	0.650419556	0.789342501	BMPR2	bone morphogenetic protein receptor type 2 [Source:HGNC Symbol;Acc:HGNC:1078]
660	71.47969702	0.787659095	0.322163799	2.444902556	0.014489128	0.062608965	BMX	BMX non-receptor tyrosine kinase [Source:HGNC Symbol;Acc:HGNC:1079]
661	939.5328419	-0.097183148	0.153643117	-0.63252523	0.527043728	0.696593868	POLR3D	RNA polymerase III subunit D [Source:HGNC Symbol;Acc:HGNC:1080]
662	296.300761	0.281739265	0.127449797	2.210590143	0.027064232	0.097241557	BNIP1	BCL2 interacting protein 1 [Source:HGNC Symbol;Acc:HGNC:1082]
663	2309.323855	0.23558097	0.133128294	1.769578525	0.076797379	0.199815205	BNIP2	BCL2 interacting protein 2 [Source:HGNC Symbol;Acc:HGNC:1083]
664	1047.571148	0.148466626	0.182159289	0.815037362	0.415050924	0.601555978	BNIP3	BCL2 interacting protein 3 [Source:HGNC Symbol;Acc:HGNC:1084]
665	3047.773176	0.018929575	0.133316791	0.14198943	0.887088355	0.939716882	BNIP3L	BCL2 interacting protein 3 like [Source:HGNC Symbol;Acc:HGNC:1085]
666	874.7635922	-0.300647207	0.219433584	-1.370105713	0.170653905	0.339582082	BOK	BCL2 family apoptosis regulator BOK [Source:HGNC Symbol;Acc:HGNC:1087]
667	5839.863363	-0.359358575	0.286449301	-1.254527676	0.209650273	0.388447292	DST	dystonin [Source:HGNC Symbol;Acc:HGNC:1090]
668	1.147147273	0.089582	1.167386195	0.076737245	0.938832575	0.968820956	FOXL2	forkhead box L2 [Source:HGNC Symbol;Acc:HGNC:1092]
669	787.3738594	0.007902175	0.244235757	0.0323547	0.974189188	0.987299251	BPGM	bisphosphoglycerate mutase [Source:HGNC Symbol;Acc:HGNC:1093]
670	345.2102407	0.471044933	0.195026181	2.415290766	0.015722653	0.066429389	BPHL	biphenyl hydrolase like [Source:HGNC Symbol;Acc:HGNC:1094]
671	8.50565362	-1.169581901	0.762508324	-1.533861157	0.125063814	0.277734247	BPI	bactericidal permeability increasing protein [Source:HGNC Symbol;Acc:HGNC:1095]
672	305.7148507	0.232587702	0.206494253	1.126364045	0.260011459	0.448257716	BRCA1	BRCA1 DNA repair associated [Source:HGNC Symbol;Acc:HGNC:1100]
673	2042.423589	-0.079324532	0.107019413	-0.741216283	0.458562312	0.639768204	BRAF	B-Raf proto-oncogene, serine/threonine kinase [Source:HGNC Symbol;Acc:HGNC:1097]
675	137.7855406	0.101418075	0.425608299	0.238289703	0.811656407	0.895359236	BRCA2	BRCA2 DNA repair associated [Source:HGNC Symbol;Acc:HGNC:1101]
676	0.345381869	0.37334859	1.490471531	0.250490252	0.802208242	NA	BRDT	bromodomain testis associated [Source:HGNC Symbol;Acc:HGNC:1105]
677	18900.5811	-1.356725665	0.231051896	-5.871952097	4.31E-09	3.28E-07	ZFP36L1	ZFP36 ring finger protein like 1 [Source:HGNC Symbol;Acc:HGNC:1107]
678	16472.84803	0.945394169	0.300741845	3.143540495	0.001669173	0.013197208	ZFP36L2	ZFP36 ring finger protein like 2 [Source:HGNC Symbol;Acc:HGNC:1108]
680	2.499172243	0.811750459	0.74575095	1.088500737	0.276374112	0.466380277	BRS3	bombesin receptor subtype 3 [Source:HGNC Symbol;Acc:HGNC:1113]
682	16790.97308	-0.314205387	0.18449668	-1.703040872	0.08856042	0.219986022	BSG	basigin (Ok blood group) [Source:HGNC Symbol;Acc:HGNC:1116]
683	229.9218138	0.504885075	0.276869046	1.823551898	0.068219844	0.183750187	BST1	bone marrow stromal cell antigen 1 [Source:HGNC Symbol;Acc:HGNC:1118]
684	2058.371934	-0.233031548	0.41387968	-0.563041772	0.57340644	0.732285917	BST2	bone marrow stromal cell antigen 2 [Source:HGNC Symbol;Acc:HGNC:1119]
685	535.765862	-0.712755747	0.325862914	-2.187287096	0.028721572	0.101138321	BTC	betacellulin [Source:HGNC Symbol;Acc:HGNC:1121]
686	2137.224604	0.345448776	0.193067069	1.789268247	0.073571625	0.193896409	BTD	biotinidase [Source:HGNC Symbol;Acc:HGNC:1122]
687	3997.734295	0.542950882	0.328588322	1.652374247	0.098458282	0.235989574	KLF9	KLF transcription factor 9 [Source:HGNC Symbol;Acc:HGNC:1123]
688	2521.464375	-0.252244117	0.363191935	-0.694520148	0.48735607	0.664874748	KLF5	KLF transcription factor 5 [Source:HGNC Symbol;Acc:HGNC:6349]
689	10988.80496	0.036605376	0.117683294	0.31104989	0.755762695	0.860918406	BTF3	basic transcription factor 3 [Source:HGNC Symbol;Acc:HGNC:1125]
694	4600.927965	0.245184021	0.281990945	0.869474802	0.384587485	0.573406837	BTG1	BTG anti-proliferation factor 1 [Source:HGNC Symbol;Acc:HGNC:1130]
695	381.8511494	0.368043045	0.554199328	0.664098686	0.506627151	0.679672068	BTK	Bruton tyrosine kinase [Source:HGNC Symbol;Acc:HGNC:1133]
696	13.73149716	0.704841934	0.455919091	1.545980302	0.122109325	0.273134178	BTN1A1	butyrophilin subfamily 1 member A1 [Source:HGNC Symbol;Acc:HGNC:1135]
699	149.042041	0.285805191	0.531689524	0.537541512	0.590893618	0.745512062	BUB1	BUB1 mitotic checkpoint serine/threonine kinase [Source:HGNC Symbol;Acc:HGNC:1148]
701	125.2623937	0.038302954	0.447598315	0.085574393	0.931804755	0.965451129	BUB1B	BUB1 mitotic checkpoint serine/threonine kinase B [Source:HGNC Symbol;Acc:HGNC:1149]
705	295.5865757	0.194663199	0.138970544	1.400751513	0.161288392	0.3272348	BYSL	bystin like [Source:HGNC Symbol;Acc:HGNC:1157]
706	2404.876232	-0.363420213	0.207582429	-1.750727243	0.079992904	0.205552928	TSPO	translocator protein [Source:HGNC Symbol;Acc:HGNC:1158]
708	1760.105201	0.331682607	0.12569443	2.63880115	0.008319977	0.042236302	C1QBP	complement C1q binding protein [Source:HGNC Symbol;Acc:HGNC:1243]
710	7645.01288	-0.408083926	0.248223561	-1.644017694	0.100172548	0.238867649	SERPING1	serpin family G member 1 [Source:HGNC Symbol;Acc:HGNC:1228]
711	0.638432906	-0.212515213	1.528162999	-0.139065802	0.889398152	NA	ERC2-IT1	ERC2 intronic transcript 1 [Source:HGNC Symbol;Acc:HGNC:1229]
712	2636.594775	-0.289941336	0.413485354	-0.701213075	0.483170051	0.66134459	C1QA	complement C1q A chain [Source:HGNC Symbol;Acc:HGNC:1241]
713	2278.362479	-0.338868428	0.456883322	-0.741695771	0.458271682	0.639584707	C1QB	complement C1q B chain [Source:HGNC Symbol;Acc:HGNC:1242]
714	2590.783645	-0.544134667	0.44463772	-1.22377082	0.221038695	0.402811207	C1QC	complement C1q C chain [Source:HGNC Symbol;Acc:HGNC:1245]
715	8321.161026	-0.184921046	0.435231105	-0.424880124	0.670924064	0.803649234	C1R	complement C1r [Source:HGNC Symbol;Acc:HGNC:1246]
716	10466.11069	0.059487658	0.431151589	0.13797388	0.890261061	0.941308984	C1S	complement C1s [Source:HGNC Symbol;Acc:HGNC:1247]
717	657.4701319	-0.539065343	0.494553384	-1.090004358	0.275711224	0.465848333	C2	complement C2 [Source:HGNC Symbol;Acc:HGNC:1248]
718	15712.74205	-0.894282066	0.529395591	-1.689251066	0.091171327	0.224470204	C3	complement C3 [Source:HGNC Symbol;Acc:HGNC:1318]
719	553.3932813	-0.399837025	0.422663965	-0.945992699	0.34415231	0.534649249	C3AR1	complement C3a receptor 1 [Source:HGNC Symbol;Acc:HGNC:1319]
720	26592.10358	-1.45214926	0.397272371	-3.655298895	0.000256883	0.003244352	C4A	complement C4A (Chido/Rodgers blood group) [Source:HGNC Symbol;Acc:HGNC:1323]
721	27189.68527	-1.489584122	0.401114805	-3.713610426	0.000204323	0.002710727	C4B	complement C4B (Chido/Rodgers blood group) [Source:HGNC Symbol;Acc:HGNC:1324]
722	7.332991583	0.732638287	0.458185711	1.598998547	0.109820925	0.253611081	C4BPA	complement component 4 binding protein alpha [Source:HGNC Symbol;Acc:HGNC:1325]
725	4.060669695	0.730130448	0.631611639	1.15598004	0.247689321	0.434034737	C4BPB	complement component 4 binding protein beta [Source:HGNC Symbol;Acc:HGNC:1328]
726	581.7069111	-0.115540821	0.346886209	-0.333079891	0.739073978	0.849959239	CAPN5	calpain 5 [Source:HGNC Symbol;Acc:HGNC:1482]
727	283.3139945	-0.160925716	0.164496366	-0.978293446	0.327929211	0.519338139	C5	complement C5 [Source:HGNC Symbol;Acc:HGNC:1331]
728	234.6400135	-0.331241505	0.375880286	-0.881242027	0.378186836	0.567532366	C5AR1	complement C5a receptor 1 [Source:HGNC Symbol;Acc:HGNC:1338]
729	102.6986161	1.804328897	0.634743697	2.842610183	0.004474576	0.027112424	C6	complement C6 [Source:HGNC Symbol;Acc:HGNC:1339]
730	5235.886705	0.052095126	0.594511816	0.08762673	0.930173357	0.964483311	C7	complement C7 [Source:HGNC Symbol;Acc:HGNC:1346]
731	3.581050014	-2.920013272	1.119502346	-2.60831367	0.009098953	0.044965832	C8A	complement C8 alpha chain [Source:HGNC Symbol;Acc:HGNC:1352]
732	3.862672853	-2.468298372	1.095020659	-2.254111237	0.024189171	0.089910594	C8B	complement C8 beta chain [Source:HGNC Symbol;Acc:HGNC:1353]
733	36.53720047	0.104504381	0.347787565	0.300483373	0.763808478	0.865669926	C8G	complement C8 gamma chain [Source:HGNC Symbol;Acc:HGNC:1354]
734	1961.401719	0.108068517	0.162972651	0.663108292	0.5072612	0.680062076	OSGIN2	oxidative stress induced growth inhibitor family member 2 [Source:HGNC Symbol;Acc:HGNC:1355]
735	2.293298732	-0.529793571	0.643841083	-0.822863879	0.410585406	0.59792234	C9	complement C9 [Source:HGNC Symbol;Acc:HGNC:1358]
738	4228.799295	0.166006054	0.121966989	1.361073642	0.173490418	0.343380944	VPS51	VPS51 subunit of GARP complex [Source:HGNC Symbol;Acc:HGNC:1172]
740	2156.999944	0.162602196	0.130682073	1.244257854	0.213404677	0.393357409	MRPL49	mitochondrial ribosomal protein L49 [Source:HGNC Symbol;Acc:HGNC:1176]
741	421.2018203	0.013188338	0.204500526	0.064490486	0.948579683	0.97405699	ZNHIT2	zinc finger HIT-type containing 2 [Source:HGNC Symbol;Acc:HGNC:1177]
744	975.213327	1.625602269	0.483045962	3.365315928	0.000764561	0.007376323	MPPED2	metallophosphoesterase domain containing 2 [Source:HGNC Symbol;Acc:HGNC:1180]
745	111.1377928	-1.335796283	0.47241323	-2.827601341	0.004689817	0.028030682	MYRF	myelin regulatory factor [Source:HGNC Symbol;Acc:HGNC:1181]
746	947.2247783	0.25316594	0.186828097	1.355074229	0.175393908	0.345737947	TMEM258	transmembrane protein 258 [Source:HGNC Symbol;Acc:HGNC:1164]
747	306.4619756	-0.475502843	0.210990422	-2.253670275	0.024216919	0.089970937	DAGLA	diacylglycerol lipase alpha [Source:HGNC Symbol;Acc:HGNC:1165]
750	28.9424676	0.051753412	0.410920018	0.12594522	0.899775287	0.946814884	GAS8-AS1	GAS8 antisense RNA 1 [Source:HGNC Symbol;Acc:HGNC:1197]
752	1518.243067	-0.326015558	0.373290659	-0.873355788	0.382469181	0.571126103	FMNL1	formin like 1 [Source:HGNC Symbol;Acc:HGNC:1212]
753	1489.877362	-0.2005909	0.304471893	-0.658815821	0.510014047	0.682379336	LDLRAD4	low density lipoprotein receptor class A domain containing 4 [Source:HGNC Symbol;Acc:HGNC:1224]
754	13462.82729	-0.417379655	0.161513796	-2.584173402	0.00976127	0.047316518	PTTG1IP	PTTG1 interacting protein [Source:HGNC Symbol;Acc:HGNC:13524]
755	1525.896404	-0.052163867	0.175317582	-0.297539282	0.766054823	0.867139372	CFAP410	cilia and flagella associated protein 410 [Source:HGNC Symbol;Acc:HGNC:1260]
757	4665.200091	0.456228821	0.134939888	3.380978196	0.000722283	0.007081643	TMEM50B	transmembrane protein 50B [Source:HGNC Symbol;Acc:HGNC:1280]
758	0.58759014	2.545560591	1.22559276	2.077003613	0.037801226	NA	MPPED1	metallophosphoesterase domain containing 1 [Source:HGNC Symbol;Acc:HGNC:1306]
759	3.836379868	-1.32431589	0.542625674	-2.440569907	0.014664107	0.063103429	CA1	carbonic anhydrase 1 [Source:HGNC Symbol;Acc:HGNC:1368]
760	250.9346007	-0.502406511	0.282645542	-1.777514367	0.075483649	0.197595569	CA2	carbonic anhydrase 2 [Source:HGNC Symbol;Acc:HGNC:1373]
761	151.5211474	-0.793086557	0.303694356	-2.61146294	0.009015576	0.04468721	CA3	carbonic anhydrase 3 [Source:HGNC Symbol;Acc:HGNC:1374]
762	740.8538607	0.787823123	0.340937796	2.310753259	0.020846488	0.080977266	CA4	carbonic anhydrase 4 [Source:HGNC Symbol;Acc:HGNC:1375]
763	6.39662512	1.248150106	0.559932711	2.22910732	0.025806765	0.094015608	CA5A	carbonic anhydrase 5A [Source:HGNC Symbol;Acc:HGNC:1377]
765	1.461815417	-0.094830268	1.072815693	-0.088393811	0.92956368	0.964170902	CA6	carbonic anhydrase 6 [Source:HGNC Symbol;Acc:HGNC:1380]
766	31.71493779	-2.586911127	0.542699623	-4.766745759	1.87E-06	6.18E-05	CA7	carbonic anhydrase 7 [Source:HGNC Symbol;Acc:HGNC:1381]
767	38.23552995	2.239656198	0.663645769	3.374776577	0.000738756	0.007196923	CA8	carbonic anhydrase 8 [Source:HGNC Symbol;Acc:HGNC:1382]
768	2.836174394	0.326625759	0.670703743	0.486989617	0.626265689	0.772509654	CA9	carbonic anhydrase 9 [Source:HGNC Symbol;Acc:HGNC:1383]
770	1127.942027	-1.569930127	0.247488473	-6.343447462	2.25E-10	2.39E-08	CA11	carbonic anhydrase 11 [Source:HGNC Symbol;Acc:HGNC:1370]
771	735.482977	-2.075976503	0.53254259	-3.89823564	9.69E-05	0.001518129	CA12	carbonic anhydrase 12 [Source:HGNC Symbol;Acc:HGNC:1371]
773	63.4638176	0.177491749	0.275340964	0.644625291	0.519170041	0.690141997	CACNA1A	calcium voltage-gated channel subunit alpha1 A [Source:HGNC Symbol;Acc:HGNC:1388]
774	17.14128784	1.048711966	0.630833829	1.66242189	0.096428213	0.232749484	CACNA1B	calcium voltage-gated channel subunit alpha1 B [Source:HGNC Symbol;Acc:HGNC:1389]
775	416.3860674	-1.153754499	0.24118912	-4.783609219	1.72E-06	5.80E-05	CACNA1C	calcium voltage-gated channel subunit alpha1 C [Source:HGNC Symbol;Acc:HGNC:1390]
776	486.3763833	-0.41647126	0.293961768	-1.416753146	0.156555113	0.320811885	CACNA1D	calcium voltage-gated channel subunit alpha1 D [Source:HGNC Symbol;Acc:HGNC:1391]
777	22.4408794	-0.634749944	0.709621945	-0.894490297	0.371059619	0.560423307	CACNA1E	calcium voltage-gated channel subunit alpha1 E [Source:HGNC Symbol;Acc:HGNC:1392]
778	36.33191008	-0.35454351	0.404087046	-0.877393902	0.380272724	0.569054147	CACNA1F	calcium voltage-gated channel subunit alpha1 F [Source:HGNC Symbol;Acc:HGNC:1393]
779	0.723263763	-0.423868199	1.084209895	-0.390946625	0.69583669	NA	CACNA1S	calcium voltage-gated channel subunit alpha1 S [Source:HGNC Symbol;Acc:HGNC:1397]
780	13497.60116	-0.522255646	0.259317395	-2.013963031	0.044013415	0.135863724	DDR1	discoidin domain receptor tyrosine kinase 1 [Source:HGNC Symbol;Acc:HGNC:2730]
781	1776.047578	0.448183435	0.248876361	1.800827664	0.071730047	0.19048809	CACNA2D1	calcium voltage-gated channel auxiliary subunit alpha2delta 1 [Source:HGNC Symbol;Acc:HGNC:1399]
782	981.2936234	-1.614112906	0.377368843	-4.277281864	1.89E-05	0.000418851	CACNB1	calcium voltage-gated channel auxiliary subunit beta 1 [Source:HGNC Symbol;Acc:HGNC:1401]
783	247.2146247	-0.706087321	0.275680557	-2.561251793	0.010429574	0.04967464	CACNB2	calcium voltage-gated channel auxiliary subunit beta 2 [Source:HGNC Symbol;Acc:HGNC:1402]
784	786.2838396	-0.491520737	0.219923486	-2.234962464	0.025419813	0.092995521	CACNB3	calcium voltage-gated channel auxiliary subunit beta 3 [Source:HGNC Symbol;Acc:HGNC:1403]
785	175.6366901	0.792928331	0.293176853	2.704607556	0.006838513	0.036730084	CACNB4	calcium voltage-gated channel auxiliary subunit beta 4 [Source:HGNC Symbol;Acc:HGNC:1404]
786	1.289037615	-0.443445226	1.185620209	-0.374019625	0.708389715	0.829934974	CACNG1	calcium voltage-gated channel auxiliary subunit gamma 1 [Source:HGNC Symbol;Acc:HGNC:1405]
788	547.8616615	0.436056052	0.171261747	2.546138064	0.01089221	0.051125253	SLC25A20	solute carrier family 25 member 20 [Source:HGNC Symbol;Acc:HGNC:1421]
790	1837.318851	-0.376144235	0.122748236	-3.064355517	0.002181395	0.015984968	CAD	carbamoyl-phosphate synthetase 2, aspartate transcarbamylase, and dihydroorotase [Source:HGNC Symbol;Acc:HGNC:1424]
793	8.353690072	0.131703302	0.383788228	0.343166602	0.731473129	0.844928839	CALB1	calbindin 1 [Source:HGNC Symbol;Acc:HGNC:1434]
794	51.88678103	-3.448237629	0.76795774	-4.490139818	7.12E-06	0.000188768	CALB2	calbindin 2 [Source:HGNC Symbol;Acc:HGNC:1435]
796	493.3861527	0.543575922	1.517622168	0.358176055	0.720211565	0.837404786	CALCA	calcitonin related polypeptide alpha [Source:HGNC Symbol;Acc:HGNC:1437]
797	35.65578367	-0.847400455	0.818929805	-1.034765678	0.300778355	0.49192689	CALCB	calcitonin related polypeptide beta [Source:HGNC Symbol;Acc:HGNC:1438]
799	9.888230541	-0.160062295	0.543589222	-0.294454505	0.768410623	0.868526014	CALCR	calcitonin receptor [Source:HGNC Symbol;Acc:HGNC:1440]
800	12320.3888	-0.310069273	0.185693261	-1.669792821	0.094960361	0.230491642	CALD1	caldesmon 1 [Source:HGNC Symbol;Acc:HGNC:1441]
801	13744.10193	0.25115483	0.235055276	1.068492633	0.285298352	0.475231272	CALM1	calmodulin 1 [Source:HGNC Symbol;Acc:HGNC:1442]
805	20209.50082	-0.037018652	0.11846385	-0.312489018	0.754668908	0.860193598	CALM2	calmodulin 2 [Source:HGNC Symbol;Acc:HGNC:1445]
808	8328.948637	0.048624902	0.172729564	0.281508853	0.778320139	0.875275773	CALM3	calmodulin 3 [Source:HGNC Symbol;Acc:HGNC:1449]
810	3.06534548	-1.42525114	1.010779354	-1.410051693	0.15852442	0.32335764	CALML3	calmodulin like 3 [Source:HGNC Symbol;Acc:HGNC:1452]
811	44779.83718	0.619766906	0.263450224	2.352500963	0.018647641	0.074894147	CALR	calreticulin [Source:HGNC Symbol;Acc:HGNC:1455]
813	6941.247792	-0.072270689	0.208846097	-0.346047592	0.729306948	0.843620445	CALU	calumenin [Source:HGNC Symbol;Acc:HGNC:1458]
814	273.7801968	0.323845939	0.318408564	1.017076723	0.309116932	0.500848814	CAMK4	calcium/calmodulin dependent protein kinase IV [Source:HGNC Symbol;Acc:HGNC:1464]
815	8.013706031	-2.171378621	0.632323487	-3.433968	0.000594814	0.006086357	CAMK2A	calcium/calmodulin dependent protein kinase II alpha [Source:HGNC Symbol;Acc:HGNC:1460]
816	2051.994996	0.135478454	0.374221592	0.362027358	0.717331586	0.835540753	CAMK2B	calcium/calmodulin dependent protein kinase II beta [Source:HGNC Symbol;Acc:HGNC:1461]
817	2750.49199	0.313204093	0.233340684	1.342260972	0.179511393	0.350977702	CAMK2D	calcium/calmodulin dependent protein kinase II delta [Source:HGNC Symbol;Acc:HGNC:1462]
818	1180.091922	-0.114441337	0.205770617	-0.556159761	0.578101645	0.73617243	CAMK2G	calcium/calmodulin dependent protein kinase II gamma [Source:HGNC Symbol;Acc:HGNC:1463]
819	1612.803604	-0.071336565	0.162013578	-0.440312265	0.659710959	0.795969757	CAMLG	calcium modulating ligand [Source:HGNC Symbol;Acc:HGNC:1471]
820	10.37728128	-0.02600204	0.485062895	-0.053605502	0.957249473	0.97850029	CAMP	cathelicidin antimicrobial peptide [Source:HGNC Symbol;Acc:HGNC:1472]
821	34488.71649	0.671888243	0.228983003	2.934227578	0.003343789	0.021835899	CANX	calnexin [Source:HGNC Symbol;Acc:HGNC:1473]
822	6924.136608	-0.585850232	0.341433991	-1.715852104	0.086189115	0.216117938	CAPG	capping actin protein, gelsolin like [Source:HGNC Symbol;Acc:HGNC:1474]
823	6959.925025	-0.077006785	0.155426544	-0.495454529	0.620279312	0.768122147	CAPN1	calpain 1 [Source:HGNC Symbol;Acc:HGNC:1476]
824	9821.292151	-0.397449509	0.122453776	-3.245710521	0.001171579	0.010116619	CAPN2	calpain 2 [Source:HGNC Symbol;Acc:HGNC:1479]
825	887.8889593	-1.232786109	0.36508253	-3.376732674	0.000733523	0.007159419	CAPN3	calpain 3 [Source:HGNC Symbol;Acc:HGNC:1480]
826	8067.904097	-0.172984913	0.160429364	-1.078262164	0.280916777	0.470939362	CAPNS1	calpain small subunit 1 [Source:HGNC Symbol;Acc:HGNC:1481]
827	183.1050102	1.625951736	0.50848789	3.197621354	0.001385661	0.011432311	CAPN6	calpain 6 [Source:HGNC Symbol;Acc:HGNC:1483]
828	1705.50218	-0.204754592	0.316840788	-0.646238109	0.518125163	0.689128602	CAPS	calcyphosine [Source:HGNC Symbol;Acc:HGNC:1487]
829	4711.213953	-0.191993777	0.149491033	-1.284316345	0.19903129	0.375638436	CAPZA1	capping actin protein of muscle Z-line subunit alpha 1 [Source:HGNC Symbol;Acc:HGNC:1488]
830	4592.860041	0.146090262	0.168797286	0.865477552	0.386776732	0.575633916	CAPZA2	capping actin protein of muscle Z-line subunit alpha 2 [Source:HGNC Symbol;Acc:HGNC:1490]
831	9824.095905	-0.016927595	0.219714296	-0.077043667	0.938588807	0.968711504		calpastatin [Source:NCBI gene (formerly Entrezgene);Acc:831]
832	6379.858754	0.076923289	0.104470978	0.736312525	0.461540526	0.642124393	CAPZB	capping actin protein of muscle Z-line subunit beta [Source:HGNC Symbol;Acc:HGNC:1491]
833	1769.565104	-0.103669179	0.096384031	-1.075584596	0.282113079	0.472007408	CARS1	cysteinyl-tRNA synthetase 1 [Source:HGNC Symbol;Acc:HGNC:1493]
834	686.8330643	0.156294166	0.433996128	0.360128019	0.718751401	0.836536612	CASP1	caspase 1 [Source:HGNC Symbol;Acc:HGNC:1499]
835	1082.753346	-0.198634355	0.111390049	-1.78323249	0.074548466	0.195682768	CASP2	caspase 2 [Source:HGNC Symbol;Acc:HGNC:1503]
836	1107.883481	0.155841133	0.226965447	0.686629331	0.49231634	0.668950191	CASP3	caspase 3 [Source:HGNC Symbol;Acc:HGNC:1504]
837	868.6731615	0.26817382	0.368748325	0.72725434	0.467070163	0.647305325	CASP4	caspase 4 [Source:HGNC Symbol;Acc:HGNC:1505]
838	7.700858896	0.228023106	0.602360686	0.378549118	0.705022713	0.827471704	CASP5	caspase 5 [Source:HGNC Symbol;Acc:HGNC:1506]
839	468.763825	-0.342646432	0.121083555	-2.829834602	0.004657207	0.027914491	CASP6	caspase 6 [Source:HGNC Symbol;Acc:HGNC:1507]
840	828.529473	-0.178679964	0.187404393	-0.953445972	0.340364158	0.531208681	CASP7	caspase 7 [Source:HGNC Symbol;Acc:HGNC:1508]
841	915.003211	0.083161393	0.262523265	0.316777233	0.751412641	0.858380134	CASP8	caspase 8 [Source:HGNC Symbol;Acc:HGNC:1509]
842	937.7575015	-0.340598977	0.209257724	-1.62765307	0.103598469	0.244293751	CASP9	caspase 9 [Source:HGNC Symbol;Acc:HGNC:1511]
843	917.2735656	-0.419382016	0.229501816	-1.827358154	0.067645937	0.182764901	CASP10	caspase 10 [Source:HGNC Symbol;Acc:HGNC:1500]
844	16.99693336	-0.474405075	0.445234696	-1.06551686	0.2866421	0.476731607	CASQ1	calsequestrin 1 [Source:HGNC Symbol;Acc:HGNC:1512]
845	146.2142903	0.463714436	0.414829823	1.117842571	0.263634236	0.452497608	CASQ2	calsequestrin 2 [Source:HGNC Symbol;Acc:HGNC:1513]
846	9.989147862	2.301155369	1.002742406	2.294861925	0.021741038	0.083575284	CASR	calcium sensing receptor [Source:HGNC Symbol;Acc:HGNC:1514]
847	8381.768627	0.116316113	0.288787534	0.402774009	0.687114483	0.81475596	CAT	catalase [Source:HGNC Symbol;Acc:HGNC:1516]
857	11944.53225	0.715237423	0.241062952	2.967015119	0.003007062	0.020204324	CAV1	caveolin 1 [Source:HGNC Symbol;Acc:HGNC:1527]
858	4763.328465	-0.107216266	0.272983418	-0.392757429	0.69449865	0.81977002	CAV2	caveolin 2 [Source:HGNC Symbol;Acc:HGNC:1528]
859	0.84479039	0.214209599	1.742695797	0.122918526	0.902171615	NA	CAV3	caveolin 3 [Source:HGNC Symbol;Acc:HGNC:1529]
860	940.0227465	-2.197751302	0.346182213	-6.348539063	2.17E-10	2.32E-08	RUNX2	RUNX family transcription factor 2 [Source:HGNC Symbol;Acc:HGNC:10472]
861	2051.974083	-1.969702705	0.373680917	-5.271081871	1.36E-07	6.81E-06	RUNX1	RUNX family transcription factor 1 [Source:HGNC Symbol;Acc:HGNC:10471]
862	438.6628023	0.744172251	0.317743304	2.342054863	0.019177896	0.076415577	RUNX1T1	RUNX1 partner transcriptional co-repressor 1 [Source:HGNC Symbol;Acc:HGNC:1535]
863	297.8030764	0.66129035	0.405026798	1.632707646	0.102530499	0.242577027	CBFA2T3	CBFA2/RUNX1 partner transcriptional co-repressor 3 [Source:HGNC Symbol;Acc:HGNC:1537]
864	405.2757042	0.425546778	0.535782418	0.794252972	0.427048176	0.612815984	RUNX3	RUNX family transcription factor 3 [Source:HGNC Symbol;Acc:HGNC:10473]
865	1967.215614	-0.512889542	0.135703853	-3.779476643	0.000157158	0.002213353	CBFB	core-binding factor subunit beta [Source:HGNC Symbol;Acc:HGNC:1539]
867	1129.800689	-0.267786545	0.223965048	-1.195662214	0.231828402	0.415187081	CBL	Cbl proto-oncogene [Source:HGNC Symbol;Acc:HGNC:1541]
868	1354.597464	-0.011568775	0.134675751	-0.085900952	0.931545155	0.965305878	CBLB	Cbl proto-oncogene B [Source:HGNC Symbol;Acc:HGNC:1542]
869	450.352054	-2.81183098	0.574993555	-4.890195647	1.01E-06	3.70E-05	CBLN1	cerebellin 1 precursor [Source:HGNC Symbol;Acc:HGNC:1543]
871	5126.071884	-0.958218592	0.207076701	-4.627360723	3.70E-06	0.000109125	SERPINH1	serpin family H member 1 [Source:HGNC Symbol;Acc:HGNC:1546]
873	1199.002681	-0.113503308	0.127943387	-0.887136962	0.375005166	0.564654879	CBR1	carbonyl reductase 1 [Source:HGNC Symbol;Acc:HGNC:1548]
874	222.2620476	-0.623080098	0.190583501	-3.269328646	0.00107803	0.009533215	CBR3	carbonyl reductase 3 [Source:HGNC Symbol;Acc:HGNC:1549]
875	1055.046296	-0.384020954	0.294809611	-1.30260663	0.192709093	0.367811244	CBS	cystathionine beta-synthase [Source:HGNC Symbol;Acc:HGNC:1550]
881	5.572626762	-0.358155719	0.460755421	-0.777322856	0.436968314	0.621473408	CCIN	calicin [Source:HGNC Symbol;Acc:HGNC:1568]
883	344.2950158	-0.149269024	0.215366557	-0.693092864	0.488251276	0.665445152		kynurenine aminotransferase 1 [Source:NCBI gene (formerly Entrezgene);Acc:883]
883	344.2950158	-0.149269024	0.215366557	-0.693092864	0.488251276	0.665445152	KYAT1	kynurenine aminotransferase 1 [Source:HGNC Symbol;Acc:HGNC:1564]
885	1.656244157	1.909794581	0.730690587	2.61368439	0.008957174	0.044467414	CCK	cholecystokinin [Source:HGNC Symbol;Acc:HGNC:1569]
886	0.711238256	-0.476725914	1.47662366	-0.322848622	0.746809888	NA	CCKAR	cholecystokinin A receptor [Source:HGNC Symbol;Acc:HGNC:1570]
887	30.5280889	-0.9629119	0.649579848	-1.482361103	0.138244238	0.296441817	CCKBR	cholecystokinin B receptor [Source:HGNC Symbol;Acc:HGNC:1571]
889	1817.558974	0.227020328	0.09414435	2.411406817	0.015891112	0.066920084	KRIT1	KRIT1 ankyrin repeat containing [Source:HGNC Symbol;Acc:HGNC:1573]
890	213.0294533	0.192552119	0.302107251	0.637363447	0.523888132	0.694478172	CCNA2	cyclin A2 [Source:HGNC Symbol;Acc:HGNC:1578]
891	452.0662141	0.287225102	0.181517654	1.582353545	0.113568884	0.259624244	CCNB1	cyclin B1 [Source:HGNC Symbol;Acc:HGNC:1579]
892	2310.483466	0.374579837	0.125923167	2.974669758	0.002933041	0.019868283	CCNC	cyclin C [Source:HGNC Symbol;Acc:HGNC:1581]
894	8549.86012	-1.745517965	0.276335173	-6.316669521	2.67E-10	2.75E-08	CCND2	cyclin D2 [Source:HGNC Symbol;Acc:HGNC:1583]
896	3847.824573	-0.83414591	0.189044069	-4.412441573	1.02E-05	0.000255202	CCND3	cyclin D3 [Source:HGNC Symbol;Acc:HGNC:1585]
898	98.2517193	-0.533412913	0.196284192	-2.717554111	0.00657664	0.035650178	CCNE1	cyclin E1 [Source:HGNC Symbol;Acc:HGNC:1589]
899	134.8801254	0.071303881	0.184100636	0.387309257	0.698527273	0.822630474	CCNF	cyclin F [Source:HGNC Symbol;Acc:HGNC:1591]
900	3286.153381	-0.222415869	0.144581482	-1.538342717	0.12396484	0.275663556	CCNG1	cyclin G1 [Source:HGNC Symbol;Acc:HGNC:1592]
901	2459.740235	0.034633797	0.182012626	0.190282387	0.849087855	0.917600551	CCNG2	cyclin G2 [Source:HGNC Symbol;Acc:HGNC:1593]
902	2129.088751	-0.385998943	0.097980988	-3.939528974	8.16E-05	0.001331006	CCNH	cyclin H [Source:HGNC Symbol;Acc:HGNC:1594]
904	1801.37391	0.358909407	0.126628404	2.8343515	0.004591879	0.027656441	CCNT1	cyclin T1 [Source:HGNC Symbol;Acc:HGNC:1599]
905	2764.592263	0.104085866	0.13671568	0.761330859	0.446459473	0.629750501	CCNT2	cyclin T2 [Source:HGNC Symbol;Acc:HGNC:1600]
908	5302.259453	0.356828065	0.165339849	2.158149208	0.030916233	0.106304822	CCT6A	chaperonin containing TCP1 subunit 6A [Source:HGNC Symbol;Acc:HGNC:1620]
909	351.7667531	-4.958439325	0.732889738	-6.765600701	1.33E-11	1.81E-09	CD1A	CD1a molecule [Source:HGNC Symbol;Acc:HGNC:1634]
910	45.98315386	-1.577018705	0.678899714	-2.32290377	0.020184323	0.079225367	CD1B	CD1b molecule [Source:HGNC Symbol;Acc:HGNC:1635]
911	400.2586124	-0.70364408	0.489757633	-1.436718966	0.150797864	0.313472172	CD1C	CD1c molecule [Source:HGNC Symbol;Acc:HGNC:1636]
912	177.9264595	0.351364114	0.305088042	1.151681042	0.249452166	0.43588376	CD1D	CD1d molecule [Source:HGNC Symbol;Acc:HGNC:1637]
913	264.0285271	-1.447152957	0.5479899	-2.64083874	0.008270107	0.042051418	CD1E	CD1e molecule [Source:HGNC Symbol;Acc:HGNC:1638]
914	634.2773941	0.271301125	0.562149137	0.482614145	0.629369734	0.774742331	CD2	CD2 molecule [Source:HGNC Symbol;Acc:HGNC:1639]
915	333.8354064	0.681814738	0.632724062	1.077586232	0.281218449	0.471248567	CD3D	CD3 delta subunit of T-cell receptor complex [Source:HGNC Symbol;Acc:HGNC:1673]
916	735.0814931	0.520389102	0.600502655	0.866589177	0.386167146	0.57515256	CD3E	CD3 epsilon subunit of T-cell receptor complex [Source:HGNC Symbol;Acc:HGNC:1674]
917	121.2520369	0.854353651	0.614767488	1.389718336	0.164614425	0.331621227	CD3G	CD3 gamma subunit of T-cell receptor complex [Source:HGNC Symbol;Acc:HGNC:1675]
919	320.4992595	0.710143166	0.592801137	1.197945012	0.230938425	0.414093948	CD247	CD247 molecule [Source:HGNC Symbol;Acc:HGNC:1677]
920	1909.259877	-0.285156758	0.420423681	-0.678260457	0.497606566	0.67267034	CD4	CD4 molecule [Source:HGNC Symbol;Acc:HGNC:1678]
921	263.8385191	0.706977943	0.621591613	1.137367249	0.255384793	0.443099692	CD5	CD5 molecule [Source:HGNC Symbol;Acc:HGNC:1685]
922	2.266118972	-3.061597911	1.074632401	-2.848972269	0.00438607	0.026737355	CD5L	CD5 molecule like [Source:HGNC Symbol;Acc:HGNC:1690]
923	398.0854946	0.774834538	0.603641793	1.283599888	0.199281989	0.37586942	CD6	CD6 molecule [Source:HGNC Symbol;Acc:HGNC:1691]
924	221.5368897	0.556099727	0.576912722	0.963923495	0.335084284	0.525692152	CD7	CD7 molecule [Source:HGNC Symbol;Acc:HGNC:1695]
925	807.8445542	0.373984541	0.535754109	0.698052585	0.485144309	0.662950452	CD8A	CD8 subunit alpha [Source:HGNC Symbol;Acc:HGNC:1706]
926	177.7364543	0.569476881	0.55091175	1.033698919	0.301276939	0.492484709	CD8B	CD8 subunit beta [Source:HGNC Symbol;Acc:HGNC:1707]
927	13.25876947	0.680324895	0.617637233	1.101495924	0.270680877	0.460028339	CD8B2	CD8B family member 2 [Source:HGNC Symbol;Acc:HGNC:1708]
928	16302.47951	-0.301382882	0.238165071	-1.265436952	0.205714736	0.383859877	CD9	CD9 molecule [Source:HGNC Symbol;Acc:HGNC:1709]
929	1574.270641	-0.217933624	0.317699778	-0.685973484	0.49272983	0.669053563	CD14	CD14 molecule [Source:HGNC Symbol;Acc:HGNC:1628]
930	224.1982678	1.469005275	1.094673825	1.341957067	0.179609916	0.351048374	CD19	CD19 molecule [Source:HGNC Symbol;Acc:HGNC:1633]
931	1927.675512	1.787547153	1.074282728	1.663944794	0.096123462	0.232232755	MS4A1	membrane spanning 4-domains A1 [Source:HGNC Symbol;Acc:HGNC:7315]
932	0.536222786	1.072922294	1.148886301	0.933880309	0.350365637	NA	MS4A3	membrane spanning 4-domains A3 [Source:HGNC Symbol;Acc:HGNC:7317]
933	1065.480001	-0.163964202	0.614959538	-0.266626	0.789757135	0.882353145	CD22	CD22 molecule [Source:HGNC Symbol;Acc:HGNC:1643]
939	694.5650143	-0.084855945	0.405428218	-0.209299553	0.834214401	0.908699627	CD27	CD27 molecule [Source:HGNC Symbol;Acc:HGNC:11922]
940	203.9168294	0.730168464	0.644645195	1.132667193	0.25735404	0.445503939	CD28	CD28 molecule [Source:HGNC Symbol;Acc:HGNC:1653]
941	77.27320756	-0.273836244	0.485922675	-0.563538723	0.573068099	0.732081684	CD80	CD80 molecule [Source:HGNC Symbol;Acc:HGNC:1700]
942	404.7869232	-0.252383896	0.453378943	-0.556673176	0.577750747	0.735858791	CD86	CD86 molecule [Source:HGNC Symbol;Acc:HGNC:1705]
943	41.69935735	-0.114541559	0.399134517	-0.286974826	0.774131595	0.872553133	TNFRSF8	TNF receptor superfamily member 8 [Source:HGNC Symbol;Acc:HGNC:11923]
944	250.3038638	0.851384786	0.592206845	1.437647662	0.15053405	0.313096896	TNFSF8	TNF superfamily member 8 [Source:HGNC Symbol;Acc:HGNC:11938]
945	124.2653877	-0.515964122	0.396848059	-1.300155338	0.193547734	0.368880708	CD33	CD33 molecule [Source:HGNC Symbol;Acc:HGNC:1659]
946	250.5780058	-2.181275912	0.923147739	-2.362867632	0.018134145	0.073514283	SIGLEC6	sialic acid binding Ig like lectin 6 [Source:HGNC Symbol;Acc:HGNC:10875]
947	3436.806678	0.237307159	0.246662497	0.962072311	0.336013282	0.526598593	CD34	CD34 molecule [Source:HGNC Symbol;Acc:HGNC:1662]
948	2573.865481	2.152748948	0.504855583	4.264088626	2.01E-05	0.000440566	CD36	CD36 molecule (CD36 blood group) [Source:HGNC Symbol;Acc:HGNC:1663]
949	820.2304221	0.4429649	0.182350789	2.429191028	0.015132557	0.06449797	SCARB1	scavenger receptor class B member 1 [Source:HGNC Symbol;Acc:HGNC:1664]
950	12189.75308	-0.429182702	0.164605167	-2.607346478	0.009124698	0.045069312	SCARB2	scavenger receptor class B member 2 [Source:HGNC Symbol;Acc:HGNC:1665]
951	1101.143355	0.535673715	0.586764599	0.912927802	0.361280514	0.551110656	CD37	CD37 molecule [Source:HGNC Symbol;Acc:HGNC:1666]
952	485.4670385	1.48094249	0.737681302	2.007564088	0.044689634	0.13725878	CD38	CD38 molecule [Source:HGNC Symbol;Acc:HGNC:1667]
953	7748.454415	-2.198520152	0.329179171	-6.678794853	2.41E-11	3.14E-09	ENTPD1	ectonucleoside triphosphate diphosphohydrolase 1 [Source:HGNC Symbol;Acc:HGNC:3363]
954	182.2110898	-2.35392653	0.534877622	-4.400869345	1.08E-05	0.000265432	ENTPD2	ectonucleoside triphosphate diphosphohydrolase 2 [Source:HGNC Symbol;Acc:HGNC:3364]
955	1917.398814	-0.284810171	0.158868605	-1.792740431	0.073014438	0.192933917	ENTPD6	ectonucleoside triphosphate diphosphohydrolase 6 [Source:HGNC Symbol;Acc:HGNC:3368]
956	332.356587	0.082895425	0.320251419	0.258844833	0.795754965	0.885208982	ENTPD3	ectonucleoside triphosphate diphosphohydrolase 3 [Source:HGNC Symbol;Acc:HGNC:3365]
957	987.7016003	0.357752595	0.144623148	2.473688342	0.01337263	0.059122209	ENTPD5	ectonucleoside triphosphate diphosphohydrolase 5 (inactive) [Source:HGNC Symbol;Acc:HGNC:3367]
958	1583.211745	-0.828171342	0.290039452	-2.855374803	0.004298607	0.026341135	CD40	CD40 molecule [Source:HGNC Symbol;Acc:HGNC:11919]
959	67.64493185	0.713660558	0.618668708	1.153542355	0.248687843	0.435242395	CD40LG	CD40 ligand [Source:HGNC Symbol;Acc:HGNC:11935]
960	14782.89747	-1.298867321	0.222407239	-5.840040662	5.22E-09	3.88E-07	CD44	CD44 molecule (IN blood group) [Source:HGNC Symbol;Acc:HGNC:1681]
961	9184.180821	-0.865029495	0.168887178	-5.121937054	3.02E-07	1.34E-05	CD47	CD47 molecule [Source:HGNC Symbol;Acc:HGNC:1682]
962	682.4003182	0.83294343	0.649084194	1.283259457	0.199401191	0.376018639	CD48	CD48 molecule [Source:HGNC Symbol;Acc:HGNC:1683]
963	1864.986093	0.479209526	0.565499145	0.847409815	0.396766736	0.584902513	CD53	CD53 molecule [Source:HGNC Symbol;Acc:HGNC:1686]
965	629.7649075	-0.469895268	0.17348578	-2.708552063	0.006757751	0.036400527	CD58	CD58 molecule [Source:HGNC Symbol;Acc:HGNC:1688]
966	22246.23627	-0.051843781	0.173046738	-0.299594095	0.764486789	0.866114745	CD59	CD59 molecule (CD59 blood group) [Source:HGNC Symbol;Acc:HGNC:1689]
967	23961.2708	-0.710588355	0.202309386	-3.512384507	0.000444105	0.004927709	CD63	CD63 molecule [Source:HGNC Symbol;Acc:HGNC:1692]
968	2156.283178	-0.273976966	0.386606489	-0.708671413	0.478528409	0.657141597	CD68	CD68 molecule [Source:HGNC Symbol;Acc:HGNC:1693]
969	505.9905406	0.313951071	0.63365595	0.495459833	0.620275569	0.768122147	CD69	CD69 molecule [Source:HGNC Symbol;Acc:HGNC:1694]
970	38.71162127	-1.008733864	0.758265019	-1.330318343	0.183413406	0.355759725	CD70	CD70 molecule [Source:HGNC Symbol;Acc:HGNC:11937]
971	192.9506451	0.505505076	0.501605562	1.007774065	0.313562939	0.505114927	CD72	CD72 molecule [Source:HGNC Symbol;Acc:HGNC:1696]
972	92300.9296	-0.735017301	0.428380198	-1.715805969	0.086197561	0.216119859	CD74	CD74 molecule [Source:HGNC Symbol;Acc:HGNC:1697]
973	1320.475456	0.832208911	1.142887938	0.728163176	0.466513705	0.646884597	CD79A	CD79a molecule [Source:HGNC Symbol;Acc:HGNC:1698]
974	364.9242432	1.222277313	0.766057028	1.595543503	0.11059075	0.254782472	CD79B	CD79b molecule [Source:HGNC Symbol;Acc:HGNC:1699]
975	11607.96026	-0.021501502	0.168496002	-0.12760838	0.898458899	0.946031095	CD81	CD81 molecule [Source:HGNC Symbol;Acc:HGNC:1701]
976	2393.066572	-0.315429935	0.206846722	-1.524945293	0.127272744	0.280855637	ADGRE5	adhesion G protein-coupled receptor E5 [Source:HGNC Symbol;Acc:HGNC:1711]
977	9421.043635	-0.706775652	0.196748247	-3.592284371	0.000327792	0.003918324	CD151	CD151 molecule (Raph blood group) [Source:HGNC Symbol;Acc:HGNC:1630]
978	78.44686792	-1.177998563	0.400660381	-2.940142367	0.003280615	0.021564028	CDA	cytidine deaminase [Source:HGNC Symbol;Acc:HGNC:1712]
983	239.2776861	0.131799821	0.315610263	0.417603089	0.676237338	0.807358923	CDK1	cyclin dependent kinase 1 [Source:HGNC Symbol;Acc:HGNC:1722]
984	2245.186578	0.00179975	0.161652103	0.011133475	0.991116956	0.995115319	CDK11B	cyclin dependent kinase 11B [Source:HGNC Symbol;Acc:HGNC:1729]
987	4415.524607	-0.103204222	0.21998939	-0.469132725	0.638974769	0.781438177	LRBA	LPS responsive beige-like anchor protein [Source:HGNC Symbol;Acc:HGNC:1742]
988	2244.504639	0.348440446	0.246738385	1.412185808	0.157895258	0.322517231	CDC5L	cell division cycle 5 like [Source:HGNC Symbol;Acc:HGNC:1743]
989	6709.433536	0.449407547	0.210781425	2.132102236	0.032998443	0.111256073	SEPTIN7	septin 7 [Source:HGNC Symbol;Acc:HGNC:1717]
990	118.4320071	-0.209461343	0.305553911	-0.685513537	0.493019921	0.669316246	CDC6	cell division cycle 6 [Source:HGNC Symbol;Acc:HGNC:1744]
991	112.1631073	0.315231892	0.437022552	0.72131722	0.470714365	0.650465624	CDC20	cell division cycle 20 [Source:HGNC Symbol;Acc:HGNC:1723]
993	92.53638075	0.517464497	0.194578238	2.659416087	0.007827623	0.040511582	CDC25A	cell division cycle 25A [Source:HGNC Symbol;Acc:HGNC:1725]
994	2789.889562	-1.069725457	0.324031473	-3.301301096	0.000962375	0.008755345	CDC25B	cell division cycle 25B [Source:HGNC Symbol;Acc:HGNC:1726]
995	42.06840949	0.714576352	0.274699901	2.601298184	0.009287169	0.045676509	CDC25C	cell division cycle 25C [Source:HGNC Symbol;Acc:HGNC:1727]
996	4196.958771	0.446281202	0.123656866	3.609028904	0.000307345	0.003729362	CDC27	cell division cycle 27 [Source:HGNC Symbol;Acc:HGNC:1728]
997	1206.312002	-0.244832835	0.235582146	-1.039267361	0.29868041	0.489520079	CDC34	cell division cycle 34, ubiquitin conjugating enzyme [Source:HGNC Symbol;Acc:HGNC:1734]
998	9320.443037	0.100846658	0.108924003	0.925844221	0.354526943	0.54501932	CDC42	cell division cycle 42 [Source:HGNC Symbol;Acc:HGNC:1736]
999	21341.27194	0.098031875	0.466307524	0.210230095	0.833488092	0.908347073	CDH1	cadherin 1 [Source:HGNC Symbol;Acc:HGNC:1748]
1000	687.2892168	-2.351922388	0.561906098	-4.18561464	2.84E-05	0.000580741	CDH2	cadherin 2 [Source:HGNC Symbol;Acc:HGNC:1759]
1001	2514.216537	-4.002398782	0.483896277	-8.271191514	1.33E-16	5.04E-14	CDH3	cadherin 3 [Source:HGNC Symbol;Acc:HGNC:1762]
1002	501.415134	-3.630031507	0.504135384	-7.200509272	6.00E-13	1.13E-10	CDH4	cadherin 4 [Source:HGNC Symbol;Acc:HGNC:1763]
1003	2422.317418	0.222526762	0.213501977	1.042270262	0.297286396	0.488218307	CDH5	cadherin 5 [Source:HGNC Symbol;Acc:HGNC:1764]
1004	1374.454392	-2.818524648	0.326731244	-8.626431346	6.33E-18	2.97E-15	CDH6	cadherin 6 [Source:HGNC Symbol;Acc:HGNC:1765]
1005	1.159746427	3.128211321	1.760709193	1.776676883	0.075621418	0.197816406	CDH7	cadherin 7 [Source:HGNC Symbol;Acc:HGNC:1766]
1006	19.83690756	-1.799555036	0.484105561	-3.717278171	0.000201381	0.002688165	CDH8	cadherin 8 [Source:HGNC Symbol;Acc:HGNC:1767]
1008	3.794038205	1.536019235	1.109742204	1.384122573	0.166320926	0.334176625	CDH10	cadherin 10 [Source:HGNC Symbol;Acc:HGNC:1749]
1009	2702.580842	-2.207667087	0.406027575	-5.437234366	5.41E-08	3.05E-06	CDH11	cadherin 11 [Source:HGNC Symbol;Acc:HGNC:1750]
1010	0.48523076	1.308951571	1.332110061	0.982615183	0.325796869	NA	CDH12	cadherin 12 [Source:HGNC Symbol;Acc:HGNC:1751]
1012	641.5319246	-1.482496441	0.430336876	-3.444967242	0.000571129	0.005899775	CDH13	cadherin 13 [Source:HGNC Symbol;Acc:HGNC:1753]
1013	16.87035346	-2.428388401	0.644313528	-3.768954544	0.000163933	0.002288146	CDH15	cadherin 15 [Source:HGNC Symbol;Acc:HGNC:1754]
1014	1532.963733	1.850934501	0.724189851	2.555869154	0.010592294	0.050147338	CDH16	cadherin 16 [Source:HGNC Symbol;Acc:HGNC:1755]
1015	16.86352261	-1.816956311	0.530471358	-3.425173263	0.000614407	0.006245958	CDH17	cadherin 17 [Source:HGNC Symbol;Acc:HGNC:1756]
1016	0.147432781	0.561945392	2.801452277	0.200590743	0.841018597	NA	CDH18	cadherin 18 [Source:HGNC Symbol;Acc:HGNC:1757]
1017	868.4725076	-0.448814833	0.123763393	-3.626394068	0.000287407	0.003547045	CDK2	cyclin dependent kinase 2 [Source:HGNC Symbol;Acc:HGNC:1771]
1018	237.136797	-0.872960629	0.33406179	-2.61317114	0.008970637	0.044511506	CDK3	cyclin dependent kinase 3 [Source:HGNC Symbol;Acc:HGNC:1772]
1019	2485.83485	-0.243988062	0.098689773	-2.472273015	0.013425694	0.059247574	CDK4	cyclin dependent kinase 4 [Source:HGNC Symbol;Acc:HGNC:1773]
1020	331.2959368	-0.434317102	0.162558359	-2.671761108	0.007545434	0.0394502	CDK5	cyclin dependent kinase 5 [Source:HGNC Symbol;Acc:HGNC:1774]
1021	967.2678446	-0.023041028	0.290934575	-0.079196597	0.936876252	0.968051127	CDK6	cyclin dependent kinase 6 [Source:HGNC Symbol;Acc:HGNC:1777]
1022	953.2980236	-0.158205274	0.145649978	-1.08620184	0.277389703	0.467225479	CDK7	cyclin dependent kinase 7 [Source:HGNC Symbol;Acc:HGNC:1778]
1024	466.0688972	0.328986973	0.110521351	2.976682508	0.002913856	0.019766874	CDK8	cyclin dependent kinase 8 [Source:HGNC Symbol;Acc:HGNC:1779]
1025	2419.049422	-0.705024641	0.19185311	-3.674814754	0.000238022	0.003063723	CDK9	cyclin dependent kinase 9 [Source:HGNC Symbol;Acc:HGNC:1780]
1026	4925.81088	-1.6741507	0.329923284	-5.07436359	3.89E-07	1.66E-05	CDKN1A	cyclin dependent kinase inhibitor 1A [Source:HGNC Symbol;Acc:HGNC:1784]
1027	2612.380808	0.45643335	0.206110595	2.214506976	0.026793923	0.096623633	CDKN1B	cyclin dependent kinase inhibitor 1B [Source:HGNC Symbol;Acc:HGNC:1785]
1028	477.4465002	1.082122429	0.287955545	3.757949615	0.000171311	0.002367616	CDKN1C	cyclin dependent kinase inhibitor 1C [Source:HGNC Symbol;Acc:HGNC:1786]
1029	223.400723	-2.643836356	0.51438309	-5.139819737	2.75E-07	1.24E-05	CDKN2A	cyclin dependent kinase inhibitor 2A [Source:HGNC Symbol;Acc:HGNC:1787]
1030	624.5518186	-3.386493638	0.401260523	-8.439638201	3.18E-17	1.31E-14	CDKN2B	cyclin dependent kinase inhibitor 2B [Source:HGNC Symbol;Acc:HGNC:1788]
1031	583.6413004	-0.230631223	0.301553706	-0.764809776	0.444384825	0.627878718	CDKN2C	cyclin dependent kinase inhibitor 2C [Source:HGNC Symbol;Acc:HGNC:1789]
1032	184.5348111	0.065920445	0.33213418	0.198475342	0.842673175	0.913791687	CDKN2D	cyclin dependent kinase inhibitor 2D [Source:HGNC Symbol;Acc:HGNC:1790]
1033	51.21211884	0.813843786	0.483476152	1.683317331	0.092313677	0.226450576	CDKN3	cyclin dependent kinase inhibitor 3 [Source:HGNC Symbol;Acc:HGNC:1791]
1036	389.3887763	0.444093015	0.351302539	1.264132667	0.206182413	0.384452119	CDO1	cysteine dioxygenase type 1 [Source:HGNC Symbol;Acc:HGNC:1795]
1039	1945.48125	0.51838107	0.206895868	2.505516782	0.01222726	0.055395726	CDR2	cerebellar degeneration related protein 2 [Source:HGNC Symbol;Acc:HGNC:1799]
1040	2585.69799	0.074623029	0.358200724	0.20832741	0.834973331	0.90905032	CDS1	CDP-diacylglycerol synthase 1 [Source:HGNC Symbol;Acc:HGNC:1800]
1041	206.1269971	-2.505847111	0.510565974	-4.907979066	9.20E-07	3.45E-05	CDSN	corneodesmosin [Source:HGNC Symbol;Acc:HGNC:1802]
1043	482.5089137	0.378304895	0.543933098	0.695498943	0.486742673	0.664263645	CD52	CD52 molecule [Source:HGNC Symbol;Acc:HGNC:1804]
1044	5.342064608	-0.923432144	0.629427679	-1.467098087	0.142349374	0.302010785	CDX1	caudal type homeobox 1 [Source:HGNC Symbol;Acc:HGNC:1805]
1045	0.452566348	-1.061734372	1.414402682	-0.750659191	0.452857789	NA	CDX2	caudal type homeobox 2 [Source:HGNC Symbol;Acc:HGNC:1806]
1047	17.67979314	-0.436566182	0.559004292	-0.780971074	0.434819508	0.619105709	CLGN	calmegin [Source:HGNC Symbol;Acc:HGNC:2060]
1048	9.339537583	0.540202621	1.12207563	0.48143156	0.630209811	0.77523383	CEACAM5	CEA cell adhesion molecule 5 [Source:HGNC Symbol;Acc:HGNC:1817]
1050	518.1290273	0.675357531	0.323885305	2.085174973	0.037053421	0.120384044	CEBPA	CCAAT enhancer binding protein alpha [Source:HGNC Symbol;Acc:HGNC:1833]
1051	2010.443922	0.316996753	0.212585113	1.491152177	0.135921546	0.293214994	CEBPB	CCAAT enhancer binding protein beta [Source:HGNC Symbol;Acc:HGNC:1834]
1052	3564.7558	-0.269965387	0.325136022	-0.830315216	0.406360587	0.593757429	CEBPD	CCAAT enhancer binding protein delta [Source:HGNC Symbol;Acc:HGNC:1835]
1053	3.857887084	-0.769341302	0.662472023	-1.161318932	0.245512223	0.431460822	CEBPE	CCAAT enhancer binding protein epsilon [Source:HGNC Symbol;Acc:HGNC:1836]
1054	1384.224704	-0.003613734	0.29913415	-0.012080645	0.990361274	0.9946383	CEBPG	CCAAT enhancer binding protein gamma [Source:HGNC Symbol;Acc:HGNC:1837]
1056	48.21993872	-1.038119021	0.409407267	-2.535663397	0.011223456	0.052123587	CEL	carboxyl ester lipase [Source:HGNC Symbol;Acc:HGNC:1848]
1058	23.57348422	0.123665713	0.550310811	0.224719759	0.822197292	0.901172812	CENPA	centromere protein A [Source:HGNC Symbol;Acc:HGNC:1851]
1059	3233.976471	-0.088299539	0.17105926	-0.516192683	0.60571984	0.757223803	CENPB	centromere protein B [Source:HGNC Symbol;Acc:HGNC:1852]
1060	1450.81705	0.368278349	0.154048297	2.3906681	0.016817748	0.069759763	CENPC	centromere protein C [Source:HGNC Symbol;Acc:HGNC:1854]
1062	123.6538532	0.738426994	0.420260275	1.757070649	0.078905768	0.203616944	CENPE	centromere protein E [Source:HGNC Symbol;Acc:HGNC:1856]
1063	246.7153701	0.258973103	0.47010124	0.550887937	0.581710497	0.738899442	CENPF	centromere protein F [Source:HGNC Symbol;Acc:HGNC:1857]
1066	293.6840979	0.392244785	0.511059303	0.767513248	0.442776419	0.62636753	CES1	carboxylesterase 1 [Source:HGNC Symbol;Acc:HGNC:1863]
1069	2104.779557	0.264082083	0.139016042	1.899651857	0.057478822	0.163604752	CETN2	centrin 2 [Source:HGNC Symbol;Acc:HGNC:1867]
1070	548.4955283	0.314153451	0.167201626	1.878889924	0.060259525	0.168636775	CETN3	centrin 3 [Source:HGNC Symbol;Acc:HGNC:1868]
1071	107.6213558	0.625734886	0.360128702	1.737531287	0.082293436	0.209514	CETP	cholesteryl ester transfer protein [Source:HGNC Symbol;Acc:HGNC:1869]
1072	10724.10319	-0.383533543	0.152213721	-2.519704134	0.011745351	0.053818994	CFL1	cofilin 1 [Source:HGNC Symbol;Acc:HGNC:1874]
1073	1401.614954	0.500214508	0.215329896	2.323014671	0.020178364	0.079213029	CFL2	cofilin 2 [Source:HGNC Symbol;Acc:HGNC:1875]
1075	8807.973939	-1.408494357	0.300729419	-4.683593509	2.82E-06	8.71E-05	CTSC	cathepsin C [Source:HGNC Symbol;Acc:HGNC:2528]
1080	13.21267911	-1.568087147	0.624544134	-2.510770757	0.01204679	0.054849573	CFTR	CF transmembrane conductance regulator [Source:HGNC Symbol;Acc:HGNC:1884]
1081	2.554908897	-3.65571997	1.297008853	-2.818577499	0.004823696	0.028617752	CGA	glycoprotein hormones, alpha polypeptide [Source:HGNC Symbol;Acc:HGNC:1885]
1082	0.781853099	-1.81596143	1.075110575	-1.689092706	0.091201665	NA	CGB3	chorionic gonadotropin subunit beta 3 [Source:HGNC Symbol;Acc:HGNC:1886]
1084	5.809723612	0.907609839	0.677514373	1.339617098	0.180369862	0.351922587	CEACAM3	CEA cell adhesion molecule 3 [Source:HGNC Symbol;Acc:HGNC:1815]
1087	0.305861605	1.333512856	1.884814013	0.707503683	0.479253525	NA	CEACAM7	CEA cell adhesion molecule 7 [Source:HGNC Symbol;Acc:HGNC:1819]
1088	1.02263303	-0.910676547	1.106386928	-0.823108556	0.410446263	0.597833605	CEACAM8	CEA cell adhesion molecule 8 [Source:HGNC Symbol;Acc:HGNC:1820]
1089	20.49261951	-0.275957996	0.567178641	-0.486545114	0.626580727	0.772759564	CEACAM4	CEA cell adhesion molecule 4 [Source:HGNC Symbol;Acc:HGNC:1816]
1101	240.8854241	0.549231929	0.346264914	1.586161078	0.112702775	0.258336867	CHAD	chondroadherin [Source:HGNC Symbol;Acc:HGNC:1909]
1102	1985.990541	0.411168937	0.098181406	4.187849337	2.82E-05	0.000575889	RCBTB2	RCC1 and BTB domain containing protein 2 [Source:HGNC Symbol;Acc:HGNC:1914]
1103	1.091556627	-1.494088925	1.581135029	-0.944947078	0.344685895	0.535094141	CHAT	choline O-acetyltransferase [Source:HGNC Symbol;Acc:HGNC:1912]
1104	792.3419704	-0.37408859	0.145696954	-2.567580038	0.010241114	0.048992642	RCC1	regulator of chromosome condensation 1 [Source:HGNC Symbol;Acc:HGNC:1913]
1105	1910.765983	-0.012430686	0.131322208	-0.094657908	0.924586552	0.961144426	CHD1	chromodomain helicase DNA binding protein 1 [Source:HGNC Symbol;Acc:HGNC:1915]
1106	6692.663631	0.147088849	0.082219084	1.788986705	0.073616957	0.193979543	CHD2	chromodomain helicase DNA binding protein 2 [Source:HGNC Symbol;Acc:HGNC:1917]
1107	5988.726109	0.187699065	0.183078577	1.025237735	0.305251027	0.496672756	CHD3	chromodomain helicase DNA binding protein 3 [Source:HGNC Symbol;Acc:HGNC:1918]
1108	13189.29473	-0.692830839	0.180300351	-3.842648321	0.000121714	0.001815	CHD4	chromodomain helicase DNA binding protein 4 [Source:HGNC Symbol;Acc:HGNC:1919]
1109	1.160871073	0.795280334	0.924827113	0.859923247	0.389831353	0.578480975	AKR1C4	aldo-keto reductase family 1 member C4 [Source:HGNC Symbol;Acc:HGNC:387]
1111	212.7630758	-0.340195808	0.184045728	-1.848430889	0.064540034	0.177127866	CHEK1	checkpoint kinase 1 [Source:HGNC Symbol;Acc:HGNC:1925]
1112	2650.276513	0.785774028	0.289649744	2.712842134	0.006670888	0.03602921	FOXN3	forkhead box N3 [Source:HGNC Symbol;Acc:HGNC:1928]
1113	19.76213646	-2.216938292	1.1013882	-2.012858219	0.044129547	0.136075244	CHGA	chromogranin A [Source:HGNC Symbol;Acc:HGNC:1929]
1114	528.1208637	-2.000239923	0.726113277	-2.754721592	0.00587421	0.032874779	CHGB	chromogranin B [Source:HGNC Symbol;Acc:HGNC:1930]
1116	13152.52591	-4.599505046	0.676255162	-6.801434292	1.04E-11	1.44E-09	CHI3L1	chitinase 3 like 1 [Source:HGNC Symbol;Acc:HGNC:1932]
1117	1046.757296	-1.006425871	0.511021101	-1.969440925	0.04890248	0.146141343	CHI3L2	chitinase 3 like 2 [Source:HGNC Symbol;Acc:HGNC:1933]
1118	256.7625476	0.395606363	0.542470026	0.729268612	0.465837369	0.646201514	CHIT1	chitinase 1 [Source:HGNC Symbol;Acc:HGNC:1936]
1119	2005.315232	-0.274099973	0.322065484	-0.851069073	0.394730984	0.583154049	CHKA	choline kinase alpha [Source:HGNC Symbol;Acc:HGNC:1937]
1120	1418.555593	-0.512842989	0.277896476	-1.845446176	0.064972661	0.177933403	CHKB	choline kinase beta [Source:HGNC Symbol;Acc:HGNC:1938]
1121	1174.46252	0.266480162	0.213409462	1.248680165	0.211782078	0.39121223	CHM	CHM Rab escort protein [Source:HGNC Symbol;Acc:HGNC:1940]
1122	645.6046132	0.166594944	0.217829799	0.764794098	0.444394163	0.627878718	CHML	CHM like Rab escort protein [Source:HGNC Symbol;Acc:HGNC:1941]
1123	566.0246845	-0.624057729	0.291133721	-2.143543275	0.0320695	0.109064982	CHN1	chimerin 1 [Source:HGNC Symbol;Acc:HGNC:1943]
1124	965.6619801	-1.07981292	0.308811434	-3.496674031	0.000471097	0.005146041	CHN2	chimerin 2 [Source:HGNC Symbol;Acc:HGNC:1944]
1128	4.379964891	1.216822608	0.506392019	2.402926119	0.016264473	0.068115197	CHRM1	cholinergic receptor muscarinic 1 [Source:HGNC Symbol;Acc:HGNC:1950]
1129	0.629704924	2.515709904	1.280011591	1.965380565	0.049370207	NA	CHRM2	cholinergic receptor muscarinic 2 [Source:HGNC Symbol;Acc:HGNC:1951]
1130	3146.573238	-0.331933031	0.198653063	-1.670918266	0.094737823	0.230169885	LYST	lysosomal trafficking regulator [Source:HGNC Symbol;Acc:HGNC:1968]
1131	154.1579522	-0.196283556	0.38972864	-0.5036416	0.614513254	0.763771575	CHRM3	cholinergic receptor muscarinic 3 [Source:HGNC Symbol;Acc:HGNC:1952]
1132	57.8190414	-1.838289241	0.309769508	-5.934377641	2.95E-09	2.32E-07	CHRM4	cholinergic receptor muscarinic 4 [Source:HGNC Symbol;Acc:HGNC:1953]
1133	8.272463919	-0.812144681	0.411640075	-1.972948528	0.048501427	0.145359639	CHRM5	cholinergic receptor muscarinic 5 [Source:HGNC Symbol;Acc:HGNC:1954]
1134	17.77068815	-1.007915283	0.822349306	-1.225653474	0.220329106	0.401955022	CHRNA1	cholinergic receptor nicotinic alpha 1 subunit [Source:HGNC Symbol;Acc:HGNC:1955]
1135	1.459946943	0.721705967	0.783944769	0.920608181	0.35725503	0.547389016	CHRNA2	cholinergic receptor nicotinic alpha 2 subunit [Source:HGNC Symbol;Acc:HGNC:1956]
1136	22.82848933	0.015918682	0.435690311	0.03653669	0.970854424	0.985458215	CHRNA3	cholinergic receptor nicotinic alpha 3 subunit [Source:HGNC Symbol;Acc:HGNC:1957]
1137	99.75929727	1.048507674	0.632580962	1.657507478	0.097416918	0.234259427	CHRNA4	cholinergic receptor nicotinic alpha 4 subunit [Source:HGNC Symbol;Acc:HGNC:1958]
1138	10.36932548	-0.384329714	0.443721556	-0.86615065	0.386407552	0.575444756	CHRNA5	cholinergic receptor nicotinic alpha 5 subunit [Source:HGNC Symbol;Acc:HGNC:1959]
1139	164.9099064	0.490895265	0.284991443	1.722491245	0.084980567	0.21398373	CHRNA7	cholinergic receptor nicotinic alpha 7 subunit [Source:HGNC Symbol;Acc:HGNC:1960]
1140	841.918893	-0.208473708	0.204663301	-1.018617932	0.308384388	0.500140769	CHRNB1	cholinergic receptor nicotinic beta 1 subunit [Source:HGNC Symbol;Acc:HGNC:1961]
1141	2927.325728	-0.624832054	0.155544322	-4.017067592	5.89E-05	0.001029902	CHRNB2	cholinergic receptor nicotinic beta 2 subunit [Source:HGNC Symbol;Acc:HGNC:1962]
1143	22.96397085	-1.175500276	0.565229821	-2.079685523	0.037554387	0.1214647	CHRNB4	cholinergic receptor nicotinic beta 4 subunit [Source:HGNC Symbol;Acc:HGNC:1964]
1144	2.060219127	-0.658330033	0.851217847	-0.773397827	0.439286976	0.62329045	CHRND	cholinergic receptor nicotinic delta subunit [Source:HGNC Symbol;Acc:HGNC:1965]
1145	266.4080774	-1.288465487	0.222405156	-5.793325619	6.90E-09	5.04E-07	CHRNE	cholinergic receptor nicotinic epsilon subunit [Source:HGNC Symbol;Acc:HGNC:1966]
1146	5.236073369	-0.007928301	0.43923554	-0.018050226	0.985598785	0.992737172	CHRNG	cholinergic receptor nicotinic gamma subunit [Source:HGNC Symbol;Acc:HGNC:1967]
1147	1110.204655	0.457723204	0.227960056	2.007909683	0.04465289	0.1372011	CHUK	component of inhibitor of nuclear factor kappa B kinase complex [Source:HGNC Symbol;Acc:HGNC:1974]
1149	2.278826165	1.273010131	1.045816385	1.217240569	0.223512699	0.405687145	CIDEA	cell death inducing DFFA like effector a [Source:HGNC Symbol;Acc:HGNC:1976]
1152	3936.763133	0.683153439	0.310775128	2.198224298	0.027933126	0.099391587	CKB	creatine kinase B [Source:HGNC Symbol;Acc:HGNC:1991]
1153	20681.69375	-0.379474248	0.16910763	-2.243980647	0.024833647	0.091422766	CIRBP	cold inducible RNA binding protein [Source:HGNC Symbol;Acc:HGNC:1982]
1154	1620.298607	-0.395595932	0.308169067	-1.283697732	0.199247738	0.375849993	CISH	cytokine inducible SH2 containing protein [Source:HGNC Symbol;Acc:HGNC:1984]
1155	1826.894516	-0.303680238	0.162086473	-1.873569292	0.060989814	0.170071586	TBCB	tubulin folding cofactor B [Source:HGNC Symbol;Acc:HGNC:1989]
1158	3.412032695	-0.882120057	0.620605965	-1.421385077	0.155204842	0.319177743	CKM	creatine kinase, M-type [Source:HGNC Symbol;Acc:HGNC:1994]
1159	197.9046662	0.346125769	0.393937556	0.878631051	0.379601354	0.568517452	CKMT1B	creatine kinase, mitochondrial 1B [Source:HGNC Symbol;Acc:HGNC:1995]
1159	197.9046662	0.346125769	0.393937556	0.878631051	0.379601354	0.568517452	CKMT1A	creatine kinase, mitochondrial 1A [Source:HGNC Symbol;Acc:HGNC:31736]
1160	371.2548686	0.480132195	0.151391267	3.171465593	0.001516718	0.012246467	CKMT2	creatine kinase, mitochondrial 2 [Source:HGNC Symbol;Acc:HGNC:1996]
1161	301.903369	0.48351203	0.12776001	3.784533437	0.000153997	0.002178646	ERCC8	ERCC excision repair 8, CSA ubiquitin ligase complex subunit [Source:HGNC Symbol;Acc:HGNC:3439]
1163	630.1899606	-0.165271235	0.124618608	-1.326216354	0.184768044	0.3574062	CKS1B	CDC28 protein kinase regulatory subunit 1B [Source:HGNC Symbol;Acc:HGNC:19083]
1164	287.414788	-0.406431481	0.324903859	-1.250928452	0.210960582	0.390130115	CKS2	CDC28 protein kinase regulatory subunit 2 [Source:HGNC Symbol;Acc:HGNC:2000]
1173	9523.583909	-0.194324789	0.084875924	-2.289516027	0.022049388	0.084437632	AP2M1	adaptor related protein complex 2 subunit mu 1 [Source:HGNC Symbol;Acc:HGNC:564]
1174	1419.382406	-0.523850499	0.157006328	-3.336492899	0.000848426	0.007992587	AP1S1	adaptor related protein complex 1 subunit sigma 1 [Source:HGNC Symbol;Acc:HGNC:559]
1175	1211.00133	-0.27223529	0.155515372	-1.75053621	0.080025832	0.20559179	AP2S1	adaptor related protein complex 2 subunit sigma 1 [Source:HGNC Symbol;Acc:HGNC:565]
1176	2105.381107	0.005443899	0.106403462	0.051162803	0.959195792	0.979573356	AP3S1	adaptor related protein complex 3 subunit sigma 1 [Source:HGNC Symbol;Acc:HGNC:2013]
1178	6.573077915	2.681180624	0.959713194	2.793731127	0.005210378	0.030211174	CLC	Charcot-Leyden crystal galectin [Source:HGNC Symbol;Acc:HGNC:2014]
1179	0.49013325	-0.726031601	1.271508964	-0.570999986	0.567999652	NA	CLCA1	chloride channel accessory 1 [Source:HGNC Symbol;Acc:HGNC:2015]
1180	4.957768756	0.302747837	0.442035249	0.684895237	0.493410032	0.669401903	CLCN1	chloride voltage-gated channel 1 [Source:HGNC Symbol;Acc:HGNC:2019]
1181	241.111511	-0.050539981	0.203036511	-0.248920655	0.803422158	0.890044061	CLCN2	chloride voltage-gated channel 2 [Source:HGNC Symbol;Acc:HGNC:2020]
1182	3262.571353	0.340037638	0.213344186	1.593845344	0.110970679	0.255449383	CLCN3	chloride voltage-gated channel 3 [Source:HGNC Symbol;Acc:HGNC:2021]
1183	891.1088439	0.129824762	0.211003919	0.615271803	0.538375236	0.705243739	CLCN4	chloride voltage-gated channel 4 [Source:HGNC Symbol;Acc:HGNC:2022]
1184	494.6245305	0.299674816	0.227680853	1.316205609	0.188105041	0.3617443	CLCN5	chloride voltage-gated channel 5 [Source:HGNC Symbol;Acc:HGNC:2023]
1185	1146.45131	-0.385006393	0.181298697	-2.123602644	0.033703384	0.112905364	CLCN6	chloride voltage-gated channel 6 [Source:HGNC Symbol;Acc:HGNC:2024]
1186	4251.480949	-0.571128985	0.168933127	-3.380799218	0.000722753	0.007083788	CLCN7	chloride voltage-gated channel 7 [Source:HGNC Symbol;Acc:HGNC:2025]
1187	312.3199302	1.469199456	0.594552374	2.471101825	0.013469746	0.059364579	CLCNKA	chloride voltage-gated channel Ka [Source:HGNC Symbol;Acc:HGNC:2026]
1188	585.2308973	1.652639694	0.594547208	2.779661013	0.005441567	0.031187506	CLCNKB	chloride voltage-gated channel Kb [Source:HGNC Symbol;Acc:HGNC:2027]
1191	182490.232	-1.566023592	0.391624478	-3.998788843	6.37E-05	0.001095072	CLU	clusterin [Source:HGNC Symbol;Acc:HGNC:2095]
1192	6820.304087	-0.77291854	0.156669499	-4.933433403	8.08E-07	3.13E-05	CLIC1	chloride intracellular channel 1 [Source:HGNC Symbol;Acc:HGNC:2062]
1193	1943.257474	0.252054595	0.181566798	1.388219639	0.165070174	0.332255453	CLIC2	chloride intracellular channel 2 [Source:HGNC Symbol;Acc:HGNC:2063]
1195	10542.15436	0.18605704	0.224612124	0.828348162	0.407473355	0.594721363	CLK1	CDC like kinase 1 [Source:HGNC Symbol;Acc:HGNC:2068]
1196	2260.977926	-0.565271843	0.220825592	-2.559811283	0.010472902	0.04981718	CLK2	CDC like kinase 2 [Source:HGNC Symbol;Acc:HGNC:2069]
1198	1456.825509	-0.263421397	0.148353117	-1.775637772	0.07579264	0.198006601	CLK3	CDC like kinase 3 [Source:HGNC Symbol;Acc:HGNC:2071]
1200	6143.683409	-0.696812295	0.126567089	-5.505477757	3.68E-08	2.21E-06	TPP1	tripeptidyl peptidase 1 [Source:HGNC Symbol;Acc:HGNC:2073]
1201	1221.295507	-0.040062257	0.121858731	-0.328759836	0.742337223	0.852527432	CLN3	CLN3 lysosomal/endosomal transmembrane protein, battenin [Source:HGNC Symbol;Acc:HGNC:2074]
1201	1221.295507	-0.040062257	0.121858731	-0.328759836	0.742337223	0.852527432		novel protein
1203	3587.07342	0.840201374	0.232359156	3.615959837	0.000299237	0.003657786	CLN5	CLN5 intracellular trafficking protein [Source:HGNC Symbol;Acc:HGNC:2076]
1207	2130.366685	0.010251957	0.098314395	0.104277274	0.916949313	0.956628484	CLNS1A	chloride nucleotide-sensitive channel 1A [Source:HGNC Symbol;Acc:HGNC:2080]
1209	4424.39465	-0.095494014	0.117095653	-0.815521429	0.414773904	0.601371262	CLPTM1	CLPTM1 regulator of GABA type A receptor forward trafficking [Source:HGNC Symbol;Acc:HGNC:2087]
1211	5357.463332	-0.816899568	0.145882366	-5.599714288	2.15E-08	1.39E-06	CLTA	clathrin light chain A [Source:HGNC Symbol;Acc:HGNC:2090]
1212	2149.903634	-0.168013469	0.195794871	-0.858109651	0.390831919	0.579305547	CLTB	clathrin light chain B [Source:HGNC Symbol;Acc:HGNC:2091]
1213	14509.76052	0.00135013	0.178148061	0.007578694	0.993953135	0.996644951	CLTC	clathrin heavy chain [Source:HGNC Symbol;Acc:HGNC:2092]
1215	18.59390366	0.835411404	0.450106212	1.856031714	0.063449038	0.175041372	CMA1	chymase 1 [Source:HGNC Symbol;Acc:HGNC:2097]
1230	353.1744263	-0.239500895	0.432010875	-0.554386265	0.579314524	0.737055729	CCR1	C-C motif chemokine receptor 1 [Source:HGNC Symbol;Acc:HGNC:1602]
1232	14.9172323	-1.077233547	0.460858454	-2.337449901	0.019415803	0.07705489	CCR3	C-C motif chemokine receptor 3 [Source:HGNC Symbol;Acc:HGNC:1604]
1233	129.2116228	0.228363515	0.701430192	0.325568413	0.744750914	0.854009779	CCR4	C-C motif chemokine receptor 4 [Source:HGNC Symbol;Acc:HGNC:1605]
1234	466.5922667	0.160415971	0.563154388	0.284852564	0.775757099	0.873510565	CCR5	C-C motif chemokine receptor 5 [Source:HGNC Symbol;Acc:HGNC:1606]
1235	187.3487134	-0.318935184	0.492187762	-0.647994949	0.516988217	0.68812848	CCR6	C-C motif chemokine receptor 6 [Source:HGNC Symbol;Acc:HGNC:1607]
1236	281.4393302	1.00289688	0.706461653	1.419605545	0.15572255	0.31982168	CCR7	C-C motif chemokine receptor 7 [Source:HGNC Symbol;Acc:HGNC:1608]
1237	19.41221566	-1.207044954	0.696931815	-1.731941242	0.083284025	0.21109072	CCR8	C-C motif chemokine receptor 8 [Source:HGNC Symbol;Acc:HGNC:1609]
1238	82.7793549	0.919371287	0.350606868	2.6222284	0.008735687	0.043637359	ACKR2	atypical chemokine receptor 2 [Source:HGNC Symbol;Acc:HGNC:1565]
1240	985.1454203	-0.142777381	0.365811756	-0.390302877	0.696312596	0.821153352	CMKLR1	chemerin chemokine-like receptor 1 [Source:HGNC Symbol;Acc:HGNC:2121]
1241	526.8570466	-0.742124443	0.442496567	-1.677130398	0.093516986	0.228228487	LTB4R	leukotriene B4 receptor [Source:HGNC Symbol;Acc:HGNC:6713]
1244	49.65441021	0.651493542	0.302819268	2.151426978	0.031442514	0.107504361	ABCC2	ATP binding cassette subfamily C member 2 [Source:HGNC Symbol;Acc:HGNC:53]
1258	3.5864695	0.274245081	0.606997212	0.451806162	0.65140863	0.789949468	CNGB1	cyclic nucleotide gated channel subunit beta 1 [Source:HGNC Symbol;Acc:HGNC:2151]
1259	48.36630142	0.524790509	0.36641433	1.43223249	0.152077296	0.315075879	CNGA1	cyclic nucleotide gated channel subunit alpha 1 [Source:HGNC Symbol;Acc:HGNC:2148]
1261	10.90436643	-0.886814981	0.462991774	-1.915401159	0.055441363	0.159466884	CNGA3	cyclic nucleotide gated channel subunit alpha 3 [Source:HGNC Symbol;Acc:HGNC:2150]
1262	13.70585092	0.298331638	0.294958461	1.01143611	0.311807745	0.503295942	CNGA4	cyclic nucleotide gated channel subunit alpha 4 [Source:HGNC Symbol;Acc:HGNC:2152]
1263	911.5800076	-1.0528162	0.300234072	-3.5066513	0.000453783	0.005023214	PLK3	polo like kinase 3 [Source:HGNC Symbol;Acc:HGNC:2154]
1264	310.3239712	-0.036221445	0.442105943	-0.081929332	0.934702909	0.967184127	CNN1	calponin 1 [Source:HGNC Symbol;Acc:HGNC:2155]
1265	7336.066686	-0.141655888	0.277523235	-0.510428931	0.609750993	0.760405211	CNN2	calponin 2 [Source:HGNC Symbol;Acc:HGNC:2156]
1266	7493.837917	-0.552315327	0.154294289	-3.579622615	0.000344091	0.004063101	CNN3	calponin 3 [Source:HGNC Symbol;Acc:HGNC:2157]
1267	2980.272995	-0.361460399	0.087048835	-4.152386388	3.29E-05	0.000649717	CNP	2',3'-cyclic nucleotide 3' phosphodiesterase [Source:HGNC Symbol;Acc:HGNC:2158]
1268	131.3636078	0.385294946	0.58802431	0.655236424	0.512315547	0.684083652	CNR1	cannabinoid receptor 1 [Source:HGNC Symbol;Acc:HGNC:2159]
1269	54.26645908	1.285772505	0.788754597	1.630129967	0.103074031	0.243465137	CNR2	cannabinoid receptor 2 [Source:HGNC Symbol;Acc:HGNC:2160]
1270	20.56190677	1.017598145	0.387437667	2.626482221	0.00862725	0.043288892	CNTF	ciliary neurotrophic factor [Source:HGNC Symbol;Acc:HGNC:2169]
1271	135.7154457	1.836810755	0.66180925	2.775438322	0.005512735	0.031490634	CNTFR	ciliary neurotrophic factor receptor [Source:HGNC Symbol;Acc:HGNC:2170]
1272	276.9986256	0.400751896	0.494623037	0.810216803	0.417815582	0.60409581	CNTN1	contactin 1 [Source:HGNC Symbol;Acc:HGNC:2171]
1277	43751.7934	-3.326582035	0.471844763	-7.050162037	1.79E-12	3.18E-10	COL1A1	collagen type I alpha 1 chain [Source:HGNC Symbol;Acc:HGNC:2197]
1278	39395.7022	-2.082106387	0.409480158	-5.084755257	3.68E-07	1.59E-05	COL1A2	collagen type I alpha 2 chain [Source:HGNC Symbol;Acc:HGNC:2198]
1280	5.427234564	-0.694815979	0.887790133	-0.782635392	0.433841252	0.618130474	COL2A1	collagen type II alpha 1 chain [Source:HGNC Symbol;Acc:HGNC:2200]
1281	43767.3618	-2.445532171	0.440966855	-5.545841243	2.93E-08	1.81E-06	COL3A1	collagen type III alpha 1 chain [Source:HGNC Symbol;Acc:HGNC:2201]
1282	12211.46251	-1.190542069	0.283944749	-4.192865249	2.75E-05	0.00056494	COL4A1	collagen type IV alpha 1 chain [Source:HGNC Symbol;Acc:HGNC:2202]
1284	11826.30544	-0.883344455	0.261572963	-3.377048012	0.000732683	0.007153697	COL4A2	collagen type IV alpha 2 chain [Source:HGNC Symbol;Acc:HGNC:2203]
1285	3921.570278	0.06000029	0.376456319	0.159381812	0.873368067	0.932381214	COL4A3	collagen type IV alpha 3 chain [Source:HGNC Symbol;Acc:HGNC:2204]
1286	2378.680306	0.171650137	0.276722908	0.620296086	0.535062872	0.702892812	COL4A4	collagen type IV alpha 4 chain [Source:HGNC Symbol;Acc:HGNC:2206]
1287	1014.739676	0.582341434	0.281271652	2.070387932	0.038416031	0.123555686	COL4A5	collagen type IV alpha 5 chain [Source:HGNC Symbol;Acc:HGNC:2207]
1288	57.42444998	1.43597751	0.473732039	3.031202016	0.002435822	0.017291019	COL4A6	collagen type IV alpha 6 chain [Source:HGNC Symbol;Acc:HGNC:2208]
1289	4644.687392	-2.337416214	0.403788814	-5.788709675	7.09E-09	5.12E-07	COL5A1	collagen type V alpha 1 chain [Source:HGNC Symbol;Acc:HGNC:2209]
1290	5049.271704	-1.709885035	0.407701076	-4.193967435	2.74E-05	0.000563432	COL5A2	collagen type V alpha 2 chain [Source:HGNC Symbol;Acc:HGNC:2210]
1291	9890.107799	-0.34745575	0.286392765	-1.213214133	0.225047962	0.407399936	COL6A1	collagen type VI alpha 1 chain [Source:HGNC Symbol;Acc:HGNC:2211]
1292	12891.04023	-0.621772708	0.305898551	-2.032610831	0.042091856	0.131573289	COL6A2	collagen type VI alpha 2 chain [Source:HGNC Symbol;Acc:HGNC:2212]
1293	13605.0016	-1.541313112	0.422171243	-3.650919233	0.000261303	0.003289851	COL6A3	collagen type VI alpha 3 chain [Source:HGNC Symbol;Acc:HGNC:2213]
1294	766.1181378	-1.673861581	0.611184097	-2.738719136	0.006167904	0.034065853	COL7A1	collagen type VII alpha 1 chain [Source:HGNC Symbol;Acc:HGNC:2214]
1295	9888.252801	-1.817882258	0.318200422	-5.713010212	1.11E-08	7.60E-07	COL8A1	collagen type VIII alpha 1 chain [Source:HGNC Symbol;Acc:HGNC:2215]
1296	3104.342061	-1.860576631	0.382127475	-4.868994656	1.12E-06	4.06E-05	COL8A2	collagen type VIII alpha 2 chain [Source:HGNC Symbol;Acc:HGNC:2216]
1297	27.93785995	-0.461793231	0.448616832	-1.029371166	0.303305293	0.494794344	COL9A1	collagen type IX alpha 1 chain [Source:HGNC Symbol;Acc:HGNC:2217]
1298	566.8078598	0.134664876	0.337323917	0.399215322	0.689734555	0.816784809	COL9A2	collagen type IX alpha 2 chain [Source:HGNC Symbol;Acc:HGNC:2218]
1299	823.1854426	1.481012822	0.595672199	2.486288304	0.012908334	0.057652316	COL9A3	collagen type IX alpha 3 chain [Source:HGNC Symbol;Acc:HGNC:2219]
1300	1631.445949	-4.393825592	0.53696974	-8.182631653	2.78E-16	1.01E-13	COL10A1	collagen type X alpha 1 chain [Source:HGNC Symbol;Acc:HGNC:2185]
1301	1969.237011	-5.155098855	0.793038262	-6.500441536	8.01E-11	9.59E-09	COL11A1	collagen type XI alpha 1 chain [Source:HGNC Symbol;Acc:HGNC:2186]
1302	316.4978172	0.128712403	0.490323687	0.262504966	0.792932157	0.88348121	COL11A2	collagen type XI alpha 2 chain [Source:HGNC Symbol;Acc:HGNC:2187]
1303	3598.509536	-1.389278634	0.472316743	-2.941413053	0.003267185	0.021510373	COL12A1	collagen type XII alpha 1 chain [Source:HGNC Symbol;Acc:HGNC:2188]
1305	328.2689952	-2.798244237	0.363291052	-7.702485983	1.33E-14	3.35E-12	COL13A1	collagen type XIII alpha 1 chain [Source:HGNC Symbol;Acc:HGNC:2190]
1306	3607.073562	-0.282037194	0.302147064	-0.933443439	0.350591061	0.541126755	COL15A1	collagen type XV alpha 1 chain [Source:HGNC Symbol;Acc:HGNC:2192]
1307	4864.536533	-0.953307279	0.239728883	-3.976605845	6.99E-05	0.001177893	COL16A1	collagen type XVI alpha 1 chain [Source:HGNC Symbol;Acc:HGNC:2193]
1308	533.7294406	0.925352619	0.633463287	1.460783343	0.144074908	0.304264584	COL17A1	collagen type XVII alpha 1 chain [Source:HGNC Symbol;Acc:HGNC:2194]
1310	130.0614986	-0.628799211	0.770028992	-0.816591606	0.414161854	0.600912674	COL19A1	collagen type XIX alpha 1 chain [Source:HGNC Symbol;Acc:HGNC:2196]
1311	2896.518126	-4.134783176	0.687489436	-6.014322486	1.81E-09	1.52E-07	COMP	cartilage oligomeric matrix protein [Source:HGNC Symbol;Acc:HGNC:2227]
1312	2296.586033	-0.401495913	0.164323421	-2.443327376	0.01455253	0.062825043	COMT	catechol-O-methyltransferase [Source:HGNC Symbol;Acc:HGNC:2228]
1314	8262.579275	0.226482974	0.120347114	1.881914462	0.059847631	0.16783461	COPA	COPI coat complex subunit alpha [Source:HGNC Symbol;Acc:HGNC:2230]
1315	6086.628634	0.266454878	0.175015955	1.522460498	0.127893736	0.281883124	COPB1	COPI coat complex subunit beta 1 [Source:HGNC Symbol;Acc:HGNC:2231]
1316	11621.382	0.236544893	0.430745486	0.549152342	0.582900907	0.739772718	KLF6	KLF transcription factor 6 [Source:HGNC Symbol;Acc:HGNC:2235]
1317	863.8219173	0.19614862	0.197325242	0.994037145	0.320204784	0.511885066	SLC31A1	solute carrier family 31 member 1 [Source:HGNC Symbol;Acc:HGNC:11016]
1318	320.1082212	-0.090982558	0.254736892	-0.357162862	0.720969886	0.837803289	SLC31A2	solute carrier family 31 member 2 [Source:HGNC Symbol;Acc:HGNC:11017]
1325	16.26957742	-0.21086601	0.360357811	-0.585157317	0.558441942	0.721653171	CORT	cortistatin [Source:HGNC Symbol;Acc:HGNC:2257]
1326	688.2668795	0.398611501	0.275436854	1.447197408	0.147841642	0.309509409	MAP3K8	mitogen-activated protein kinase kinase kinase 8 [Source:HGNC Symbol;Acc:HGNC:6860]
1327	8777.730639	0.356612609	0.219530293	1.624434622	0.104283083	0.245291455	COX4I1	cytochrome c oxidase subunit 4I1 [Source:HGNC Symbol;Acc:HGNC:2265]
1329	3593.938589	0.155759543	0.186095289	0.836988106	0.402599254	0.590044314	COX5B	cytochrome c oxidase subunit 5B [Source:HGNC Symbol;Acc:HGNC:2269]
1337	4608.306964	-0.078003291	0.210137121	-0.371201866	0.710487184	0.831042892	COX6A1	cytochrome c oxidase subunit 6A1 [Source:HGNC Symbol;Acc:HGNC:2277]
1339	1.604051239	0.07452929	0.805460121	0.092530081	0.926276893	0.962180423	COX6A2	cytochrome c oxidase subunit 6A2 [Source:HGNC Symbol;Acc:HGNC:2279]
1340	2856.651372	-0.003270034	0.168563143	-0.01939946	0.984522441	0.992355388	COX6B1	cytochrome c oxidase subunit 6B1 [Source:HGNC Symbol;Acc:HGNC:2280]
1345	2971.009353	0.215083467	0.18318067	1.17416028	0.240330832	0.425031066	COX6C	cytochrome c oxidase subunit 6C [Source:HGNC Symbol;Acc:HGNC:2285]
1346	342.188455	0.375803127	0.306808177	1.224879762	0.220620527	0.402283631	COX7A1	cytochrome c oxidase subunit 7A1 [Source:HGNC Symbol;Acc:HGNC:2287]
1347	2302.912682	0.491610682	0.202240126	2.430826622	0.015064421	0.064353689	COX7A2	cytochrome c oxidase subunit 7A2 [Source:HGNC Symbol;Acc:HGNC:2288]
1349	2075.664646	0.420016832	0.191689902	2.191126538	0.028442637	0.10050827	COX7B	cytochrome c oxidase subunit 7B [Source:HGNC Symbol;Acc:HGNC:2291]
1350	6054.834562	0.065922974	0.145337159	0.453586504	0.650126469	0.789244951	COX7C	cytochrome c oxidase subunit 7C [Source:HGNC Symbol;Acc:HGNC:2292]
1351	4489.739016	0.847885931	0.227695027	3.723778868	0.000196263	0.002631618	COX8A	cytochrome c oxidase subunit 8A [Source:HGNC Symbol;Acc:HGNC:2294]
1352	414.1664271	0.400046988	0.107994921	3.704312982	0.000211964	0.002797592	COX10	cytochrome c oxidase assembly factor heme A:farnesyltransferase COX10 [Source:HGNC Symbol;Acc:HGNC:2260]
1353	2566.923108	0.290826763	0.124277496	2.340140184	0.019276503	0.076667352	COX11	cytochrome c oxidase copper chaperone COX11 [Source:HGNC Symbol;Acc:HGNC:2261]
1355	1419.115886	0.193830091	0.075345606	2.57254671	0.010095333	0.048526235	COX15	cytochrome c oxidase assembly homolog COX15 [Source:HGNC Symbol;Acc:HGNC:2263]
1356	955.0040771	0.315450781	0.410756308	0.767975499	0.442501741	0.626115376	CP	ceruloplasmin [Source:HGNC Symbol;Acc:HGNC:2295]
1357	0.846517249	2.834001929	1.567844085	1.807578928	0.07067206	NA	CPA1	carboxypeptidase A1 [Source:HGNC Symbol;Acc:HGNC:2296]
1358	0.825893943	0.785521835	0.914115362	0.859324619	0.390161445	NA	CPA2	carboxypeptidase A2 [Source:HGNC Symbol;Acc:HGNC:2297]
1359	177.0378327	-0.392095401	0.705723965	-0.555593151	0.578489015	0.736445237	CPA3	carboxypeptidase A3 [Source:HGNC Symbol;Acc:HGNC:2298]
1360	4.773430342	3.890809207	1.225375733	3.175196882	0.001497349	0.012131844	CPB1	carboxypeptidase B1 [Source:HGNC Symbol;Acc:HGNC:2299]
1361	7.887052646	0.179307111	0.347708005	0.515683011	0.606075822	0.757466914	CPB2	carboxypeptidase B2 [Source:HGNC Symbol;Acc:HGNC:2300]
1362	5242.631826	-0.527536891	0.247963993	-2.127473766	0.033380739	0.112101755	CPD	carboxypeptidase D [Source:HGNC Symbol;Acc:HGNC:2301]
1363	14680.22962	-0.031833938	0.37771383	-0.084280574	0.932833357	0.965995578	CPE	carboxypeptidase E [Source:HGNC Symbol;Acc:HGNC:2303]
1364	11063.00159	-0.4667173	0.546654911	-0.853769517	0.393232708	0.581704088	CLDN4	claudin 4 [Source:HGNC Symbol;Acc:HGNC:2046]
1365	6572.765929	-0.659235305	0.526846252	-1.251285934	0.210830176	0.389991475	CLDN3	claudin 3 [Source:HGNC Symbol;Acc:HGNC:2045]
1366	5617.124555	-1.011321432	0.453894897	-2.22809606	0.02587411	0.094212161	CLDN7	claudin 7 [Source:HGNC Symbol;Acc:HGNC:2049]
1368	808.0675239	-0.428290268	0.250280955	-1.711237947	0.087037196	0.217565399	CPM	carboxypeptidase M [Source:HGNC Symbol;Acc:HGNC:2311]
1370	2.378639909	-1.676063007	1.106646314	-1.514542619	0.129888273	0.28482903	CPN2	carboxypeptidase N subunit 2 [Source:HGNC Symbol;Acc:HGNC:2313]
1371	615.8627247	0.234413012	0.11691956	2.004908443	0.044972836	0.137837995	CPOX	coproporphyrinogen oxidase [Source:HGNC Symbol;Acc:HGNC:2321]
1373	183.3681003	0.670840404	0.453174158	1.480314781	0.13878926	0.297108674	CPS1	carbamoyl-phosphate synthase 1 [Source:HGNC Symbol;Acc:HGNC:2323]
1374	1388.641927	0.348244139	0.202810282	1.717093112	0.08596216	0.21573722	CPT1A	carnitine palmitoyltransferase 1A [Source:HGNC Symbol;Acc:HGNC:2328]
1375	844.9595623	0.031082618	0.471699859	0.065894907	0.947461495	0.973512708	CPT1B	carnitine palmitoyltransferase 1B [Source:HGNC Symbol;Acc:HGNC:2329]
1376	823.7623457	0.039998413	0.105078199	0.380653776	0.703460172	0.826213487	CPT2	carnitine palmitoyltransferase 2 [Source:HGNC Symbol;Acc:HGNC:2330]
1378	198.5901455	1.435118278	0.729855222	1.966305418	0.049263341	0.146807481	CR1	complement C3b/C4b receptor 1 (Knops blood group) [Source:HGNC Symbol;Acc:HGNC:2334]
1379	8.565113379	0.727222471	0.718870161	1.011618662	0.311720419	0.503295942	CR1L	complement C3b/C4b receptor 1 like [Source:HGNC Symbol;Acc:HGNC:2335]
1380	1054.39501	2.026498955	1.187189283	1.706972076	0.087827243	0.218762011	CR2	complement C3d receptor 2 [Source:HGNC Symbol;Acc:HGNC:2336]
1381	1337.209902	1.961105569	0.671384927	2.920985398	0.003489262	0.022598195	CRABP1	cellular retinoic acid binding protein 1 [Source:HGNC Symbol;Acc:HGNC:2338]
1382	1386.485813	-1.738391262	0.457635178	-3.798639936	0.000145492	0.002093707	CRABP2	cellular retinoic acid binding protein 2 [Source:HGNC Symbol;Acc:HGNC:2339]
1384	1306.743745	-0.015909515	0.114304147	-0.139185805	0.889303326	0.940904235	CRAT	carnitine O-acetyltransferase [Source:HGNC Symbol;Acc:HGNC:2342]
1385	2220.853537	0.146675229	0.142663067	1.028123341	0.303891813	0.495260041	CREB1	cAMP responsive element binding protein 1 [Source:HGNC Symbol;Acc:HGNC:2345]
1386	2419.122783	0.460512329	0.138176891	3.332773859	0.000859848	0.008059715	ATF2	activating transcription factor 2 [Source:HGNC Symbol;Acc:HGNC:784]
1387	4529.433248	0.246248464	0.13493875	1.824890653	0.068017532	0.183429173	CREBBP	CREB binding protein [Source:HGNC Symbol;Acc:HGNC:2348]
1388	3727.985126	-0.271567731	0.11502562	-2.360932556	0.018229045	0.073762886	ATF6B	activating transcription factor 6 beta [Source:HGNC Symbol;Acc:HGNC:2349]
1389	4593.487929	-0.001597562	0.183835045	-0.008690192	0.993066317	0.996094832	CREBL2	cAMP responsive element binding protein like 2 [Source:HGNC Symbol;Acc:HGNC:2350]
1390	795.1845686	0.263295158	0.1858304	1.416857294	0.156524655	0.320811885	CREM	cAMP responsive element modulator [Source:HGNC Symbol;Acc:HGNC:2352]
1392	0.91497678	-2.050447562	1.281492961	-1.600045903	0.109588401	NA	CRH	corticotropin releasing hormone [Source:HGNC Symbol;Acc:HGNC:2355]
1393	59.5824689	0.691321954	0.411310001	1.680780804	0.092805498	0.227280585	CRHBP	corticotropin releasing hormone binding protein [Source:HGNC Symbol;Acc:HGNC:2356]
1394	17.80088405	-1.344026072	0.432378298	-3.108449427	0.001880718	0.014345312	CRHR1	corticotropin releasing hormone receptor 1 [Source:HGNC Symbol;Acc:HGNC:2357]
1394	17.80088405	-1.344026072	0.432378298	-3.108449427	0.001880718	0.014345312	LINC02210-CRHR1	LINC02210-CRHR1 readthrough [Source:HGNC Symbol;Acc:HGNC:51483]
1395	71.15630338	-0.145515413	0.453277481	-0.321029434	0.748188086	0.856228596	CRHR2	corticotropin releasing hormone receptor 2 [Source:HGNC Symbol;Acc:HGNC:2358]
1396	1925.032201	0.149033172	0.266999388	0.558177955	0.576722873	0.734948821	CRIP1	cysteine rich protein 1 [Source:HGNC Symbol;Acc:HGNC:2360]
1397	6466.518134	-0.686129535	0.198467919	-3.457130692	0.00054596	0.005715316	CRIP2	cysteine rich protein 2 [Source:HGNC Symbol;Acc:HGNC:2361]
1398	3128.647611	-0.004028878	0.114875675	-0.035071634	0.97202262	0.986181522	CRK	CRK proto-oncogene, adaptor protein [Source:HGNC Symbol;Acc:HGNC:2362]
1399	2651.438959	0.322337315	0.166724167	1.93335688	0.053192249	0.155145575	CRKL	CRK like proto-oncogene, adaptor protein [Source:HGNC Symbol;Acc:HGNC:2363]
1400	422.3385776	-1.065418725	0.346239911	-3.07711125	0.002090173	0.01544927	CRMP1	collapsin response mediator protein 1 [Source:HGNC Symbol;Acc:HGNC:2365]
1401	0.908083359	-1.649825621	1.025591449	-1.608657738	0.107691202	NA	CRP	C-reactive protein [Source:HGNC Symbol;Acc:HGNC:2367]
1404	71.06355469	-3.721872353	0.751574114	-4.952102906	7.34E-07	2.88E-05	HAPLN1	hyaluronan and proteoglycan link protein 1 [Source:HGNC Symbol;Acc:HGNC:2380]
1407	1254.349327	0.389154839	0.19740982	1.97130436	0.048689073	0.145721836	CRY1	cryptochrome circadian regulator 1 [Source:HGNC Symbol;Acc:HGNC:2384]
1408	2565.102076	0.798029864	0.217253983	3.673257695	0.000239478	0.003077016	CRY2	cryptochrome circadian regulator 2 [Source:HGNC Symbol;Acc:HGNC:2385]
1409	0.43106411	-1.022990595	1.447512435	-0.706723183	0.47973852	NA	CRYAA	crystallin alpha A [Source:HGNC Symbol;Acc:HGNC:2388]
1410	5967.501274	2.327864228	0.453758202	5.130186561	2.89E-07	1.29E-05	CRYAB	crystallin alpha B [Source:HGNC Symbol;Acc:HGNC:2389]
1411	1.916099989	0.776510354	0.606929006	1.27940887	0.200753112	0.377934824	CRYBA1	crystallin beta A1 [Source:HGNC Symbol;Acc:HGNC:2394]
1413	6.291033365	-0.900546347	0.570205384	-1.5793368	0.114258825	0.260608664	CRYBA4	crystallin beta A4 [Source:HGNC Symbol;Acc:HGNC:2396]
1414	20.34745952	-0.375770361	0.566133817	-0.663748305	0.506851417	0.679817718	CRYBB1	crystallin beta B1 [Source:HGNC Symbol;Acc:HGNC:2397]
1415	21.45123825	-0.024547157	0.552534077	-0.044426503	0.964564436	0.982273594	CRYBB2	crystallin beta B2 [Source:HGNC Symbol;Acc:HGNC:2398]
1416	380.6289604	-0.356457219	0.272397113	-1.308593969	0.190671925	0.365062074		crystallin beta B2 pseudogene 1 [Source:NCBI gene (formerly Entrezgene);Acc:1416]
1417	1306.065677	-0.154923115	0.214891042	-0.720937986	0.47094767	0.650596322	CRYBB3	crystallin beta B3 [Source:HGNC Symbol;Acc:HGNC:2400]
1427	119.4848198	-0.67601524	0.322629044	-2.09533287	0.036141412	0.118336421	CRYGS	crystallin gamma S [Source:HGNC Symbol;Acc:HGNC:2417]
1428	6.202314719	0.196909231	0.595451792	0.330688788	0.740879572	0.851395613	CRYM	crystallin mu [Source:HGNC Symbol;Acc:HGNC:2418]
1429	2219.778814	0.491081505	0.153375107	3.201833166	0.001365561	0.011308272	CRYZ	crystallin zeta [Source:HGNC Symbol;Acc:HGNC:2419]
1431	4295.161931	-0.175628316	0.101514618	-1.730079074	0.083616148	0.211646559	CS	citrate synthase [Source:HGNC Symbol;Acc:HGNC:2422]
1432	2951.740048	-0.043078494	0.12822414	-0.335962434	0.736899195	0.848429069	MAPK14	mitogen-activated protein kinase 14 [Source:HGNC Symbol;Acc:HGNC:6876]
1434	2632.097438	0.547471484	0.196992942	2.779142633	0.005450259	0.031222482	CSE1L	chromosome segregation 1 like [Source:HGNC Symbol;Acc:HGNC:2431]
1435	1595.444719	-0.517922408	0.242533527	-2.135467266	0.032722861	0.110671706	CSF1	colony stimulating factor 1 [Source:HGNC Symbol;Acc:HGNC:2432]
1436	2039.867665	-0.431648701	0.36012087	-1.19862173	0.230675065	0.413830326	CSF1R	colony stimulating factor 1 receptor [Source:HGNC Symbol;Acc:HGNC:2433]
1437	36.21143807	-7.090388072	0.954237935	-7.430419408	1.08E-13	2.46E-11	CSF2	colony stimulating factor 2 [Source:HGNC Symbol;Acc:HGNC:2434]
1438	260.0278652	-0.627328185	0.428794186	-1.463005342	0.143465917	0.303495457	CSF2RA	colony stimulating factor 2 receptor subunit alpha [Source:HGNC Symbol;Acc:HGNC:2435]
1439	847.8884333	0.293923537	0.544608802	0.539696634	0.589406261	0.74443659	CSF2RB	colony stimulating factor 2 receptor subunit beta [Source:HGNC Symbol;Acc:HGNC:2436]
1440	36.87644082	2.723216051	1.519614244	1.792044305	0.073125869	0.193155809	CSF3	colony stimulating factor 3 [Source:HGNC Symbol;Acc:HGNC:2438]
1441	272.7060967	0.512542339	0.323126781	1.586195787	0.112694903	0.258336867	CSF3R	colony stimulating factor 3 receptor [Source:HGNC Symbol;Acc:HGNC:2439]
1445	1823.976707	-0.003330221	0.25493088	-0.013063232	0.989577346	0.994347841	CSK	C-terminal Src kinase [Source:HGNC Symbol;Acc:HGNC:2444]
1452	7525.422788	-0.074164795	0.089024077	-0.833086926	0.404795707	0.592147348	CSNK1A1	casein kinase 1 alpha 1 [Source:HGNC Symbol;Acc:HGNC:2451]
1453	6896.730948	-0.294668965	0.10437775	-2.823101337	0.004756154	0.028336525	CSNK1D	casein kinase 1 delta [Source:HGNC Symbol;Acc:HGNC:2452]
1454	1362.059713	-0.500695779	0.157594792	-3.177108666	0.001487513	0.012090446	CSNK1E	casein kinase 1 epsilon [Source:HGNC Symbol;Acc:HGNC:2453]
1455	2129.946532	-0.068508005	0.098940825	-0.692413922	0.488677425	0.665709434	CSNK1G2	casein kinase 1 gamma 2 [Source:HGNC Symbol;Acc:HGNC:2455]
1456	1024.064757	0.213271133	0.15029045	1.419059784	0.155881587	0.319961484	CSNK1G3	casein kinase 1 gamma 3 [Source:HGNC Symbol;Acc:HGNC:2456]
1457	3611.76067	0.225221577	0.136007465	1.655950108	0.097731923	0.234748492	CSNK2A1	casein kinase 2 alpha 1 [Source:HGNC Symbol;Acc:HGNC:2457]
1459	953.1993636	-0.355197964	0.165771398	-2.142697515	0.032137395	0.109249282	CSNK2A2	casein kinase 2 alpha 2 [Source:HGNC Symbol;Acc:HGNC:2459]
1460	2586.521466	-0.352163143	0.156837704	-2.245398493	0.024742562	0.091297004	CSNK2B	casein kinase 2 beta [Source:HGNC Symbol;Acc:HGNC:2460]
1462	5584.355249	-2.558221069	0.487699166	-5.245489939	1.56E-07	7.67E-06	VCAN	versican [Source:HGNC Symbol;Acc:HGNC:2464]
1463	5.292649374	0.670567305	0.619305589	1.082772895	0.278909239	0.46901592	NCAN	neurocan [Source:HGNC Symbol;Acc:HGNC:2465]
1464	936.2951406	-0.548848406	0.312142995	-1.758323637	0.078692458	0.203242504	CSPG4	chondroitin sulfate proteoglycan 4 [Source:HGNC Symbol;Acc:HGNC:2466]
1465	9151.308327	-0.112418393	0.202397051	-0.555434938	0.578597201	0.736470196	CSRP1	cysteine and glycine rich protein 1 [Source:HGNC Symbol;Acc:HGNC:2469]
1466	769.4050152	0.528405776	0.200334043	2.637623477	0.008348922	0.042329789	CSRP2	cysteine and glycine rich protein 2 [Source:HGNC Symbol;Acc:HGNC:2470]
1468	391.8951264	0.008672714	0.190300527	0.045573778	0.96364997	0.981793204	SLC25A10	solute carrier family 25 member 10 [Source:HGNC Symbol;Acc:HGNC:10980]
1469	243.7973544	-5.685966761	0.966880261	-5.880735174	4.08E-09	3.12E-07	CST1	cystatin SN [Source:HGNC Symbol;Acc:HGNC:2473]
1470	71.37569574	-4.304407655	0.723912519	-5.946032898	2.75E-09	2.19E-07	CST2	cystatin SA [Source:HGNC Symbol;Acc:HGNC:2474]
1471	17475.95519	-0.12963508	0.154187848	-0.840760678	0.40048202	0.588326587	CST3	cystatin C [Source:HGNC Symbol;Acc:HGNC:2475]
1472	29.71969941	-0.604912287	0.612578615	-0.987485152	0.323404858	0.514955257	CST4	cystatin S [Source:HGNC Symbol;Acc:HGNC:2476]
1473	21.95301136	-5.276538675	0.976965329	-5.400947732	6.63E-08	3.59E-06	CST5	cystatin D [Source:HGNC Symbol;Acc:HGNC:2477]
1474	2456.696572	-3.567805071	0.5647522	-6.317469988	2.66E-10	2.75E-08	CST6	cystatin E/M [Source:HGNC Symbol;Acc:HGNC:2478]
1475	128.9836999	0.386719992	0.552247966	0.700265127	0.483761746	0.661768195	CSTA	cystatin A [Source:HGNC Symbol;Acc:HGNC:2481]
1476	3619.919518	-0.664127643	0.221930894	-2.992497495	0.002767049	0.018995365	CSTB	cystatin B [Source:HGNC Symbol;Acc:HGNC:2482]
1477	1000.837122	0.236012497	0.080877684	2.918141161	0.003521249	0.022765611	CSTF1	cleavage stimulation factor subunit 1 [Source:HGNC Symbol;Acc:HGNC:2483]
1478	685.8827821	-0.076858854	0.15226823	-0.50475962	0.613727681	0.763182552	CSTF2	cleavage stimulation factor subunit 2 [Source:HGNC Symbol;Acc:HGNC:2484]
1479	1293.947133	-0.152138672	0.139346725	-1.091799412	0.274921278	0.464988269	CSTF3	cleavage stimulation factor subunit 3 [Source:HGNC Symbol;Acc:HGNC:2485]
1482	0.578585168	1.993502237	1.251057632	1.593453559	0.111058479	NA	NKX2-5	NK2 homeobox 5 [Source:HGNC Symbol;Acc:HGNC:2488]
1485	0.347492353	-0.571592009	1.463958587	-0.390442745	0.696209185	NA	CTAG1B	cancer/testis antigen 1B [Source:HGNC Symbol;Acc:HGNC:2491]
1486	1189.712691	-0.386591467	0.17525618	-2.20586496	0.027393456	0.097951304	CTBS	chitobiase [Source:HGNC Symbol;Acc:HGNC:2496]
1487	5359.867299	-0.201354644	0.134627555	-1.495642138	0.134746936	0.291686639	CTBP1	C-terminal binding protein 1 [Source:HGNC Symbol;Acc:HGNC:2494]
1488	4861.942615	-0.018514408	0.175838948	-0.105291851	0.916144229	0.956208548	CTBP2	C-terminal binding protein 2 [Source:HGNC Symbol;Acc:HGNC:2495]
1489	416.9447956	-0.245213304	0.308980862	-0.793619716	0.427416851	0.613162639	CTF1	cardiotrophin 1 [Source:HGNC Symbol;Acc:HGNC:2499]
1490	17616.9069	0.290601181	0.484457429	0.599848746	0.548607043	0.713630435	CCN2	cellular communication network factor 2 [Source:HGNC Symbol;Acc:HGNC:2500]
1491	239.0481755	1.176461638	0.252332542	4.662346085	3.13E-06	9.50E-05	CTH	cystathionine gamma-lyase [Source:HGNC Symbol;Acc:HGNC:2501]
1493	219.6855419	0.405158669	0.704956992	0.574728209	0.565475127	0.726725148	CTLA4	cytotoxic T-lymphocyte associated protein 4 [Source:HGNC Symbol;Acc:HGNC:2505]
1495	14306.82114	-0.299896122	0.167582857	-1.789539381	0.073527991	0.193799564	CTNNA1	catenin alpha 1 [Source:HGNC Symbol;Acc:HGNC:2509]
1496	7.002748	1.998998887	0.615499999	3.247764242	0.001163156	0.010061496	CTNNA2	catenin alpha 2 [Source:HGNC Symbol;Acc:HGNC:2510]
1497	797.8949005	-0.600901177	0.148165001	-4.055621595	5.00E-05	0.000905394	CTNS	cystinosin, lysosomal cystine transporter [Source:HGNC Symbol;Acc:HGNC:2518]
1499	18492.85659	-0.584881913	0.186496338	-3.136157633	0.001711772	0.013432109	CTNNB1	catenin beta 1 [Source:HGNC Symbol;Acc:HGNC:2514]
1500	7634.119154	0.040682233	0.186936748	0.217625661	0.827720789	0.904785527	CTNND1	catenin delta 1 [Source:HGNC Symbol;Acc:HGNC:2515]
1501	9.202414705	0.125726465	0.660311638	0.190404739	0.848991984	0.917548656	CTNND2	catenin delta 2 [Source:HGNC Symbol;Acc:HGNC:2516]
1503	444.7119008	-0.347317836	0.213985614	-1.623089654	0.104570241	0.245699901	CTPS1	CTP synthase 1 [Source:HGNC Symbol;Acc:HGNC:2519]
1504	2.526356581	0.775409957	0.666949666	1.162621403	0.244983143	0.430763006	CTRB1	chymotrypsinogen B1 [Source:HGNC Symbol;Acc:HGNC:2521]
1506	57.37832273	-0.466088739	0.37779768	-1.233699317	0.217314969	0.398629965	CTRL	chymotrypsin like [Source:HGNC Symbol;Acc:HGNC:2524]
1508	236484.1825	-1.414792007	0.362241411	-3.9056606	9.40E-05	0.001478018	CTSB	cathepsin B [Source:HGNC Symbol;Acc:HGNC:2527]
1509	22278.52151	-0.634395222	0.160771504	-3.94594318	7.95E-05	0.001307994	CTSD	cathepsin D [Source:HGNC Symbol;Acc:HGNC:2529]
1510	1384.25699	-0.812237111	0.628190884	-1.292978188	0.196018603	0.371962887	CTSE	cathepsin E [Source:HGNC Symbol;Acc:HGNC:2530]
1511	29.64743832	0.891382139	0.767722047	1.161074041	0.24561179	0.431603707	CTSG	cathepsin G [Source:HGNC Symbol;Acc:HGNC:2532]
1512	11409.56459	-2.246290297	0.333350844	-6.738516905	1.60E-11	2.15E-09	CTSH	cathepsin H [Source:HGNC Symbol;Acc:HGNC:2535]
1513	2745.431458	-0.479136997	0.352348969	-1.359836522	0.173881662	0.343840906	CTSK	cathepsin K [Source:HGNC Symbol;Acc:HGNC:2536]
1514	3770.305971	0.294138841	0.123192504	2.387635873	0.016957133	0.070149482	CTSL	cathepsin L [Source:HGNC Symbol;Acc:HGNC:2537]
1515	54.0010041	0.192361936	0.28605977	0.672453649	0.501294938	0.675636473	CTSV	cathepsin V [Source:HGNC Symbol;Acc:HGNC:2538]
1517	31.55134363	0.342760205	0.377884071	0.907051212	0.364379716	0.553877962	FAM245B	family with sequence similarity 245 member B [Source:HGNC Symbol;Acc:HGNC:54133]
1519	2673.709926	0.155943548	0.157356372	0.991021497	0.321675083	0.513178416	CTSO	cathepsin O [Source:HGNC Symbol;Acc:HGNC:2542]
1520	4199.534723	-0.515868668	0.361475542	-1.42711915	0.153545554	0.317016533	CTSS	cathepsin S [Source:HGNC Symbol;Acc:HGNC:2545]
1521	169.3873005	-0.324309775	0.489153543	-0.663001995	0.507329276	0.680120939	CTSW	cathepsin W [Source:HGNC Symbol;Acc:HGNC:2546]
1522	6458.12638	0.1070308	0.219125943	0.488444217	0.625235228	0.771746023	CTSZ	cathepsin Z [Source:HGNC Symbol;Acc:HGNC:2547]
1523	4959.815797	0.141179166	0.122269485	1.154655774	0.248231417	0.434819151	CUX1	cut like homeobox 1 [Source:HGNC Symbol;Acc:HGNC:2557]
1524	341.9732205	-0.135119739	0.425814614	-0.317320577	0.751000365	0.858063963	CX3CR1	C-X3-C motif chemokine receptor 1 [Source:HGNC Symbol;Acc:HGNC:2558]
1525	2566.226954	-0.197547457	0.299928699	-0.658648063	0.510121791	0.682379336	CXADR	CXADR Ig-like cell adhesion molecule [Source:HGNC Symbol;Acc:HGNC:2559]
1528	897.6708207	0.101065754	0.228444666	0.442408029	0.65819397	0.795025761	CYB5A	cytochrome b5 type A [Source:HGNC Symbol;Acc:HGNC:2570]
1534	3311.946406	0.160733423	0.374360729	0.429354392	0.667665339	0.801443349	CYB561	cytochrome b561 [Source:HGNC Symbol;Acc:HGNC:2571]
1535	5619.593293	-0.395286326	0.278392169	-1.419890249	0.155639635	0.319744739	CYBA	cytochrome b-245 alpha chain [Source:HGNC Symbol;Acc:HGNC:2577]
1536	2399.371239	0.111485625	0.489351242	0.227823321	0.819783596	0.90014011	CYBB	cytochrome b-245 beta chain [Source:HGNC Symbol;Acc:HGNC:2578]
1537	2250.256729	0.190470414	0.110559582	1.722785219	0.084927373	0.213888064	CYC1	cytochrome c1 [Source:HGNC Symbol;Acc:HGNC:2579]
1540	3608.520021	0.327501798	0.159874368	2.048494712	0.04051155	0.127984113	CYLD	CYLD lysine 63 deubiquitinase [Source:HGNC Symbol;Acc:HGNC:2584]
1543	2.495590846	1.377761655	0.864365979	1.593956367	0.110945808	0.255437726	CYP1A1	cytochrome P450 family 1 subfamily A member 1 [Source:HGNC Symbol;Acc:HGNC:2595]
1544	57.41035083	1.022887621	0.485518909	2.106792553	0.035135565	0.116055836	CYP1A2	cytochrome P450 family 1 subfamily A member 2 [Source:HGNC Symbol;Acc:HGNC:2596]
1545	2459.264138	-2.298636928	0.494748459	-4.646071929	3.38E-06	0.000101599	CYP1B1	cytochrome P450 family 1 subfamily B member 1 [Source:HGNC Symbol;Acc:HGNC:2597]
1548	6.585276548	-0.099845992	0.550348597	-0.181423179	0.856035427	0.922133867	CYP2A6	cytochrome P450 family 2 subfamily A member 6 [Source:HGNC Symbol;Acc:HGNC:2610]
1549	6.844205977	-0.342555986	0.538511319	-0.636116594	0.52470043	0.695031088	CYP2A7	cytochrome P450 family 2 subfamily A member 7 [Source:HGNC Symbol;Acc:HGNC:2611]
1551	10.91377099	-0.406825295	0.261473302	-1.555896112	0.119732798	0.269188336	CYP3A7	cytochrome P450 family 3 subfamily A member 7 [Source:HGNC Symbol;Acc:HGNC:2640]
1556	11.80626489	-1.515130043	0.518063057	-2.924605457	0.003448932	0.022408104		cytochrome P450 family 2 subfamily B member 7, pseudogene [Source:NCBI gene (formerly Entrezgene);Acc:1556]
1558	68.53536325	-0.756128273	0.428360945	-1.765166226	0.077535833	0.201122862	CYP2C8	cytochrome P450 family 2 subfamily C member 8 [Source:HGNC Symbol;Acc:HGNC:2622]
1559	1.275419845	-3.095545952	1.293913211	-2.392390716	0.016739012	0.069541043	CYP2C9	cytochrome P450 family 2 subfamily C member 9 [Source:HGNC Symbol;Acc:HGNC:2623]
1565	220.0899141	-0.288516169	0.397269615	-0.726247762	0.467686897	0.647809086	CYP2D6	cytochrome P450 family 2 subfamily D member 6 (gene/pseudogene) [Source:HGNC Symbol;Acc:HGNC:2625]
1571	149.5446227	-2.065184638	0.489660874	-4.217581487	2.47E-05	0.000515854	CYP2E1	cytochrome P450 family 2 subfamily E member 1 [Source:HGNC Symbol;Acc:HGNC:2631]
1572	1.651805585	-2.584942806	0.993850675	-2.600936812	0.009296958	0.045695562	CYP2F1	cytochrome P450 family 2 subfamily F member 1 [Source:HGNC Symbol;Acc:HGNC:2632]
1573	24.16537449	-0.675036021	0.319410779	-2.113378961	0.034568345	0.114802156	CYP2J2	cytochrome P450 family 2 subfamily J member 2 [Source:HGNC Symbol;Acc:HGNC:2634]
1576	5.64788426	0.703354639	0.490884599	1.432830934	0.151906159	0.314910819	CYP3A4	cytochrome P450 family 3 subfamily A member 4 [Source:HGNC Symbol;Acc:HGNC:2637]
1577	134.6734766	0.125254956	0.136186509	0.919731014	0.357713341	0.547971894	CYP3A5	cytochrome P450 family 3 subfamily A member 5 [Source:HGNC Symbol;Acc:HGNC:2638]
1579	4.234893087	-0.441736755	0.52618572	-0.839507304	0.401184692	0.588890531	CYP4A11	cytochrome P450 family 4 subfamily A member 11 [Source:HGNC Symbol;Acc:HGNC:2642]
1580	1425.054585	-1.611743132	0.42986388	-3.749426755	0.000177239	0.002434034	CYP4B1	cytochrome P450 family 4 subfamily B member 1 [Source:HGNC Symbol;Acc:HGNC:2644]
1581	2.264207177	0.043385675	0.577294078	0.075153508	0.940092575	0.969447504	CYP7A1	cytochrome P450 family 7 subfamily A member 1 [Source:HGNC Symbol;Acc:HGNC:2651]
1582	8.241838044	0.961232099	0.562184799	1.709815173	0.087300056	0.217974435	CYP8B1	cytochrome P450 family 8 subfamily B member 1 [Source:HGNC Symbol;Acc:HGNC:2653]
1583	17.61748008	0.42273493	0.453708807	0.931731816	0.35147514	0.541926518	CYP11A1	cytochrome P450 family 11 subfamily A member 1 [Source:HGNC Symbol;Acc:HGNC:2590]
1586	86.88663403	1.147894433	0.352856842	3.253144893	0.001141353	0.009930899	CYP17A1	cytochrome P450 family 17 subfamily A member 1 [Source:HGNC Symbol;Acc:HGNC:2593]
1588	22.83787409	0.899059845	0.552512035	1.627222193	0.103689916	0.244465335	CYP19A1	cytochrome P450 family 19 subfamily A member 1 [Source:HGNC Symbol;Acc:HGNC:2594]
1589	131.4094752	-0.680642664	0.364775567	-1.865921749	0.062052314	0.172093304	CYP21A2	cytochrome P450 family 21 subfamily A member 2 [Source:HGNC Symbol;Acc:HGNC:2600]
1591	134.173555	-0.901043648	0.870669538	-1.034885922	0.30072219	0.491910133	CYP24A1	cytochrome P450 family 24 subfamily A member 1 [Source:HGNC Symbol;Acc:HGNC:2602]
1592	48.8434587	-4.400494925	0.831749186	-5.290651316	1.22E-07	6.20E-06	CYP26A1	cytochrome P450 family 26 subfamily A member 1 [Source:HGNC Symbol;Acc:HGNC:2603]
1593	708.1039548	0.463180592	0.291976149	1.586364482	0.112656653	0.258294268	CYP27A1	cytochrome P450 family 27 subfamily A member 1 [Source:HGNC Symbol;Acc:HGNC:2605]
1594	150.4999066	0.246216238	0.366825718	0.671207677	0.502088239	0.67634932	CYP27B1	cytochrome P450 family 27 subfamily B member 1 [Source:HGNC Symbol;Acc:HGNC:2606]
1595	1994.907268	-0.193318073	0.195432478	-0.989180892	0.322574646	0.514040545	CYP51A1	cytochrome P450 family 51 subfamily A member 1 [Source:HGNC Symbol;Acc:HGNC:2649]
1600	14.17441851	-0.111383496	0.419702961	-0.26538649	0.790711742	0.882598869	DAB1	DAB adaptor protein 1 [Source:HGNC Symbol;Acc:HGNC:2661]
1601	2395.297166	0.218577105	0.274548595	0.796132666	0.425954929	0.611902479	DAB2	DAB adaptor protein 2 [Source:HGNC Symbol;Acc:HGNC:2662]
1602	18.65103421	0.223826009	0.387795403	0.577175509	0.5638209	0.725468914	DACH1	dachshund family transcription factor 1 [Source:HGNC Symbol;Acc:HGNC:2663]
1603	4639.833984	0.409558328	0.104834146	3.906726404	9.36E-05	0.00147528	DAD1	defender against cell death 1 [Source:HGNC Symbol;Acc:HGNC:2664]
1604	5163.501587	-1.841445759	0.308954021	-5.960258263	2.52E-09	2.03E-07	CD55	CD55 molecule (Cromer blood group) [Source:HGNC Symbol;Acc:HGNC:2665]
1605	5035.032051	0.158391347	0.209572479	0.755783142	0.449779226	0.632405818	DAG1	dystroglycan 1 [Source:HGNC Symbol;Acc:HGNC:2666]
1606	1057.81961	-0.084275178	0.424169274	-0.198682892	0.842510808	0.913686038	DGKA	diacylglycerol kinase alpha [Source:HGNC Symbol;Acc:HGNC:2849]
1607	15.08082653	0.741566386	0.400579945	1.851231935	0.064136193	0.176350121	DGKB	diacylglycerol kinase beta [Source:HGNC Symbol;Acc:HGNC:2850]
1608	125.6053693	2.16783505	0.399797186	5.42233694	5.88E-08	3.24E-06	DGKG	diacylglycerol kinase gamma [Source:HGNC Symbol;Acc:HGNC:2853]
1609	807.419821	-0.131393612	0.174023203	-0.755035015	0.450227973	0.63273441	DGKQ	diacylglycerol kinase theta [Source:HGNC Symbol;Acc:HGNC:2856]
1610	1.691399791	0.043471579	0.924553624	0.047018992	0.962498091	0.981109632	DAO	D-amino acid oxidase [Source:HGNC Symbol;Acc:HGNC:2671]
1611	6501.558199	-0.363347822	0.227474021	-1.597315688	0.110195356	0.254142047	DAP	death associated protein [Source:HGNC Symbol;Acc:HGNC:2672]
1612	1299.640658	0.156061277	0.23733946	0.657544587	0.510830811	0.683090253	DAPK1	death associated protein kinase 1 [Source:HGNC Symbol;Acc:HGNC:2674]
1613	1247.174341	0.047682726	0.204183204	0.233529129	0.815350553	0.897773497	DAPK3	death associated protein kinase 3 [Source:HGNC Symbol;Acc:HGNC:2676]
1615	2557.279094	0.426929895	0.120345597	3.547532305	0.000388858	0.004458851	DARS1	aspartyl-tRNA synthetase 1 [Source:HGNC Symbol;Acc:HGNC:2678]
1616	1740.568378	-0.104531383	0.078012451	-1.339932048	0.180267438	0.351844727	DAXX	death domain associated protein [Source:HGNC Symbol;Acc:HGNC:2681]
1617	0.351351138	0.850216594	2.23042004	0.381191246	0.703061344	NA	DAZ1	deleted in azoospermia 1 [Source:HGNC Symbol;Acc:HGNC:2682]
1618	3.118978939	0.350360734	1.101497967	0.318076605	0.750426829	0.857814559	DAZL	deleted in azoospermia like [Source:HGNC Symbol;Acc:HGNC:2685]
1620	215.6558378	-3.079202543	0.525826386	-5.855930062	4.74E-09	3.55E-07	BRINP1	BMP/retinoic acid inducible neural specific 1 [Source:HGNC Symbol;Acc:HGNC:2687]
1621	50.18309901	0.367272349	0.396892997	0.925368681	0.354774164	0.54507605	DBH	dopamine beta-hydroxylase [Source:HGNC Symbol;Acc:HGNC:2689]
1622	3289.038564	0.063472116	0.249468834	0.254429042	0.799164117	0.887087932	DBI	diazepam binding inhibitor, acyl-CoA binding protein [Source:HGNC Symbol;Acc:HGNC:2690]
1627	2978.869376	-0.40864714	0.156956995	-2.603561184	0.00922608	0.045466315	DBN1	drebrin 1 [Source:HGNC Symbol;Acc:HGNC:2695]
1628	1623.191716	-0.684720661	0.336276509	-2.036183445	0.041731938	0.130811519	DBP	D-box binding PAR bZIP transcription factor [Source:HGNC Symbol;Acc:HGNC:2697]
1629	1078.200078	0.754373312	0.180196471	4.186393368	2.83E-05	0.000579173	DBT	dihydrolipoamide branched chain transacylase E2 [Source:HGNC Symbol;Acc:HGNC:2698]
1630	23.89353002	-1.730744321	0.924225658	-1.87264258	0.061117757	0.170310217	DCC	DCC netrin 1 receptor [Source:HGNC Symbol;Acc:HGNC:2701]
1632	1957.770011	0.342344798	0.241398502	1.418172834	0.156140311	0.320235584	ECI1	enoyl-CoA delta isomerase 1 [Source:HGNC Symbol;Acc:HGNC:2703]
1633	922.5631739	0.20812926	0.267181651	0.778980364	0.435991282	0.620397405	DCK	deoxycytidine kinase [Source:HGNC Symbol;Acc:HGNC:2704]
1634	27117.5846	1.191260725	0.406691242	2.929152641	0.003398875	0.02212886	DCN	decorin [Source:HGNC Symbol;Acc:HGNC:2705]
1635	4210.611013	0.169607494	0.179449506	0.945154418	0.344580046	0.534988851	DCTD	dCMP deaminase [Source:HGNC Symbol;Acc:HGNC:2710]
1636	1768.825059	0.575661971	0.362252041	1.58912002	0.112033299	0.257284338	ACE	angiotensin I converting enzyme [Source:HGNC Symbol;Acc:HGNC:2707]
1638	47.03030819	-0.054247408	0.319562952	-0.169754997	0.86520282	0.927747205	DCT	dopachrome tautomerase [Source:HGNC Symbol;Acc:HGNC:2709]
1639	5755.855729	-0.028944567	0.170504833	-0.169758048	0.865200421	0.927747205	DCTN1	dynactin subunit 1 [Source:HGNC Symbol;Acc:HGNC:2711]
1641	3.440507856	1.099844191	0.73924763	1.487788592	0.136806655	0.294402147	DCX	doublecortin [Source:HGNC Symbol;Acc:HGNC:2714]
1642	8926.508327	0.042523977	0.127415107	0.333743608	0.73857304	0.84959148	DDB1	damage specific DNA binding protein 1 [Source:HGNC Symbol;Acc:HGNC:2717]
1643	817.9950418	-1.109340757	0.255650282	-4.339290184	1.43E-05	0.000334077	DDB2	damage specific DNA binding protein 2 [Source:HGNC Symbol;Acc:HGNC:2718]
1644	4.886822741	1.03064371	0.955649701	1.078474371	0.280822113	0.470892882	DDC	dopa decarboxylase [Source:HGNC Symbol;Acc:HGNC:2719]
1645	466.4343613	2.070840335	0.440971595	4.696085545	2.65E-06	8.27E-05	AKR1C1	aldo-keto reductase family 1 member C1 [Source:HGNC Symbol;Acc:HGNC:384]
1646	289.54833	1.639446844	0.497931032	3.292517917	0.000992946	0.008960578	AKR1C2	aldo-keto reductase family 1 member C2 [Source:HGNC Symbol;Acc:HGNC:385]
1647	3095.535709	-0.435985299	0.366848258	-1.188462228	0.234651353	0.41829373	GADD45A	growth arrest and DNA damage inducible alpha [Source:HGNC Symbol;Acc:HGNC:4095]
1649	1917.003092	0.182171296	0.371830954	0.489930421	0.624183136	0.770785503	DDIT3	DNA damage inducible transcript 3 [Source:HGNC Symbol;Acc:HGNC:2726]
1650	6753.600322	0.274462471	0.149232223	1.839163585	0.065891129	0.179627056	DDOST	dolichyl-diphosphooligosaccharide--protein glycosyltransferase non-catalytic subunit [Source:HGNC Symbol;Acc:HGNC:2728]
1652	767.6526445	0.059186753	0.156859457	0.377323456	0.705933243	0.828107619	DDT	D-dopachrome tautomerase [Source:HGNC Symbol;Acc:HGNC:2732]
1653	4639.025912	0.785765191	0.205370557	3.826084915	0.000130197	0.00191512	DDX1	DEAD-box helicase 1 [Source:HGNC Symbol;Acc:HGNC:2734]
1654	16147.99631	0.348392149	0.184691729	1.88634407	0.059248604	0.166786362	DDX3X	DEAD-box helicase 3 X-linked [Source:HGNC Symbol;Acc:HGNC:2745]
1655	44311.53252	0.125798823	0.139939967	0.898948502	0.368680092	0.55808753	DDX5	DEAD-box helicase 5 [Source:HGNC Symbol;Acc:HGNC:2746]
1656	7727.823247	0.359106009	0.128865402	2.786675109	0.005325184	0.030699723	DDX6	DEAD-box helicase 6 [Source:HGNC Symbol;Acc:HGNC:2747]
1657	2808.781076	0.52252309	0.240661805	2.171192436	0.029916629	0.103793587	DMXL1	Dmx like 1 [Source:HGNC Symbol;Acc:HGNC:2937]
1659	1767.784097	-0.133330674	0.102477722	-1.301069843	0.193234549	0.368530395	DHX8	DEAH-box helicase 8 [Source:HGNC Symbol;Acc:HGNC:2749]
1660	6295.727615	0.374863803	0.148403164	2.525982555	0.011537521	0.053143608	DHX9	DExH-box helicase 9 [Source:HGNC Symbol;Acc:HGNC:2750]
1662	632.7573964	0.272404799	0.116818872	2.331856096	0.019708263	0.077943894	DDX10	DEAD-box helicase 10 [Source:HGNC Symbol;Acc:HGNC:2735]
1663	559.7777323	-0.632777953	0.391625609	-1.615772661	0.106143474	0.24819508	DDX11	DEAD/H-box helicase 11 [Source:HGNC Symbol;Acc:HGNC:2736]
1665	3877.061919	0.366080848	0.154501265	2.369435928	0.017815242	0.072524891	DHX15	DEAH-box helicase 15 [Source:HGNC Symbol;Acc:HGNC:2738]
1666	1750.819232	0.071110478	0.108361469	0.656233983	0.511673587	0.683762314	DECR1	2,4-dienoyl-CoA reductase 1 [Source:HGNC Symbol;Acc:HGNC:2753]
1667	4.161213594	-0.432307501	1.06760167	-0.404933332	0.685526517	0.813582061	DEFA1B	defensin alpha 1B [Source:HGNC Symbol;Acc:HGNC:33596]
1667	4.161213594	-0.432307501	1.06760167	-0.404933332	0.685526517	0.813582061	DEFA1	defensin alpha 1 [Source:HGNC Symbol;Acc:HGNC:2761]
1668	5.298738061	-0.577608329	0.915171237	-0.631147818	0.527943878	0.697423739	DEFA3	defensin alpha 3 [Source:HGNC Symbol;Acc:HGNC:2762]
1668	5.298738061	-0.577608329	0.915171237	-0.631147818	0.527943878	0.697423739	DEFA1B	defensin alpha 1B [Source:HGNC Symbol;Acc:HGNC:33596]
1669	0.568535759	1.47058177	2.306912378	0.637467545	0.523820344	NA	DEFA4	defensin alpha 4 [Source:HGNC Symbol;Acc:HGNC:2763]
1672	13.63234417	0.289263803	0.706613247	0.409366515	0.682270709	0.811532125	DEFB1	defensin beta 1 [Source:HGNC Symbol;Acc:HGNC:2766]
1674	229.0220927	1.108453147	0.647314262	1.712387957	0.086825197	0.217209656	DES	desmin [Source:HGNC Symbol;Acc:HGNC:2770]
1675	2667.697752	2.568341206	0.47077805	5.455524543	4.88E-08	2.79E-06	CFD	complement factor D [Source:HGNC Symbol;Acc:HGNC:2771]
1676	1520.544564	0.172879543	0.112149867	1.541504666	0.123194008	0.274643971	DFFA	DNA fragmentation factor subunit alpha [Source:HGNC Symbol;Acc:HGNC:2772]
1677	273.8895632	-0.188287092	0.183080285	-1.028440019	0.303742892	0.495163735	DFFB	DNA fragmentation factor subunit beta [Source:HGNC Symbol;Acc:HGNC:2773]
1678	186.1844066	0.169911909	0.168633312	1.007582111	0.31365512	0.505205577	TIMM8A	translocase of inner mitochondrial membrane 8A [Source:HGNC Symbol;Acc:HGNC:11817]
1687	777.6491493	-0.113658678	0.19572362	-0.580710074	0.561435871	0.723661032	GSDME	gasdermin E [Source:HGNC Symbol;Acc:HGNC:2810]
1690	65.52039403	-0.075913139	0.574099873	-0.132229848	0.894802493	0.943707737	COCH	cochlin [Source:HGNC Symbol;Acc:HGNC:2180]
1716	821.5818111	-0.333789282	0.152768752	-2.18493166	0.028893858	0.101554367	DGUOK	deoxyguanosine kinase [Source:HGNC Symbol;Acc:HGNC:2858]
1717	1275.001224	-0.529112301	0.235676603	-2.245077767	0.024763141	0.091360956	DHCR7	7-dehydrocholesterol reductase [Source:HGNC Symbol;Acc:HGNC:2860]
1718	2119.79412	0.338201157	0.27742746	1.219061578	0.222820822	0.404989523	DHCR24	24-dehydrocholesterol reductase [Source:HGNC Symbol;Acc:HGNC:2859]
1719	921.0829392	0.293634308	0.198861625	1.476576024	0.139789323	0.298469781	DHFR	dihydrofolate reductase [Source:HGNC Symbol;Acc:HGNC:2861]
1723	319.2254564	0.341424091	0.114321803	2.986517738	0.002821745	0.019290834	DHODH	dihydroorotate dehydrogenase (quinone) [Source:HGNC Symbol;Acc:HGNC:2867]
1725	1513.804903	0.061254536	0.171391986	0.357394399	0.720796569	0.837803175	DHPS	deoxyhypusine synthase [Source:HGNC Symbol;Acc:HGNC:2869]
1727	5696.616854	0.120146003	0.166276197	0.722568866	0.469944802	0.649753183	CYB5R3	cytochrome b5 reductase 3 [Source:HGNC Symbol;Acc:HGNC:2873]
1728	1776.90894	1.008962884	0.275605605	3.660893922	0.000251337	0.003195828	NQO1	NAD(P)H quinone dehydrogenase 1 [Source:HGNC Symbol;Acc:HGNC:2874]
1729	5673.562714	-0.17581558	0.157044534	-1.119526901	0.262915421	0.451493777	DIAPH1	diaphanous related formin 1 [Source:HGNC Symbol;Acc:HGNC:2876]
1730	498.4855133	-0.378204729	0.306984367	-1.231999964	0.217949098	0.399402794	DIAPH2	diaphanous related formin 2 [Source:HGNC Symbol;Acc:HGNC:2877]
1731	473.2825948	0.623232531	0.536147603	1.162427151	0.245062	0.430825916	SEPTIN1	septin 1 [Source:HGNC Symbol;Acc:HGNC:2879]
1733	1047.308554	2.490585246	0.758575643	3.283239148	0.001026216	0.009184696	DIO1	iodothyronine deiodinase 1 [Source:HGNC Symbol;Acc:HGNC:2883]
1734	12874.20968	1.223424678	0.425179326	2.877432184	0.004009261	0.025009504	DIO2	iodothyronine deiodinase 2 [Source:HGNC Symbol;Acc:HGNC:2884]
1735	35.29011711	0.519288411	0.578997867	0.89687448	0.369785899	0.559039672	DIO3	iodothyronine deiodinase 3 [Source:HGNC Symbol;Acc:HGNC:2885]
1736	2071.250245	0.045360853	0.091576768	0.495331453	0.620366173	0.768161031	DKC1	dyskerin pseudouridine synthase 1 [Source:HGNC Symbol;Acc:HGNC:2890]
1737	1514.505352	0.676627482	0.23402249	2.891292557	0.003836608	0.024234687	DLAT	dihydrolipoamide S-acetyltransferase [Source:HGNC Symbol;Acc:HGNC:2896]
1738	2637.797784	0.451377415	0.166436482	2.712010068	0.006687656	0.036105901	DLD	dihydrolipoamide dehydrogenase [Source:HGNC Symbol;Acc:HGNC:2898]
1739	3539.556029	0.413501136	0.159691635	2.589372553	0.009615101	0.046768399	DLG1	discs large MAGUK scaffold protein 1 [Source:HGNC Symbol;Acc:HGNC:2900]
1740	826.490869	1.681765807	0.41966917	4.007360862	6.14E-05	0.001063239	DLG2	discs large MAGUK scaffold protein 2 [Source:HGNC Symbol;Acc:HGNC:2901]
1741	2297.741431	-0.242765319	0.189909891	-1.278318457	0.201137163	0.378383626	DLG3	discs large MAGUK scaffold protein 3 [Source:HGNC Symbol;Acc:HGNC:2902]
1742	2277.070016	-0.514331523	0.229629273	-2.2398343	0.025101682	0.09216287	DLG4	discs large MAGUK scaffold protein 4 [Source:HGNC Symbol;Acc:HGNC:2903]
1743	3827.45652	0.188864035	0.147647522	1.279154787	0.200842554	0.378027332	DLST	dihydrolipoamide S-succinyltransferase [Source:HGNC Symbol;Acc:HGNC:2911]
1745	72.55979209	-0.593335243	0.311003203	-1.907810714	0.056415685	0.161345764	DLX1	distal-less homeobox 1 [Source:HGNC Symbol;Acc:HGNC:2914]
1746	12.75441714	-0.026364068	0.463508673	-0.056879342	0.95464131	0.977184065	DLX2	distal-less homeobox 2 [Source:HGNC Symbol;Acc:HGNC:2915]
1747	157.9334836	-0.133386589	0.437758497	-0.304703597	0.76059191	0.863931828	DLX3	distal-less homeobox 3 [Source:HGNC Symbol;Acc:HGNC:2916]
1748	12.51462476	-0.631411099	0.518529723	-1.217695091	0.223339863	0.405638702	DLX4	distal-less homeobox 4 [Source:HGNC Symbol;Acc:HGNC:2917]
1749	77.91410071	-1.557906574	0.382440337	-4.073593766	4.63E-05	0.000851958	DLX5	distal-less homeobox 5 [Source:HGNC Symbol;Acc:HGNC:2918]
1750	15.82722255	-0.73659087	0.341127915	-2.159280546	0.030828408	0.106036009	DLX6	distal-less homeobox 6 [Source:HGNC Symbol;Acc:HGNC:2919]
1755	12.17043138	-1.164936804	0.605450942	-1.924081249	0.0543444	0.157211584	DMBT1	deleted in malignant brain tumors 1 [Source:HGNC Symbol;Acc:HGNC:2926]
1756	1785.50507	-1.061308408	0.395468172	-2.683675911	0.007281766	0.038421452	DMD	dystrophin [Source:HGNC Symbol;Acc:HGNC:2928]
1757	176.7367436	0.195246853	0.271786983	0.718381915	0.472521835	0.652130654	SARDH	sarcosine dehydrogenase [Source:HGNC Symbol;Acc:HGNC:10536]
1758	25.84581856	-4.413928243	0.816751973	-5.404245583	6.51E-08	3.55E-06	DMP1	dentin matrix acidic phosphoprotein 1 [Source:HGNC Symbol;Acc:HGNC:2932]
1759	304.7487845	-0.221223251	0.328135253	-0.674183126	0.500194896	0.67480057	DNM1	dynamin 1 [Source:HGNC Symbol;Acc:HGNC:2972]
1760	1383.30925	-0.088544276	0.265263711	-0.333797169	0.73853262	0.849579714	DMPK	DM1 protein kinase [Source:HGNC Symbol;Acc:HGNC:2933]
1761	18.75513064	-1.462981108	0.695027507	-2.104925479	0.035297795	0.116441344	DMRT1	doublesex and mab-3 related transcription factor 1 [Source:HGNC Symbol;Acc:HGNC:2934]
1762	1178.719061	-0.111845361	0.118117378	-0.946900132	0.343689671	0.534107453	DMWD	DM1 locus, WD repeat containing [Source:HGNC Symbol;Acc:HGNC:2936]
1763	111.4220774	0.215864071	0.22404341	0.96349217	0.335300592	0.525803798	DNA2	DNA replication helicase/nuclease 2 [Source:HGNC Symbol;Acc:HGNC:2939]
1767	101.680192	-0.207418883	0.387384335	-0.535434359	0.592349537	0.746645924	DNAH5	dynein axonemal heavy chain 5 [Source:HGNC Symbol;Acc:HGNC:2950]
1768	340.8456593	0.773658185	0.330030125	2.344204744	0.019067701	0.076068801	DNAH6	dynein axonemal heavy chain 6 [Source:HGNC Symbol;Acc:HGNC:2951]
1769	22.38814664	1.044450538	0.669613324	1.559781594	0.118811502	0.26760881	DNAH8	dynein axonemal heavy chain 8 [Source:HGNC Symbol;Acc:HGNC:2952]
1770	44.2453331	0.778166218	0.42096976	1.848508591	0.064528803	0.177114317	DNAH9	dynein axonemal heavy chain 9 [Source:HGNC Symbol;Acc:HGNC:2953]
1773	967.0668112	0.041509754	0.160401065	0.258787273	0.795799379	0.885208982	DNASE1	deoxyribonuclease 1 [Source:HGNC Symbol;Acc:HGNC:2956]
1774	1461.6652	-0.246965209	0.097103938	-2.543307854	0.010980843	0.051412637	DNASE1L1	deoxyribonuclease 1 like 1 [Source:HGNC Symbol;Acc:HGNC:2957]
1775	307.8055467	-1.144071278	0.419795324	-2.725307344	0.006424166	0.035060046	DNASE1L2	deoxyribonuclease 1 like 2 [Source:HGNC Symbol;Acc:HGNC:2958]
1776	279.1707055	0.794471507	0.495174826	1.604426287	0.10862012	0.25178858	DNASE1L3	deoxyribonuclease 1L3 [Source:HGNC Symbol;Acc:HGNC:2959]
1777	2171.162895	-0.193568791	0.153149782	-1.263918163	0.206259402	0.38454471	DNASE2	deoxyribonuclease 2, lysosomal [Source:HGNC Symbol;Acc:HGNC:2960]
1778	13454.63458	-0.09466574	0.182179595	-0.519628664	0.603322415	0.755434942	DYNC1H1	dynein cytoplasmic 1 heavy chain 1 [Source:HGNC Symbol;Acc:HGNC:2961]
1780	137.2270324	0.908807139	0.260221823	3.492432443	0.000478643	0.005201786	DYNC1I1	dynein cytoplasmic 1 intermediate chain 1 [Source:HGNC Symbol;Acc:HGNC:2963]
1781	4238.041929	0.037024864	0.125506113	0.29500447	0.767990465	0.868374484	DYNC1I2	dynein cytoplasmic 1 intermediate chain 2 [Source:HGNC Symbol;Acc:HGNC:2964]
1783	7142.036698	0.077324309	0.096938507	0.797663503	0.425065789	0.611043987	DYNC1LI2	dynein cytoplasmic 1 light intermediate chain 2 [Source:HGNC Symbol;Acc:HGNC:2966]
1785	4300.80623	0.014034183	0.095953963	0.146259548	0.883716499	0.937807307	DNM2	dynamin 2 [Source:HGNC Symbol;Acc:HGNC:2974]
1786	2146.885152	-0.456903937	0.179266482	-2.548741588	0.010811238	0.050846969	DNMT1	DNA methyltransferase 1 [Source:HGNC Symbol;Acc:HGNC:2976]
1787	596.8035514	0.364250742	0.116454159	3.127846565	0.001760921	0.013722113	TRDMT1	tRNA aspartic acid methyltransferase 1 [Source:HGNC Symbol;Acc:HGNC:2977]
1788	1542.390813	0.257433944	0.169844038	1.515707857	0.12959324	0.284385998	DNMT3A	DNA methyltransferase 3 alpha [Source:HGNC Symbol;Acc:HGNC:2978]
1789	201.3104098	-0.229777085	0.262475657	-0.87542246	0.381344083	0.570141925	DNMT3B	DNA methyltransferase 3 beta [Source:HGNC Symbol;Acc:HGNC:2979]
1791	3.350649753	1.854873043	0.682764898	2.716708269	0.00659347	0.035734523	DNTT	DNA nucleotidylexotransferase [Source:HGNC Symbol;Acc:HGNC:2983]
1793	3720.467362	0.172386092	0.182689539	0.943601331	0.345373412	0.53583627	DOCK1	dedicator of cytokinesis 1 [Source:HGNC Symbol;Acc:HGNC:2987]
1794	928.9252198	0.474039565	0.549987965	0.861908978	0.388737608	0.577422274	DOCK2	dedicator of cytokinesis 2 [Source:HGNC Symbol;Acc:HGNC:2988]
1795	3251.152941	-1.329423665	0.304849402	-4.360919383	1.30E-05	0.000307033	DOCK3	dedicator of cytokinesis 3 [Source:HGNC Symbol;Acc:HGNC:2989]
1796	542.2117557	-0.243911259	0.196088346	-1.243884525	0.213542065	0.39355909	DOK1	docking protein 1 [Source:HGNC Symbol;Acc:HGNC:2990]
1797	777.6645695	-0.419654086	0.195710798	-2.144256174	0.032012366	0.108923334	DXO	decapping exoribonuclease [Source:HGNC Symbol;Acc:HGNC:2992]
1798	1184.861322	-0.115873544	0.123896302	-0.935246188	0.34966144	0.540195633	DPAGT1	dolichyl-phosphate N-acetylglucosaminephosphotransferase 1 [Source:HGNC Symbol;Acc:HGNC:2995]
1800	82.13244964	0.141163549	0.667641482	0.211436157	0.832546945	0.907796103	DPEP1	dipeptidase 1 [Source:HGNC Symbol;Acc:HGNC:3002]
1801	1509.365527	-0.279539425	0.16182917	-1.727373534	0.084100601	0.21250959	DPH1	diphthamide biosynthesis 1 [Source:HGNC Symbol;Acc:HGNC:3003]
1802	638.0807278	-0.007843923	0.118559086	-0.066160453	0.947250082	0.973437662	DPH2	diphthamide biosynthesis 2 [Source:HGNC Symbol;Acc:HGNC:3004]
1803	4071.822803	-3.128252642	0.465594722	-6.718831839	1.83E-11	2.43E-09	DPP4	dipeptidyl peptidase 4 [Source:HGNC Symbol;Acc:HGNC:3009]
1804	1056.602087	0.482516928	0.705218203	0.684209406	0.493842943	0.669770307	DPP6	dipeptidyl peptidase like 6 [Source:HGNC Symbol;Acc:HGNC:3010]
1805	2269.835938	1.411813347	0.632856137	2.230859851	0.025690414	0.093761681	DPT	dermatopontin [Source:HGNC Symbol;Acc:HGNC:3011]
1806	1796.634703	0.04575892	0.232190847	0.197074609	0.843769153	0.914345908	DPYD	dihydropyrimidine dehydrogenase [Source:HGNC Symbol;Acc:HGNC:3012]
1807	4.001108361	-0.498418143	0.689883707	-0.7224669	0.470007469	0.649807899	DPYS	dihydropyrimidinase [Source:HGNC Symbol;Acc:HGNC:3013]
1808	2584.567463	-0.311868377	0.354864231	-0.878838582	0.379488804	0.568477388	DPYSL2	dihydropyrimidinase like 2 [Source:HGNC Symbol;Acc:HGNC:3014]
1809	8471.988368	-0.97530433	0.276681906	-3.525002202	0.000423479	0.004764607	DPYSL3	dihydropyrimidinase like 3 [Source:HGNC Symbol;Acc:HGNC:3015]
1810	2276.417316	0.141919763	0.187218409	0.758043848	0.448424734	0.631306897	DR1	down-regulator of transcription 1 [Source:HGNC Symbol;Acc:HGNC:3017]
1811	13.06487728	1.478626255	0.756699021	1.954048061	0.050695534	0.149778037	SLC26A3	solute carrier family 26 member 3 [Source:HGNC Symbol;Acc:HGNC:3018]
1812	5.571901438	0.35622276	0.81121871	0.439120493	0.660574231	0.796635593	DRD1	dopamine receptor D1 [Source:HGNC Symbol;Acc:HGNC:3020]
1813	1.914198146	-0.130850904	0.798330447	-0.163905692	0.869805386	0.930499775	DRD2	dopamine receptor D2 [Source:HGNC Symbol;Acc:HGNC:3023]
1814	0.722159997	1.178848222	1.246269311	0.94590167	0.344198742	NA	DRD3	dopamine receptor D3 [Source:HGNC Symbol;Acc:HGNC:3024]
1815	45.34770502	-0.370014995	0.408962601	-0.904764871	0.365589966	0.555082072	DRD4	dopamine receptor D4 [Source:HGNC Symbol;Acc:HGNC:3025]
1816	1.014892929	-2.760352742	1.244589361	-2.217882322	0.026562857	0.095987189	DRD5	dopamine receptor D5 [Source:HGNC Symbol;Acc:HGNC:3026]
1819	1190.91956	-0.190773092	0.097374628	-1.959166338	0.05009331	0.14872079	DRG2	developmentally regulated GTP binding protein 2 [Source:HGNC Symbol;Acc:HGNC:3030]
1820	357.6674938	-0.229048021	0.219591478	-1.043064254	0.296918535	0.487911157	ARID3A	AT-rich interaction domain 3A [Source:HGNC Symbol;Acc:HGNC:3031]
1821	22.94350494	-0.540326978	0.745780119	-0.724512445	0.468751189	0.648682786	DRP2	dystrophin related protein 2 [Source:HGNC Symbol;Acc:HGNC:3032]
1822	8622.709961	-0.261940252	0.156789455	-1.670649673	0.094790895	0.230243132	ATN1	atrophin 1 [Source:HGNC Symbol;Acc:HGNC:3033]
1823	3.297190944	1.047682653	0.647815701	1.617254185	0.105823424	0.247741664	DSC1	desmocollin 1 [Source:HGNC Symbol;Acc:HGNC:3035]
1824	1204.157641	-1.262201143	0.330137897	-3.823254324	0.000131702	0.001931474	DSC2	desmocollin 2 [Source:HGNC Symbol;Acc:HGNC:3036]
1825	330.5590245	-4.301457888	0.825371979	-5.211538549	1.87E-07	8.90E-06	DSC3	desmocollin 3 [Source:HGNC Symbol;Acc:HGNC:3037]
1826	2.508107278	-0.44389077	0.78746151	-0.563698371	0.572959427	0.732042558	DSCAM	DS cell adhesion molecule [Source:HGNC Symbol;Acc:HGNC:3039]
1827	1468.402551	-0.097197926	0.395546899	-0.245730471	0.805890883	0.891779517	RCAN1	regulator of calcineurin 1 [Source:HGNC Symbol;Acc:HGNC:3040]
1828	0.905333917	-0.803069515	1.079572367	-0.743877427	0.456950633	NA	DSG1	desmoglein 1 [Source:HGNC Symbol;Acc:HGNC:3048]
1829	5514.095598	-0.489276009	0.433161915	-1.129545311	0.258667867	0.446937254	DSG2	desmoglein 2 [Source:HGNC Symbol;Acc:HGNC:3049]
1830	1.968093031	-0.694807276	1.520464887	-0.456970287	0.647692403	0.787303549	DSG3	desmoglein 3 [Source:HGNC Symbol;Acc:HGNC:3050]
1831	10955.52615	-0.001680142	0.360249027	-0.004663836	0.996278811	0.998016713	TSC22D3	TSC22 domain family member 3 [Source:HGNC Symbol;Acc:HGNC:3051]
1832	14952.4973	-0.674156135	0.403501544	-1.670764698	0.094768164	0.230223721	DSP	desmoplakin [Source:HGNC Symbol;Acc:HGNC:3052]
1833	33.87638841	-4.023062443	1.038785807	-3.872850798	0.00010757	0.001645056	EPYC	epiphycan [Source:HGNC Symbol;Acc:HGNC:3053]
1836	990.4322869	-0.257474331	0.22068366	-1.166712258	0.243326591	0.428578301	SLC26A2	solute carrier family 26 member 2 [Source:HGNC Symbol;Acc:HGNC:10994]
1837	1190.104692	-0.061860943	0.152322664	-0.406117783	0.68465606	0.813042905	DTNA	dystrobrevin alpha [Source:HGNC Symbol;Acc:HGNC:3057]
1838	1000.701472	-0.09236209	0.240417315	-0.384174034	0.700849462	0.82408604	DTNB	dystrobrevin beta [Source:HGNC Symbol;Acc:HGNC:3058]
1839	1024.510151	0.124100921	0.47820307	0.259515106	0.795237828	0.884925109	HBEGF	heparin binding EGF like growth factor [Source:HGNC Symbol;Acc:HGNC:3059]
1840	236.2785545	0.627808805	0.32489189	1.932362191	0.053314817	0.155314363	DTX1	deltex E3 ubiquitin ligase 1 [Source:HGNC Symbol;Acc:HGNC:3060]
1841	475.2625096	-0.407858978	0.124122116	-3.285949275	0.001016393	0.009114176	DTYMK	deoxythymidylate kinase [Source:HGNC Symbol;Acc:HGNC:3061]
1842	1199.498669	0.484703974	0.274641931	1.76485787	0.077587656	0.201183104	ECM2	extracellular matrix protein 2 [Source:HGNC Symbol;Acc:HGNC:3154]
1843	14205.77433	0.656419327	0.441797396	1.48579266	0.137333972	0.295063041	DUSP1	dual specificity phosphatase 1 [Source:HGNC Symbol;Acc:HGNC:3064]
1844	242.5144092	0.260491616	0.507832744	0.512947656	0.607987936	0.758912857	DUSP2	dual specificity phosphatase 2 [Source:HGNC Symbol;Acc:HGNC:3068]
1845	3190.32562	-0.07197321	0.162761452	-0.442200588	0.658344061	0.795078416	DUSP3	dual specificity phosphatase 3 [Source:HGNC Symbol;Acc:HGNC:3069]
1846	1107.81005	-2.149185903	0.343803829	-6.251198271	4.07E-10	3.99E-08	DUSP4	dual specificity phosphatase 4 [Source:HGNC Symbol;Acc:HGNC:3070]
1847	2847.455005	-2.827118525	0.439679506	-6.429952921	1.28E-10	1.44E-08	DUSP5	dual specificity phosphatase 5 [Source:HGNC Symbol;Acc:HGNC:3071]
1848	12055.86809	-2.398960623	0.268203729	-8.944546106	3.73E-19	2.02E-16	DUSP6	dual specificity phosphatase 6 [Source:HGNC Symbol;Acc:HGNC:3072]
1849	719.6138855	-0.155875773	0.227493394	-0.685188126	0.493225215	0.669316246	DUSP7	dual specificity phosphatase 7 [Source:HGNC Symbol;Acc:HGNC:3073]
1850	371.0793952	-0.28634266	0.406194062	-0.704940538	0.480847241	0.659159182	DUSP8	dual specificity phosphatase 8 [Source:HGNC Symbol;Acc:HGNC:3074]
1852	0.498964727	-0.72761977	1.097085975	-0.663229489	0.507183588	NA	DUSP9	dual specificity phosphatase 9 [Source:HGNC Symbol;Acc:HGNC:3076]
1854	3154.554065	0.248565159	0.082292594	3.020504613	0.002523539	0.017761344	DUT	deoxyuridine triphosphatase [Source:HGNC Symbol;Acc:HGNC:3078]
1855	4022.249989	-0.837706088	0.245350352	-3.414326011	0.0006394	0.006446464	DVL1	dishevelled segment polarity protein 1 [Source:HGNC Symbol;Acc:HGNC:3084]
1856	1611.72228	-0.312911518	0.103701674	-3.017420134	0.002549362	0.017880484	DVL2	dishevelled segment polarity protein 2 [Source:HGNC Symbol;Acc:HGNC:3086]
1857	3994.632971	-0.168426406	0.132641885	-1.269782962	0.204161951	0.38179791	DVL3	dishevelled segment polarity protein 3 [Source:HGNC Symbol;Acc:HGNC:3087]
1859	3603.570602	0.368994604	0.106386349	3.468439395	0.000523491	0.005536876	DYRK1A	dual specificity tyrosine phosphorylation regulated kinase 1A [Source:HGNC Symbol;Acc:HGNC:3091]
1861	1542.325049	0.095161263	0.09904921	0.96074732	0.336679232	0.52728986	TOR1A	torsin family 1 member A [Source:HGNC Symbol;Acc:HGNC:3098]
1869	218.4750721	-1.848941544	0.376275162	-4.91380174	8.93E-07	3.39E-05	E2F1	E2F transcription factor 1 [Source:HGNC Symbol;Acc:HGNC:3113]
1870	69.65553219	0.081379239	0.47190038	0.172450039	0.863083736	0.926897151	E2F2	E2F transcription factor 2 [Source:HGNC Symbol;Acc:HGNC:3114]
1871	1001.679182	-0.255535273	0.152561951	-1.674960705	0.093941942	0.228928059	E2F3	E2F transcription factor 3 [Source:HGNC Symbol;Acc:HGNC:3115]
1874	1882.928509	-0.087514752	0.113781806	-0.769145389	0.441807005	0.625730186	E2F4	E2F transcription factor 4 [Source:HGNC Symbol;Acc:HGNC:3118]
1875	314.2348833	0.110767645	0.169879122	0.652038012	0.514376651	0.685561357	E2F5	E2F transcription factor 5 [Source:HGNC Symbol;Acc:HGNC:3119]
1876	601.6614675	-0.205459595	0.09649995	-2.12911609	0.033244657	0.111764803	E2F6	E2F transcription factor 6 [Source:HGNC Symbol;Acc:HGNC:3120]
1877	1360.157723	-0.182570557	0.19020786	-0.959847595	0.337131924	0.527851948	E4F1	E4F transcription factor 1 [Source:HGNC Symbol;Acc:HGNC:3121]
1879	686.7402379	-0.010326269	0.299120469	-0.034522107	0.972460814	0.986286274	EBF1	EBF transcription factor 1 [Source:HGNC Symbol;Acc:HGNC:3126]
1880	749.3152104	0.35500497	0.557987958	0.636223354	0.524630854	0.695004359	GPR183	G protein-coupled receptor 183 [Source:HGNC Symbol;Acc:HGNC:3128]
1889	12102.67152	-1.55951909	0.195413812	-7.980598062	1.46E-15	4.50E-13	ECE1	endothelin converting enzyme 1 [Source:HGNC Symbol;Acc:HGNC:3146]
1890	2452.395826	-0.471667247	0.41927784	-1.12495153	0.260609574	0.448821397	TYMP	thymidine phosphorylase [Source:HGNC Symbol;Acc:HGNC:3148]
1891	4134.125938	0.187725402	0.212569695	0.883124011	0.377169272	0.566551388	ECH1	enoyl-CoA hydratase 1 [Source:HGNC Symbol;Acc:HGNC:3149]
1892	3062.415548	0.158332931	0.130477972	1.213483992	0.224944831	0.407336341	ECHS1	enoyl-CoA hydratase, short chain 1 [Source:HGNC Symbol;Acc:HGNC:3151]
1893	945.3877845	-2.075648855	0.285127398	-7.279724328	3.35E-13	6.72E-11	ECM1	extracellular matrix protein 1 [Source:HGNC Symbol;Acc:HGNC:3153]
1894	338.2790214	0.094565109	0.244248431	0.387167723	0.698632044	0.822681916	ECT2	epithelial cell transforming 2 [Source:HGNC Symbol;Acc:HGNC:3155]
1896	361.6738291	0.516398993	0.379923024	1.359220054	0.174076869	0.344101729	EDA	ectodysplasin A [Source:HGNC Symbol;Acc:HGNC:3157]
1901	1655.954151	0.179163848	0.221875484	0.807497271	0.419380046	0.605652471	S1PR1	sphingosine-1-phosphate receptor 1 [Source:HGNC Symbol;Acc:HGNC:3165]
1902	849.0315631	0.761947585	0.366186862	2.080761664	0.037455727	0.12125976	LPAR1	lysophosphatidic acid receptor 1 [Source:HGNC Symbol;Acc:HGNC:3166]
1903	522.5738838	-0.805067286	0.285847128	-2.816426004	0.004856123	0.028749514	S1PR3	sphingosine-1-phosphate receptor 3 [Source:HGNC Symbol;Acc:HGNC:3167]
1906	164.0595998	-0.474577886	0.383647588	-1.23701517	0.216081451	0.397024952	EDN1	endothelin 1 [Source:HGNC Symbol;Acc:HGNC:3176]
1907	11.68227323	-0.445239616	0.579623004	-0.768153804	0.442395815	0.626094547	EDN2	endothelin 2 [Source:HGNC Symbol;Acc:HGNC:3177]
1908	434.7531934	1.821670943	0.683846058	2.663861144	0.007724944	0.040157437	EDN3	endothelin 3 [Source:HGNC Symbol;Acc:HGNC:3178]
1909	1121.799465	-0.869976483	0.278414789	-3.124749539	0.001779565	0.013802857	EDNRA	endothelin receptor type A [Source:HGNC Symbol;Acc:HGNC:3179]
1910	1678.502425	-0.318621195	0.383169118	-0.831541948	0.405667542	0.593042694	EDNRB	endothelin receptor type B [Source:HGNC Symbol;Acc:HGNC:3180]
1911	3778.054339	-0.327491463	0.14346984	-2.282650222	0.02245098	0.085405993	PHC1	polyhomeotic homolog 1 [Source:HGNC Symbol;Acc:HGNC:3182]
1912	3571.662553	-0.505565629	0.118667483	-4.260355198	2.04E-05	0.000445691	PHC2	polyhomeotic homolog 2 [Source:HGNC Symbol;Acc:HGNC:3183]
1915	483724.8714	-0.246944504	0.197072477	-1.253064397	0.210182272	0.389143951	EEF1A1	eukaryotic translation elongation factor 1 alpha 1 [Source:HGNC Symbol;Acc:HGNC:3189]
1917	15.10462624	-0.62548512	0.483334155	-1.294104944	0.195629174	0.371460923	EEF1A2	eukaryotic translation elongation factor 1 alpha 2 [Source:HGNC Symbol;Acc:HGNC:3192]
1933	6946.742566	-0.025736961	0.142663313	-0.180403499	0.856835808	0.922678326	EEF1B2	eukaryotic translation elongation factor 1 beta 2 [Source:HGNC Symbol;Acc:HGNC:3208]
1936	11974.63964	0.224736365	0.18259276	1.230806555	0.218395223	0.39971208	EEF1D	eukaryotic translation elongation factor 1 delta [Source:HGNC Symbol;Acc:HGNC:3211]
1937	41078.65286	0.210211512	0.1999542	1.051298305	0.293121605	0.483620572	EEF1G	eukaryotic translation elongation factor 1 gamma [Source:HGNC Symbol;Acc:HGNC:3213]
1938	87395.63443	-0.054368284	0.15054412	-0.361145188	0.717990915	0.835928104	EEF2	eukaryotic translation elongation factor 2 [Source:HGNC Symbol;Acc:HGNC:3214]
1939	2007.77868	0.305125474	0.118480311	2.575326415	0.010014553	0.048228564	EIF2D	eukaryotic translation initiation factor 2D [Source:HGNC Symbol;Acc:HGNC:6583]
1942	2228.071255	-0.814929585	0.297740757	-2.73704411	0.006199398	0.034225007	EFNA1	ephrin A1 [Source:HGNC Symbol;Acc:HGNC:3221]
1943	9.776760817	-2.161231569	0.941368871	-2.295839214	0.021685076	0.083439951	EFNA2	ephrin A2 [Source:HGNC Symbol;Acc:HGNC:3222]
1944	89.63925362	-0.789398922	0.216705975	-3.642718772	0.000269774	0.00336786	EFNA3	ephrin A3 [Source:HGNC Symbol;Acc:HGNC:3223]
1945	221.8330098	-0.625393708	0.256174944	-2.441275866	0.01463547	0.063030582	EFNA4	ephrin A4 [Source:HGNC Symbol;Acc:HGNC:3224]
1946	157.2604904	0.648496651	0.408683412	1.586794649	0.112559161	0.258154881	EFNA5	ephrin A5 [Source:HGNC Symbol;Acc:HGNC:3225]
1947	1460.413735	-0.517517956	0.147947439	-3.497985232	0.000468787	0.005134761	EFNB1	ephrin B1 [Source:HGNC Symbol;Acc:HGNC:3226]
1948	1100.663425	-0.039350222	0.230641398	-0.170612138	0.864528753	0.927589971	EFNB2	ephrin B2 [Source:HGNC Symbol;Acc:HGNC:3227]
1949	73.56706615	-1.387041679	0.365885009	-3.790922407	0.000150089	0.002141084	EFNB3	ephrin B3 [Source:HGNC Symbol;Acc:HGNC:3228]
1950	61.05892279	1.243973539	0.292949035	4.246382105	2.17E-05	0.0004663	EGF	epidermal growth factor [Source:HGNC Symbol;Acc:HGNC:3229]
1951	167.8999808	-0.764085509	0.244381425	-3.126610413	0.001768341	0.013753274	CELSR3	cadherin EGF LAG seven-pass G-type receptor 3 [Source:HGNC Symbol;Acc:HGNC:3230]
1952	5581.17041	-0.241766963	0.254945048	-0.948310098	0.342971612	0.533610427	CELSR2	cadherin EGF LAG seven-pass G-type receptor 2 [Source:HGNC Symbol;Acc:HGNC:3231]
1953	1248.393129	-0.158883522	0.275823053	-0.576034239	0.564592039	0.725884505	MEGF6	multiple EGF like domains 6 [Source:HGNC Symbol;Acc:HGNC:3232]
1954	2966.309527	0.002950382	0.203388426	0.014506147	0.988426175	0.993971987	MEGF8	multiple EGF like domains 8 [Source:HGNC Symbol;Acc:HGNC:3233]
1955	5158.188884	-1.36140617	0.267324923	-5.092702006	3.53E-07	1.53E-05	MEGF9	multiple EGF like domains 9 [Source:HGNC Symbol;Acc:HGNC:3234]
1956	4965.591851	-0.330141009	0.266961358	-1.236662156	0.216212534	0.397154155	EGFR	epidermal growth factor receptor [Source:HGNC Symbol;Acc:HGNC:3236]
1958	23666.59765	0.78253049	0.497084012	1.574241923	0.115431531	0.262411362	EGR1	early growth response 1 [Source:HGNC Symbol;Acc:HGNC:3238]
1959	2840.00792	0.698535724	0.589763475	1.184433681	0.236241434	0.419989747	EGR2	early growth response 2 [Source:HGNC Symbol;Acc:HGNC:3239]
1960	769.8183226	0.53011208	0.619882474	0.855181592	0.392450626	0.581005322	EGR3	early growth response 3 [Source:HGNC Symbol;Acc:HGNC:3240]
1961	4.668425042	0.536930621	1.119304353	0.479700288	0.631440523	0.776374416	EGR4	early growth response 4 [Source:HGNC Symbol;Acc:HGNC:3241]
1962	423.8674825	0.710681682	0.220133568	3.228411221	0.001244799	0.010553599	EHHADH	enoyl-CoA hydratase and 3-hydroxyacyl CoA dehydrogenase [Source:HGNC Symbol;Acc:HGNC:3247]
1964	4780.539762	0.546141405	0.20053402	2.723435184	0.006460689	0.035204751	EIF1AX	eukaryotic translation initiation factor 1A X-linked [Source:HGNC Symbol;Acc:HGNC:3250]
1965	2221.011349	0.26707331	0.14828872	1.801035907	0.071697221	0.190469627	EIF2S1	eukaryotic translation initiation factor 2 subunit alpha [Source:HGNC Symbol;Acc:HGNC:3265]
1967	1813.547902	-0.137711714	0.106028001	-1.298824011	0.194004332	0.369490253	EIF2B1	eukaryotic translation initiation factor 2B subunit alpha [Source:HGNC Symbol;Acc:HGNC:3257]
1968	7031.508557	-0.12655057	0.126876936	-0.9974277	0.318556951	0.510180652	EIF2S3	eukaryotic translation initiation factor 2 subunit gamma [Source:HGNC Symbol;Acc:HGNC:3267]
1969	1863.938438	-0.493555357	0.352379959	-1.400634017	0.161323543	0.327264306	EPHA2	EPH receptor A2 [Source:HGNC Symbol;Acc:HGNC:3386]
1973	4399.171837	-0.213124295	0.110353193	-1.931292502	0.05344689	0.1555105	EIF4A1	eukaryotic translation initiation factor 4A1 [Source:HGNC Symbol;Acc:HGNC:3282]
1974	25471.31371	-0.168173615	0.145413941	-1.156516451	0.247469974	0.433785436	EIF4A2	eukaryotic translation initiation factor 4A2 [Source:HGNC Symbol;Acc:HGNC:3284]
1975	27677.56421	0.149426791	0.189868283	0.787002382	0.431280471	0.616124343	EIF4B	eukaryotic translation initiation factor 4B [Source:HGNC Symbol;Acc:HGNC:3285]
1977	2173.284273	0.456505529	0.167923458	2.7185334	0.006557204	0.03558595	EIF4E	eukaryotic translation initiation factor 4E [Source:HGNC Symbol;Acc:HGNC:3287]
1978	287.6152961	-0.860096616	0.300074277	-2.866279056	0.00415328	0.025646069	EIF4EBP1	eukaryotic translation initiation factor 4E binding protein 1 [Source:HGNC Symbol;Acc:HGNC:3288]
1979	5210.964573	0.231918673	0.152066514	1.525113365	0.127230824	0.280855637	EIF4EBP2	eukaryotic translation initiation factor 4E binding protein 2 [Source:HGNC Symbol;Acc:HGNC:3289]
1981	11877.66394	0.320449076	0.178297594	1.797270893	0.072292625	0.191674566	EIF4G1	eukaryotic translation initiation factor 4 gamma 1 [Source:HGNC Symbol;Acc:HGNC:3296]
1982	31959.76498	0.404802192	0.150256783	2.694069344	0.007058548	0.037596153	EIF4G2	eukaryotic translation initiation factor 4 gamma 2 [Source:HGNC Symbol;Acc:HGNC:3297]
1983	8952.760042	0.58710132	0.15626694	3.757041136	0.000171934	0.00237276	EIF5	eukaryotic translation initiation factor 5 [Source:HGNC Symbol;Acc:HGNC:3299]
1984	6950.444922	-0.022069795	0.161041906	-0.137043804	0.890996171	0.941697012	EIF5A	eukaryotic translation initiation factor 5A [Source:HGNC Symbol;Acc:HGNC:3300]
1990	0.378242534	-0.159394429	1.70810356	-0.093316607	0.925652039	NA	CELA1	chymotrypsin like elastase 1 [Source:HGNC Symbol;Acc:HGNC:3308]
1991	21.97874111	0.554794339	0.555673715	0.99841746	0.318076971	0.509847216	ELANE	elastase, neutrophil expressed [Source:HGNC Symbol;Acc:HGNC:3309]
1992	2974.221885	-0.1906051	0.114789819	-1.660470431	0.096819852	0.233434479	SERPINB1	serpin family B member 1 [Source:HGNC Symbol;Acc:HGNC:3311]
1993	11.71669335	0.193483474	0.381383027	0.50732062	0.611929873	0.761906844	ELAVL2	ELAV like RNA binding protein 2 [Source:HGNC Symbol;Acc:HGNC:3313]
1994	2377.065971	-0.218772707	0.093080288	-2.350365602	0.018754979	0.075209324	ELAVL1	ELAV like RNA binding protein 1 [Source:HGNC Symbol;Acc:HGNC:3312]
1995	2.569636845	-0.392967845	0.630325622	-0.623436255	0.53299788	0.701498005	ELAVL3	ELAV like RNA binding protein 3 [Source:HGNC Symbol;Acc:HGNC:3314]
1996	13.11414701	-1.377865903	0.426538181	-3.230345988	0.001236405	0.01049825	ELAVL4	ELAV like RNA binding protein 4 [Source:HGNC Symbol;Acc:HGNC:3315]
1997	3688.489528	0.028164953	0.227433876	0.123837986	0.901443555	0.947755201	ELF1	E74 like ETS transcription factor 1 [Source:HGNC Symbol;Acc:HGNC:3316]
1998	1683.261817	0.437043667	0.131440734	3.325024546	0.000884108	0.008243175	ELF2	E74 like ETS transcription factor 2 [Source:HGNC Symbol;Acc:HGNC:3317]
1999	1227.216464	-0.75860423	0.595806748	-1.273238735	0.202933339	0.38028378	ELF3	E74 like ETS transcription factor 3 [Source:HGNC Symbol;Acc:HGNC:3318]
2000	571.1295639	-0.616448442	0.272612871	-2.261259491	0.023743193	0.088691054	ELF4	E74 like ETS transcription factor 4 [Source:HGNC Symbol;Acc:HGNC:3319]
2001	5.291204251	-2.478575496	0.785848087	-3.154013526	0.001610416	0.012848172	ELF5	E74 like ETS transcription factor 5 [Source:HGNC Symbol;Acc:HGNC:3320]
2002	1109.883425	-0.536669859	0.125203942	-4.286365527	1.82E-05	0.000405182	ELK1	ETS transcription factor ELK1 [Source:HGNC Symbol;Acc:HGNC:3321]
2004	3027.651871	-0.370626143	0.17938114	-2.066137736	0.038815476	0.124314669	ELK3	ETS transcription factor ELK3 [Source:HGNC Symbol;Acc:HGNC:3325]
2005	2046.518823	0.061536094	0.161369864	0.381335722	0.70295415	0.825840374	ELK4	ETS transcription factor ELK4 [Source:HGNC Symbol;Acc:HGNC:3326]
2006	1723.373127	-0.361473637	0.307372293	-1.176012429	0.239589909	0.424067207	ELN	elastin [Source:HGNC Symbol;Acc:HGNC:3327]
2009	895.8404959	0.941167556	0.285819828	3.292870072	0.000991703	0.008956147	EML1	EMAP like 1 [Source:HGNC Symbol;Acc:HGNC:3330]
2010	2482.179772	0.217860941	0.141100692	1.544010437	0.122585804	0.273936995	EMD	emerin [Source:HGNC Symbol;Acc:HGNC:3331]
2011	2246.885228	-0.119071554	0.125953225	-0.945363279	0.344473443	0.53492206	MARK2	microtubule affinity regulating kinase 2 [Source:HGNC Symbol;Acc:HGNC:3332]
2012	12682.60703	0.131302237	0.299839944	0.437907757	0.661453152	0.797217212	EMP1	epithelial membrane protein 1 [Source:HGNC Symbol;Acc:HGNC:3333]
2013	2605.284971	-0.66302932	0.185755971	-3.569356697	0.000357859	0.004191106	EMP2	epithelial membrane protein 2 [Source:HGNC Symbol;Acc:HGNC:3334]
2014	1282.369376	-0.872201864	0.267486186	-3.260736109	0.001111234	0.009729003	EMP3	epithelial membrane protein 3 (MAM blood group) [Source:HGNC Symbol;Acc:HGNC:3335]
2015	17.79634655	0.400419171	0.431835696	0.927248891	0.353797323	0.544254477	ADGRE1	adhesion G protein-coupled receptor E1 [Source:HGNC Symbol;Acc:HGNC:3336]
2016	1.472699188	0.266912166	0.574463185	0.464628845	0.642197272	0.78372492	EMX1	empty spiracles homeobox 1 [Source:HGNC Symbol;Acc:HGNC:3340]
2017	9491.637756	-0.863298343	0.186774985	-4.62213044	3.80E-06	0.000111563	CTTN	cortactin [Source:HGNC Symbol;Acc:HGNC:3338]
2018	15.45351107	-0.708763104	0.521460575	-1.359188283	0.174086933	0.344101729	EMX2	empty spiracles homeobox 2 [Source:HGNC Symbol;Acc:HGNC:3341]
2019	14.18639335	-2.077504717	0.631919807	-3.287608163	0.001010424	0.009083806	EN1	engrailed homeobox 1 [Source:HGNC Symbol;Acc:HGNC:3342]
2020	1.584536498	1.418479521	0.683506483	2.075297831	0.03795894	0.122482287	EN2	engrailed homeobox 2 [Source:HGNC Symbol;Acc:HGNC:3343]
2021	487.9497132	-0.036695564	0.174177812	-0.210678751	0.833137956	0.908086441	ENDOG	endonuclease G [Source:HGNC Symbol;Acc:HGNC:3346]
2022	5558.470163	-0.513592053	0.261179662	-1.966432028	0.049248727	0.146801899	ENG	endoglin [Source:HGNC Symbol;Acc:HGNC:3349]
2023	16489.40981	-0.174620682	0.132791293	-1.315000999	0.188509567	0.362055015	ENO1	enolase 1 [Source:HGNC Symbol;Acc:HGNC:3350]
2026	1785.143617	-0.732659271	0.249126647	-2.940910897	0.003272487	0.021525128	ENO2	enolase 2 [Source:HGNC Symbol;Acc:HGNC:3353]
2027	306.6476676	-0.069709492	0.283687918	-0.245725982	0.805894358	0.891779517	ENO3	enolase 3 [Source:HGNC Symbol;Acc:HGNC:3354]
2028	531.058177	-0.061530389	0.243998415	-0.252175365	0.800905519	0.888390113	ENPEP	glutamyl aminopeptidase [Source:HGNC Symbol;Acc:HGNC:3355]
2029	6818.837178	0.584905431	0.160493829	3.644410719	0.000268005	0.003354714	ENSA	endosulfine alpha [Source:HGNC Symbol;Acc:HGNC:3360]
2030	3316.061257	-0.247895109	0.19368034	-1.279918804	0.200573694	0.377647585	SLC29A1	solute carrier family 29 member 1 (Augustine blood group) [Source:HGNC Symbol;Acc:HGNC:11003]
2033	4558.431498	0.030845948	0.194646712	0.158471459	0.874085309	0.932793026	EP300	E1A binding protein p300 [Source:HGNC Symbol;Acc:HGNC:3373]
2034	17130.45709	0.101909817	0.329186891	0.309580424	0.756880045	0.861598268	EPAS1	endothelial PAS domain protein 1 [Source:HGNC Symbol;Acc:HGNC:3374]
2035	1871.075617	0.442815036	0.19933554	2.221455524	0.026320124	0.095415266	EPB41	erythrocyte membrane protein band 4.1 [Source:HGNC Symbol;Acc:HGNC:3377]
2036	2517.5641	-0.577513038	0.195621786	-2.952191829	0.003155268	0.020945058	EPB41L1	erythrocyte membrane protein band 4.1 like 1 [Source:HGNC Symbol;Acc:HGNC:3378]
2037	3728.118371	0.518211274	0.226924153	2.283632071	0.022393163	0.085278282	EPB41L2	erythrocyte membrane protein band 4.1 like 2 [Source:HGNC Symbol;Acc:HGNC:3379]
2038	1.292352446	0.590508134	0.641531112	0.920466868	0.357328839	0.547472297	EPB42	erythrocyte membrane protein band 4.2 [Source:HGNC Symbol;Acc:HGNC:3381]
2039	2264.596388	0.185823705	0.22684727	0.819157775	0.412696403	0.599745084	DMTN	dematin actin binding protein [Source:HGNC Symbol;Acc:HGNC:3382]
2040	5653.842179	-0.228197979	0.215633462	-1.058267937	0.289933306	0.480218571	STOM	stomatin [Source:HGNC Symbol;Acc:HGNC:3383]
2041	873.0607086	-0.419775126	0.224716093	-1.868024318	0.061758681	0.171569507	EPHA1	EPH receptor A1 [Source:HGNC Symbol;Acc:HGNC:3385]
2042	1473.726837	0.717715561	0.370630886	1.936469919	0.052810173	0.154360181	EPHA3	EPH receptor A3 [Source:HGNC Symbol;Acc:HGNC:3387]
2043	3933.486778	-1.325992899	0.268914912	-4.930901334	8.19E-07	3.17E-05	EPHA4	EPH receptor A4 [Source:HGNC Symbol;Acc:HGNC:3388]
2044	83.22023841	1.621686295	0.64016533	2.53323043	0.011301663	0.052357178	EPHA5	EPH receptor A5 [Source:HGNC Symbol;Acc:HGNC:3389]
2045	11.09837499	1.006346133	0.445308642	2.259884579	0.023828415	0.088903179	EPHA7	EPH receptor A7 [Source:HGNC Symbol;Acc:HGNC:3390]
2046	0.999415481	3.087925686	0.865547704	3.567597339	0.00036027	0.00420823	EPHA8	EPH receptor A8 [Source:HGNC Symbol;Acc:HGNC:3391]
2047	457.2255503	0.829452052	0.378464249	2.191625903	0.02840653	0.100430665	EPHB1	EPH receptor B1 [Source:HGNC Symbol;Acc:HGNC:3392]
2048	1055.627486	-0.201380673	0.293827065	-0.685371421	0.493109574	0.669316246	EPHB2	EPH receptor B2 [Source:HGNC Symbol;Acc:HGNC:3393]
2049	361.44143	-2.758376053	0.352744193	-7.819763191	5.29E-15	1.43E-12	EPHB3	EPH receptor B3 [Source:HGNC Symbol;Acc:HGNC:3394]
2050	1284.083239	-0.01102016	0.176824551	-0.062322565	0.950305959	0.974975732	EPHB4	EPH receptor B4 [Source:HGNC Symbol;Acc:HGNC:3395]
2051	1989.940803	-0.421354241	0.360274182	-1.169537708	0.242187058	0.427079126	EPHB6	EPH receptor B6 [Source:HGNC Symbol;Acc:HGNC:3396]
2052	3819.714622	0.495470678	0.174897391	2.832922063	0.004612463	0.027744783	EPHX1	epoxide hydrolase 1 [Source:HGNC Symbol;Acc:HGNC:3401]
2053	1523.987338	-0.038508937	0.171947884	-0.223957029	0.822790739	0.901507228	EPHX2	epoxide hydrolase 2 [Source:HGNC Symbol;Acc:HGNC:3402]
2054	950.5265306	0.279793251	0.221199305	1.264892088	0.205910014	0.384173311	STX2	syntaxin 2 [Source:HGNC Symbol;Acc:HGNC:3403]
2055	1000.326205	-0.38638268	0.152330128	-2.53648234	0.011197239	0.052036186	CLN8	CLN8 transmembrane ER and ERGIC protein [Source:HGNC Symbol;Acc:HGNC:2079]
2056	1.362109719	-1.356472633	1.20090332	-1.129543577	0.258668597	0.446937254	EPO	erythropoietin [Source:HGNC Symbol;Acc:HGNC:3415]
2057	3673.125224	-1.487612472	0.444122496	-3.349554426	0.000809417	0.007707672	EPOR	erythropoietin receptor [Source:HGNC Symbol;Acc:HGNC:3416]
2058	4876.663043	0.405232704	0.226826869	1.786528668	0.0740137	0.194714987	EPRS1	glutamyl-prolyl-tRNA synthetase 1 [Source:HGNC Symbol;Acc:HGNC:3418]
2059	5179.476141	-1.57673808	0.24675805	-6.389814152	1.66E-10	1.83E-08	EPS8	EGFR pathway substrate 8, signaling adaptor [Source:HGNC Symbol;Acc:HGNC:3420]
2060	3843.920042	0.53287804	0.183586517	2.902598997	0.003700802	0.023574521	EPS15	epidermal growth factor receptor pathway substrate 15 [Source:HGNC Symbol;Acc:HGNC:3419]
2063	1747.418683	-0.317648076	0.233335313	-1.36133735	0.173407105	0.343320908	NR2F6	nuclear receptor subfamily 2 group F member 6 [Source:HGNC Symbol;Acc:HGNC:7977]
2064	7320.949569	-0.386695336	0.2490278	-1.552819948	0.120466156	0.270529481	ERBB2	erb-b2 receptor tyrosine kinase 2 [Source:HGNC Symbol;Acc:HGNC:3430]
2065	1966.624841	-2.251383268	0.323538171	-6.958632617	3.44E-12	5.59E-10	ERBB3	erb-b2 receptor tyrosine kinase 3 [Source:HGNC Symbol;Acc:HGNC:3431]
2066	313.9330403	1.485175361	0.295799699	5.020881915	5.14E-07	2.12E-05	ERBB4	erb-b2 receptor tyrosine kinase 4 [Source:HGNC Symbol;Acc:HGNC:3432]
2067	1892.189485	-0.222539762	0.121832416	-1.826605504	0.067759105	0.18299966	ERCC1	ERCC excision repair 1, endonuclease non-catalytic subunit [Source:HGNC Symbol;Acc:HGNC:3433]
2068	736.1623977	-0.039112483	0.10765111	-0.363326331	0.716361126	0.834894207	ERCC2	ERCC excision repair 2, TFIIH core complex helicase subunit [Source:HGNC Symbol;Acc:HGNC:3434]
2069	55.87429525	-4.413543749	1.008395259	-4.376799386	1.20E-05	0.000289422	EREG	epiregulin [Source:HGNC Symbol;Acc:HGNC:3443]
2070	349.6972332	2.878656788	0.519685013	5.539233794	3.04E-08	1.86E-06	EYA4	EYA transcriptional coactivator and phosphatase 4 [Source:HGNC Symbol;Acc:HGNC:3522]
2071	1900.847336	-0.209306144	0.105228821	-1.989057194	0.04669489	0.141460104	ERCC3	ERCC excision repair 3, TFIIH core complex helicase subunit [Source:HGNC Symbol;Acc:HGNC:3435]
2072	516.7611111	0.525319386	0.191123343	2.748588305	0.005985251	0.033304129	ERCC4	ERCC excision repair 4, endonuclease catalytic subunit [Source:HGNC Symbol;Acc:HGNC:3436]
2073	1415.115206	-0.023608796	0.097512213	-0.242111172	0.808694022	0.893577361	ERCC5	ERCC excision repair 5, endonuclease [Source:HGNC Symbol;Acc:HGNC:3437]
2074	1131.897384	-0.107614753	0.174360234	-0.617197804	0.537104264	0.704497128	ERCC6	ERCC excision repair 6, chromatin remodeling factor [Source:HGNC Symbol;Acc:HGNC:3438]
2077	2009.393361	-0.329029556	0.164180373	-2.004073624	0.045062174	0.137961541	ERF	ETS2 repressor factor [Source:HGNC Symbol;Acc:HGNC:3444]
2078	914.427664	0.081437722	0.224392627	0.362925126	0.716660817	0.83508085	ERG	ETS transcription factor ERG [Source:HGNC Symbol;Acc:HGNC:3446]
2079	3611.522864	0.222182622	0.101369131	2.191817372	0.028392696	0.100394833	ERH	ERH mRNA splicing and mitosis factor [Source:HGNC Symbol;Acc:HGNC:3447]
2081	1226.38169	-0.514237467	0.215621926	-2.384903408	0.017083606	0.070475824	ERN1	endoplasmic reticulum to nucleus signaling 1 [Source:HGNC Symbol;Acc:HGNC:3449]
2086	745.72724	0.028729614	0.262436856	0.109472483	0.912827746	0.954542685	ERV3-1	endogenous retrovirus group 3 member 1, envelope [Source:HGNC Symbol;Acc:HGNC:3454]
2091	2876.097721	0.027755196	0.116758176	0.237715222	0.812101976	0.895514441	FBL	fibrillarin [Source:HGNC Symbol;Acc:HGNC:3599]
2098	3471.971169	0.727789631	0.139911031	5.201803067	1.97E-07	9.35E-06	ESD	esterase D [Source:HGNC Symbol;Acc:HGNC:3465]
2099	633.3653542	-0.056803782	0.384283352	-0.147817443	0.882486843	0.937077152	ESR1	estrogen receptor 1 [Source:HGNC Symbol;Acc:HGNC:3467]
2100	53.49655429	0.513587937	0.270841692	1.896266166	0.057924858	0.164475033	ESR2	estrogen receptor 2 [Source:HGNC Symbol;Acc:HGNC:3468]
2101	1056.980534	0.295081763	0.142091282	2.076705604	0.037828739	0.122197553	ESRRA	estrogen related receptor alpha [Source:HGNC Symbol;Acc:HGNC:3471]
2103	11.25152709	-0.101450183	0.367452005	-0.276090978	0.78247819	0.877599667	ESRRB	estrogen related receptor beta [Source:HGNC Symbol;Acc:HGNC:3473]
2104	265.0839752	1.519638064	0.382766502	3.970143827	7.18E-05	0.001204531	ESRRG	estrogen related receptor gamma [Source:HGNC Symbol;Acc:HGNC:3474]
2107	4106.607551	0.301041325	0.176202383	1.70849747	0.087544075	0.218431345	ETF1	eukaryotic translation termination factor 1 [Source:HGNC Symbol;Acc:HGNC:3477]
2108	1598.772463	0.186155327	0.089320966	2.084116819	0.037149543	0.120557142	ETFA	electron transfer flavoprotein subunit alpha [Source:HGNC Symbol;Acc:HGNC:3481]
2109	1618.398514	0.28996327	0.184433494	1.572183361	0.115908033	0.263103487	ETFB	electron transfer flavoprotein subunit beta [Source:HGNC Symbol;Acc:HGNC:3482]
2110	884.948472	0.131289952	0.118265068	1.110132971	0.266941731	0.45578206	ETFDH	electron transfer flavoprotein dehydrogenase [Source:HGNC Symbol;Acc:HGNC:3483]
2113	6374.611289	0.175114423	0.284308753	0.615930468	0.537940412	0.704980054	ETS1	ETS proto-oncogene 1, transcription factor [Source:HGNC Symbol;Acc:HGNC:3488]
2114	3876.154415	0.026236624	0.19685617	0.13327814	0.893973415	0.943355506	ETS2	ETS proto-oncogene 2, transcription factor [Source:HGNC Symbol;Acc:HGNC:3489]
2115	1492.047419	-0.614482373	0.252348367	-2.435055872	0.01488949	0.063848731	ETV1	ETS variant transcription factor 1 [Source:HGNC Symbol;Acc:HGNC:3490]
2116	22.25444619	0.353983753	0.287364641	1.231827799	0.218013417	0.3994219	ETV2	ETS variant transcription factor 2 [Source:HGNC Symbol;Acc:HGNC:3491]
2117	1221.844359	0.178080115	0.153763561	1.158142497	0.24680589	0.433188057	ETV3	ETS variant transcription factor 3 [Source:HGNC Symbol;Acc:HGNC:3492]
2118	1034.02267	-3.203899106	0.445783488	-7.187119296	6.62E-13	1.23E-10	ETV4	ETS variant transcription factor 4 [Source:HGNC Symbol;Acc:HGNC:3493]
2119	2051.649222	-1.487041012	0.216835053	-6.857936426	6.99E-12	1.03E-09	ETV5	ETS variant transcription factor 5 [Source:HGNC Symbol;Acc:HGNC:3494]
2120	1483.437238	-0.485705004	0.171502038	-2.832065491	0.004624838	0.027795451	ETV6	ETS variant transcription factor 6 [Source:HGNC Symbol;Acc:HGNC:3495]
2121	2047.189477	-0.104734304	0.163962679	-0.638769171	0.522973107	0.693722729	EVC	EvC ciliary complex subunit 1 [Source:HGNC Symbol;Acc:HGNC:3497]
2122	772.8835623	-0.606286741	0.288957907	-2.098183596	0.03588893	0.117756367	MECOM	MDS1 and EVI1 complex locus [Source:HGNC Symbol;Acc:HGNC:3498]
2123	619.9564768	0.262486188	0.538512109	0.487428572	0.62595465	0.772295255	EVI2A	ecotropic viral integration site 2A [Source:HGNC Symbol;Acc:HGNC:3499]
2124	1159.585256	0.405887595	0.58424721	0.694718927	0.487231464	0.6647695	EVI2B	ecotropic viral integration site 2B [Source:HGNC Symbol;Acc:HGNC:3500]
2125	2769.381054	-1.469546374	0.441708648	-3.326958577	0.000877994	0.008202483	EVPL	envoplakin [Source:HGNC Symbol;Acc:HGNC:3503]
2128	3.486284385	-2.928725805	1.11120808	-2.635623207	0.008398293	0.042480598	EVX1	even-skipped homeobox 1 [Source:HGNC Symbol;Acc:HGNC:3506]
2130	7015.625556	-0.113230773	0.115592546	-0.979568118	0.327299349	0.518758029	EWSR1	EWS RNA binding protein 1 [Source:HGNC Symbol;Acc:HGNC:3508]
2131	1420.312146	0.308639979	0.193003797	1.599139421	0.109789627	0.253559613	EXT1	exostosin glycosyltransferase 1 [Source:HGNC Symbol;Acc:HGNC:3512]
2132	2732.703568	-0.017580602	0.117077119	-0.150162577	0.880636351	0.935950531	EXT2	exostosin glycosyltransferase 2 [Source:HGNC Symbol;Acc:HGNC:3513]
2134	47.57603435	-1.10356568	0.298223265	-3.700468108	0.000215202	0.002827065	EXTL1	exostosin like glycosyltransferase 1 [Source:HGNC Symbol;Acc:HGNC:3515]
2135	816.8224327	0.152994748	0.125652137	1.217605619	0.223373878	0.405651439	EXTL2	exostosin like glycosyltransferase 2 [Source:HGNC Symbol;Acc:HGNC:3516]
2137	1412.551316	0.160820986	0.183355382	0.877099894	0.380432382	0.569248522	EXTL3	exostosin like glycosyltransferase 3 [Source:HGNC Symbol;Acc:HGNC:3518]
2138	79.13658551	3.331808477	0.616557498	5.403889321	6.52E-08	3.55E-06	EYA1	EYA transcriptional coactivator and phosphatase 1 [Source:HGNC Symbol;Acc:HGNC:3519]
2139	739.3025621	0.340695288	0.382039123	0.891781149	0.372510248	0.562041065	EYA2	EYA transcriptional coactivator and phosphatase 2 [Source:HGNC Symbol;Acc:HGNC:3520]
2140	1145.760363	0.19998846	0.096652639	2.069146388	0.038532352	0.123760056	EYA3	EYA transcriptional coactivator and phosphatase 3 [Source:HGNC Symbol;Acc:HGNC:3521]
2145	2632.074909	-0.251945599	0.131483886	-1.916170927	0.055343343	0.159266345	EZH1	enhancer of zeste 1 polycomb repressive complex 2 subunit [Source:HGNC Symbol;Acc:HGNC:3526]
2146	343.2232253	-0.345293146	0.377783133	-0.913998312	0.360717733	0.550636489	EZH2	enhancer of zeste 2 polycomb repressive complex 2 subunit [Source:HGNC Symbol;Acc:HGNC:3527]
2147	0.473737022	-1.153413813	1.342975565	-0.858849441	0.390423586	NA	F2	coagulation factor II, thrombin [Source:HGNC Symbol;Acc:HGNC:3535]
2149	1787.132852	-1.180257186	0.32365112	-3.646695816	0.000265634	0.00333542	F2R	coagulation factor II thrombin receptor [Source:HGNC Symbol;Acc:HGNC:3537]
2150	593.9862479	-0.342989691	0.361341483	-0.949212051	0.342512773	0.533161859	F2RL1	F2R like trypsin receptor 1 [Source:HGNC Symbol;Acc:HGNC:3538]
2151	149.2355021	-2.094644446	0.565342983	-3.705086132	0.000211319	0.002790381	F2RL2	coagulation factor II thrombin receptor like 2 [Source:HGNC Symbol;Acc:HGNC:3539]
2152	2474.906582	-0.646909636	0.368455755	-1.755732207	0.079134145	0.203971393	F3	coagulation factor III, tissue factor [Source:HGNC Symbol;Acc:HGNC:3541]
2153	173.5900994	-0.079947341	0.39412719	-0.202846551	0.839254972	0.91182151	F5	coagulation factor V [Source:HGNC Symbol;Acc:HGNC:3542]
2155	10.34731245	-0.717304674	0.434832594	-1.649611101	0.099022503	0.237029712	F7	coagulation factor VII [Source:HGNC Symbol;Acc:HGNC:3544]
2157	751.4063597	1.346194936	0.268218642	5.019020769	5.19E-07	2.13E-05	F8	coagulation factor VIII [Source:HGNC Symbol;Acc:HGNC:3546]
2159	169.2864091	1.632896802	0.467563748	3.492351167	0.000478788	0.005201786	F10	coagulation factor X [Source:HGNC Symbol;Acc:HGNC:3528]
2160	3.043254283	0.358173948	0.846760484	0.422993225	0.672300204	0.804193821	F11	coagulation factor XI [Source:HGNC Symbol;Acc:HGNC:3529]
2161	25.9498461	-0.994856512	0.409254822	-2.430897472	0.015061476	0.064353689	F12	coagulation factor XII [Source:HGNC Symbol;Acc:HGNC:3530]
2162	2706.384631	0.18161704	0.511327205	0.355187517	0.722449115	0.83884499	F13A1	coagulation factor XIII A chain [Source:HGNC Symbol;Acc:HGNC:3531]
2166	1617.601823	0.402635619	0.266941423	1.508329483	0.131470221	0.287089908	FAAH	fatty acid amide hydrolase [Source:HGNC Symbol;Acc:HGNC:3553]
2167	1065.181586	2.017659305	0.619126834	3.258878783	0.001118534	0.009777708	FABP4	fatty acid binding protein 4 [Source:HGNC Symbol;Acc:HGNC:3559]
2168	0.91279666	0.01551984	1.029365711	0.01507709	0.987970678	NA	FABP1	fatty acid binding protein 1 [Source:HGNC Symbol;Acc:HGNC:3555]
2169	0.432974531	-0.51024331	1.278576427	-0.39907142	0.689840581	NA	FABP2	fatty acid binding protein 2 [Source:HGNC Symbol;Acc:HGNC:3556]
2170	185.7758982	-0.684874855	0.34598553	-1.979489881	0.047760878	0.14373407	FABP3	fatty acid binding protein 3 [Source:HGNC Symbol;Acc:HGNC:3557]
2171	814.8487998	0.908853355	0.355321934	2.557830711	0.010532735	0.050013608	FABP5	fatty acid binding protein 5 [Source:HGNC Symbol;Acc:HGNC:3560]
2172	3.611284676	-0.155319034	0.618554031	-0.251100188	0.80173665	0.888920808	FABP6	fatty acid binding protein 6 [Source:HGNC Symbol;Acc:HGNC:3561]
2173	1.961570403	0.749356206	0.817989718	0.916094897	0.359617124	0.54951215	FABP7	fatty acid binding protein 7 [Source:HGNC Symbol;Acc:HGNC:3562]
2175	621.52515	-0.393058573	0.271387387	-1.448330292	0.1475247	0.309060011	FANCA	FA complementation group A [Source:HGNC Symbol;Acc:HGNC:3582]
2176	313.8489898	0.070674539	0.088251191	0.800833822	0.423227856	0.609322519	FANCC	FA complementation group C [Source:HGNC Symbol;Acc:HGNC:3584]
2177	286.0231903	-0.473312701	0.285300251	-1.658998542	0.097116086	0.233845919	FANCD2	FA complementation group D2 [Source:HGNC Symbol;Acc:HGNC:3585]
2178	285.7579954	-0.229872056	0.229431189	-1.001921564	0.316381477	0.507881703	FANCE	FA complementation group E [Source:HGNC Symbol;Acc:HGNC:3586]
2180	2810.903845	0.297888673	0.138029431	2.158153302	0.030915915	0.106304822	ACSL1	acyl-CoA synthetase long chain family member 1 [Source:HGNC Symbol;Acc:HGNC:3569]
2181	2832.109743	0.484542103	0.214386495	2.26013351	0.023812966	0.088869105	ACSL3	acyl-CoA synthetase long chain family member 3 [Source:HGNC Symbol;Acc:HGNC:3570]
2182	2322.663496	-0.126293535	0.24650667	-0.512333135	0.608417879	0.759247448	ACSL4	acyl-CoA synthetase long chain family member 4 [Source:HGNC Symbol;Acc:HGNC:3571]
2184	749.7242134	-0.193583946	0.197992094	-0.977735736	0.328205042	0.519493313	FAH	fumarylacetoacetate hydrolase [Source:HGNC Symbol;Acc:HGNC:3579]
2185	3151.165544	-1.001535885	0.259516531	-3.859237327	0.000113741	0.001721662	PTK2B	protein tyrosine kinase 2 beta [Source:HGNC Symbol;Acc:HGNC:9612]
2186	3362.873383	0.140021708	0.127049748	1.102101426	0.27041758	0.459747464	BPTF	bromodomain PHD finger transcription factor [Source:HGNC Symbol;Acc:HGNC:3581]
2187	38.4861994	0.371577106	0.26327086	1.411387138	0.158130493	0.322792147	FANCB	FA complementation group B [Source:HGNC Symbol;Acc:HGNC:3583]
2188	577.096883	0.1329479	0.17167364	0.774422328	0.438681084	0.622933338	FANCF	FA complementation group F [Source:HGNC Symbol;Acc:HGNC:3587]
2189	474.8569852	-0.562482123	0.173064405	-3.250131772	0.001153515	0.010004839	FANCG	FA complementation group G [Source:HGNC Symbol;Acc:HGNC:3588]
2191	1190.133564	-1.494618083	0.457143795	-3.269470345	0.00107749	0.009531437	FAP	fibroblast activation protein alpha [Source:HGNC Symbol;Acc:HGNC:3590]
2192	5700.629252	0.694449683	0.409002656	1.69790996	0.089524757	0.221618469	FBLN1	fibulin 1 [Source:HGNC Symbol;Acc:HGNC:3600]
2193	1693.775646	-0.012388619	0.107970769	-0.114740487	0.908650822	0.952029936	FARSA	phenylalanyl-tRNA synthetase subunit alpha [Source:HGNC Symbol;Acc:HGNC:3592]
2194	2195.751432	0.010441083	0.20614256	0.050649819	0.959604564	0.979608729	FASN	fatty acid synthase [Source:HGNC Symbol;Acc:HGNC:3594]
2195	3074.519357	0.412223595	0.302512444	1.362666571	0.172987618	0.342940579	FAT1	FAT atypical cadherin 1 [Source:HGNC Symbol;Acc:HGNC:3595]
2196	160.7936159	-1.67128258	0.503696815	-3.318032852	0.000906538	0.008382872	FAT2	FAT atypical cadherin 2 [Source:HGNC Symbol;Acc:HGNC:3596]
2197	11216.63485	0.197568906	0.185291243	1.066261435	0.286305478	0.476382735	FAU	FAU ubiquitin like and ribosomal protein S30 fusion [Source:HGNC Symbol;Acc:HGNC:3597]
2199	4290.392254	0.746919943	0.340721324	2.192172578	0.028367048	0.100329356	FBLN2	fibulin 2 [Source:HGNC Symbol;Acc:HGNC:3601]
2200	7231.217615	0.324986209	0.345075964	0.941781644	0.346304445	0.536895911	FBN1	fibrillin 1 [Source:HGNC Symbol;Acc:HGNC:3603]
2201	238.4782474	-0.01284312	0.460606648	-0.027883053	0.977755425	0.988764349	FBN2	fibrillin 2 [Source:HGNC Symbol;Acc:HGNC:3604]
2202	6945.693061	1.229813643	0.436310655	2.818665161	0.004822379	0.028617752	EFEMP1	EGF containing fibulin extracellular matrix protein 1 [Source:HGNC Symbol;Acc:HGNC:3218]
2203	1197.759559	-0.267430151	0.349949029	-0.764197437	0.444749594	0.628158853	FBP1	fructose-bisphosphatase 1 [Source:HGNC Symbol;Acc:HGNC:3606]
2204	6.272469274	0.690374114	0.576825781	1.196850308	0.231364905	0.414673699	FCAR	Fc alpha receptor [Source:HGNC Symbol;Acc:HGNC:3608]
2205	320.3940218	-0.953179194	0.398374185	-2.392673097	0.016726136	0.069513008	FCER1A	Fc epsilon receptor Ia [Source:HGNC Symbol;Acc:HGNC:3609]
2206	37.34399472	0.009069584	0.720714103	0.012584164	0.989959555	0.99443327	MS4A2	membrane spanning 4-domains A2 [Source:HGNC Symbol;Acc:HGNC:7316]
2207	754.3804704	-0.69292327	0.394074244	-1.758357162	0.078686757	0.203242504	FCER1G	Fc epsilon receptor Ig [Source:HGNC Symbol;Acc:HGNC:3611]
2208	95.31376284	1.928460949	1.206187326	1.598807173	0.109863455	0.253646846	FCER2	Fc epsilon receptor II [Source:HGNC Symbol;Acc:HGNC:3612]
2209	217.4505596	-1.024174001	0.43239015	-2.368633977	0.017853913	0.072631379	FCGR1A	Fc gamma receptor Ia [Source:HGNC Symbol;Acc:HGNC:3613]
2210	107.5295339	-0.498578309	0.247813077	-2.011912829	0.044229127	0.136211382	FCGR1BP	Fc gamma receptor Ib, pseudogene [Source:HGNC Symbol;Acc:HGNC:3614]
2212	1313.844973	-0.859515417	0.354952612	-2.421493424	0.015456881	0.065582202	FCGR2A	Fc gamma receptor IIa [Source:HGNC Symbol;Acc:HGNC:3616]
2213	604.9449702	0.317613897	0.483631535	0.65672702	0.511356458	0.683468359	FCGR2B	Fc gamma receptor IIb [Source:HGNC Symbol;Acc:HGNC:3618]
2214	1396.896003	-0.852398774	0.435354531	-1.957941662	0.050236858	0.149000542	FCGR3A	Fc gamma receptor IIIa [Source:HGNC Symbol;Acc:HGNC:3619]
2215	125.6118838	1.948371732	0.570499911	3.415200763	0.00063735	0.00643271	FCGR3B	Fc gamma receptor IIIb [Source:HGNC Symbol;Acc:HGNC:3620]
2217	3851.031966	0.13226946	0.167238614	0.790902631	0.429000813	0.61452117	FCGRT	Fc gamma receptor and transporter [Source:HGNC Symbol;Acc:HGNC:3621]
2218	1103.975181	0.249762954	0.137642465	1.814577751	0.069588824	0.18631398	FKTN	fukutin [Source:HGNC Symbol;Acc:HGNC:3622]
2219	194.2073545	0.116753517	0.464137104	0.251549631	0.801389196	0.88878648	FCN1	ficolin 1 [Source:HGNC Symbol;Acc:HGNC:3623]
2220	4.446147339	1.45524436	0.755211936	1.926935063	0.053987723	0.15650155	FCN2	ficolin 2 [Source:HGNC Symbol;Acc:HGNC:3624]
2222	2705.769352	0.287420446	0.119753814	2.400094287	0.016390849	0.068542444	FDFT1	farnesyl-diphosphate farnesyltransferase 1 [Source:HGNC Symbol;Acc:HGNC:3629]
2224	1678.997504	-0.177922543	0.097794132	-1.819358067	0.06885682	0.184899518	FDPS	farnesyl diphosphate synthase [Source:HGNC Symbol;Acc:HGNC:3631]
2230	1258.778451	0.822600517	0.166888794	4.92903385	8.26E-07	3.19E-05	FDX1	ferredoxin 1 [Source:HGNC Symbol;Acc:HGNC:3638]
2232	458.3016545	-0.304499344	0.189714993	-1.605035741	0.108485939	0.251617282	FDXR	ferredoxin reductase [Source:HGNC Symbol;Acc:HGNC:3642]
2235	1029.277148	0.609802878	0.185802974	3.281986648	0.001030785	0.009213868	FECH	ferrochelatase [Source:HGNC Symbol;Acc:HGNC:3647]
2237	436.1632321	0.123522882	0.201749995	0.612257174	0.540367619	0.706997928	FEN1	flap structure-specific endonuclease 1 [Source:HGNC Symbol;Acc:HGNC:3650]
2239	1222.653224	0.118812352	0.2415167	0.491942594	0.622759926	0.769602768	GPC4	glypican 4 [Source:HGNC Symbol;Acc:HGNC:4452]
2241	1734.914436	0.370303515	0.175102597	2.11478025	0.034448681	0.114539931	FER	FER tyrosine kinase [Source:HGNC Symbol;Acc:HGNC:3655]
2242	933.6098928	-0.094812436	0.146001091	-0.649395395	0.516082839	0.687355211	FES	FES proto-oncogene, tyrosine kinase [Source:HGNC Symbol;Acc:HGNC:3657]
2245	366.1336629	-0.334879829	0.13550344	-2.471375117	0.013459455	0.059358448	FGD1	FYVE, RhoGEF and PH domain containing 1 [Source:HGNC Symbol;Acc:HGNC:3663]
2246	697.1765764	-1.60471036	0.252016402	-6.367483808	1.92E-10	2.08E-08	FGF1	fibroblast growth factor 1 [Source:HGNC Symbol;Acc:HGNC:3665]
2247	490.3567742	-0.388349146	0.260057081	-1.493322714	0.135352733	0.292526155	FGF2	fibroblast growth factor 2 [Source:HGNC Symbol;Acc:HGNC:3676]
2250	0.905971575	0.769925087	1.608762025	0.478582335	0.632235787	NA	FGF5	fibroblast growth factor 5 [Source:HGNC Symbol;Acc:HGNC:3683]
2251	0.307987836	-0.451367576	1.899964614	-0.237566307	0.812217486	NA	FGF6	fibroblast growth factor 6 [Source:HGNC Symbol;Acc:HGNC:3684]
2252	817.3409032	0.609651133	0.417078198	1.461719016	0.143818224	0.30388984	FGF7	fibroblast growth factor 7 [Source:HGNC Symbol;Acc:HGNC:3685]
2254	44.97292942	0.251887033	0.37758768	0.667095476	0.50471115	0.678323878	FGF9	fibroblast growth factor 9 [Source:HGNC Symbol;Acc:HGNC:3687]
2255	170.2204778	2.15478422	0.534868267	4.028626028	5.61E-05	0.000989783	FGF10	fibroblast growth factor 10 [Source:HGNC Symbol;Acc:HGNC:3666]
2256	339.0234197	1.079759705	0.318909499	3.385787214	0.000709744	0.006987923	FGF11	fibroblast growth factor 11 [Source:HGNC Symbol;Acc:HGNC:3667]
2257	283.9397811	-0.107827335	0.662612394	-0.162730634	0.870730526	0.931084411	FGF12	fibroblast growth factor 12 [Source:HGNC Symbol;Acc:HGNC:3668]
2258	195.3446659	0.511999018	0.384830786	1.330452337	0.183369281	0.355727555	FGF13	fibroblast growth factor 13 [Source:HGNC Symbol;Acc:HGNC:3670]
2259	556.8490979	-1.268809768	0.385597341	-3.290504451	0.001000079	0.009005193	FGF14	fibroblast growth factor 14 [Source:HGNC Symbol;Acc:HGNC:3671]
2260	2325.163039	-0.182850254	0.206510751	-0.885427287	0.375926221	0.565386945	FGFR1	fibroblast growth factor receptor 1 [Source:HGNC Symbol;Acc:HGNC:3688]
2261	226.0621373	-1.11675739	0.422001417	-2.646335643	0.008136904	0.041600161	FGFR3	fibroblast growth factor receptor 3 [Source:HGNC Symbol;Acc:HGNC:3690]
2262	62.51822059	-0.101866063	0.422755432	-0.240957433	0.809588108	0.894249256	GPC5	glypican 5 [Source:HGNC Symbol;Acc:HGNC:4453]
2263	2792.845179	0.424025945	0.39303807	1.078841916	0.280658206	0.47081443	FGFR2	fibroblast growth factor receptor 2 [Source:HGNC Symbol;Acc:HGNC:3689]
2264	28.18498664	0.225195295	0.282814876	0.796263968	0.425878624	0.611855336	FGFR4	fibroblast growth factor receptor 4 [Source:HGNC Symbol;Acc:HGNC:3691]
2267	3.408484449	-2.55092774	0.88588317	-2.87953065	0.003982676	0.024915188	FGL1	fibrinogen like 1 [Source:HGNC Symbol;Acc:HGNC:3695]
2268	481.1911267	-0.283468635	0.29608526	-0.95738854	0.33837118	0.529026928	FGR	FGR proto-oncogene, Src family tyrosine kinase [Source:HGNC Symbol;Acc:HGNC:3697]
2271	1416.432771	0.465204981	0.112935341	4.119215254	3.80E-05	0.000731388	FH	fumarate hydratase [Source:HGNC Symbol;Acc:HGNC:3700]
2272	330.7614269	0.214253418	0.179471095	1.1938046	0.232554412	0.415984273	FHIT	fragile histidine triad diadenosine triphosphatase [Source:HGNC Symbol;Acc:HGNC:3701]
2273	10703.57454	1.486432629	0.378339162	3.928836289	8.54E-05	0.001378019	FHL1	four and a half LIM domains 1 [Source:HGNC Symbol;Acc:HGNC:3702]
2274	1259.984274	1.56016345	0.410566983	3.800021709	0.000144683	0.002084612	FHL2	four and a half LIM domains 2 [Source:HGNC Symbol;Acc:HGNC:3703]
2275	369.461018	-1.003575426	0.24197446	-4.147443608	3.36E-05	0.000661578	FHL3	four and a half LIM domains 3 [Source:HGNC Symbol;Acc:HGNC:3704]
2277	8.213370476	0.359962136	0.532215938	0.676346029	0.498820975	0.673689629	VEGFD	vascular endothelial growth factor D [Source:HGNC Symbol;Acc:HGNC:3708]
2280	8539.950106	0.282092343	0.114262491	2.468809675	0.01355633	0.0596593	FKBP1A	FKBP prolyl isomerase 1A [Source:HGNC Symbol;Acc:HGNC:3711]
2281	429.4952183	-0.087384864	0.111821842	-0.781465075	0.43452901	0.618786023	FKBP1B	FKBP prolyl isomerase 1B [Source:HGNC Symbol;Acc:HGNC:3712]
2286	1579.64866	0.090242049	0.245673268	0.367325472	0.713376256	0.83282577	FKBP2	FKBP prolyl isomerase 2 [Source:HGNC Symbol;Acc:HGNC:3718]
2287	1685.451976	0.100559176	0.091079345	1.104083218	0.26955704	0.459012405	FKBP3	FKBP prolyl isomerase 3 [Source:HGNC Symbol;Acc:HGNC:3719]
2288	3809.658748	0.637924358	0.168891922	3.777115864	0.000158655	0.002229966	FKBP4	FKBP prolyl isomerase 4 [Source:HGNC Symbol;Acc:HGNC:3720]
2289	5696.017412	0.223869112	0.43514201	0.514473683	0.606920855	0.758178325	FKBP5	FKBP prolyl isomerase 5 [Source:HGNC Symbol;Acc:HGNC:3721]
2290	29.06246348	-3.004580973	0.785971716	-3.822759666	0.000131966	0.001934064	FOXG1	forkhead box G1 [Source:HGNC Symbol;Acc:HGNC:3811]
2294	148.0284933	0.30975386	0.380052927	0.815028218	0.415056158	0.601555978	FOXF1	forkhead box F1 [Source:HGNC Symbol;Acc:HGNC:3809]
2295	73.34810337	0.878641765	0.47576652	1.846791921	0.064777303	0.177571216	FOXF2	forkhead box F2 [Source:HGNC Symbol;Acc:HGNC:3810]
2296	355.0858212	-0.049875405	0.317733671	-0.156972363	0.87526663	0.933275017	FOXC1	forkhead box C1 [Source:HGNC Symbol;Acc:HGNC:3800]
2297	13.87841689	-0.10002415	0.559992699	-0.178616883	0.858238537	0.923587815	FOXD1	forkhead box D1 [Source:HGNC Symbol;Acc:HGNC:3802]
2298	14.99042896	-0.11499547	0.398340526	-0.288686343	0.772821415	0.871565139	FOXD4	forkhead box D4 [Source:HGNC Symbol;Acc:HGNC:3805]
2299	0.911722218	-1.218399954	1.678215734	-0.726009135	0.46783317	NA	FOXI1	forkhead box I1 [Source:HGNC Symbol;Acc:HGNC:3815]
2300	57.88896984	-1.174159976	0.339302287	-3.460513004	0.000539147	0.005667188	FOXL1	forkhead box L1 [Source:HGNC Symbol;Acc:HGNC:3817]
2301	0.346996607	-0.571592009	1.464180229	-0.390383641	0.696252883	NA	FOXE3	forkhead box E3 [Source:HGNC Symbol;Acc:HGNC:3808]
2302	177.5768392	1.790527445	0.775151224	2.309907267	0.020893289	0.081114273	FOXJ1	forkhead box J1 [Source:HGNC Symbol;Acc:HGNC:3816]
2303	86.35071239	-0.351567216	0.372794335	-0.943059437	0.345650502	0.536067585	FOXC2	forkhead box C2 [Source:HGNC Symbol;Acc:HGNC:3801]
2304	12761.61556	0.895355162	0.557687932	1.605477025	0.108388865	0.251516649	FOXE1	forkhead box E1 [Source:HGNC Symbol;Acc:HGNC:3806]
2305	193.2962348	-0.61243807	0.350003116	-1.749807478	0.08015154	0.205802006	FOXM1	forkhead box M1 [Source:HGNC Symbol;Acc:HGNC:3818]
2306	27.80417883	-1.429518953	0.376908595	-3.792747027	0.00014899	0.002131381	FOXD2	forkhead box D2 [Source:HGNC Symbol;Acc:HGNC:3803]
2307	113.6807557	-1.024785039	0.354526725	-2.890572037	0.003845414	0.024266899	FOXS1	forkhead box S1 [Source:HGNC Symbol;Acc:HGNC:3735]
2308	2467.551422	0.497651087	0.240343648	2.0705814	0.038397932	0.123511592	FOXO1	forkhead box O1 [Source:HGNC Symbol;Acc:HGNC:3819]
2309	3408.980643	0.222232721	0.166266361	1.336606633	0.181351073	0.353273647	FOXO3	forkhead box O3 [Source:HGNC Symbol;Acc:HGNC:3821]
2310	229.1088627	0.439042657	0.247366164	1.774869492	0.075919439	0.198264231	FOXO3B	forkhead box O3B [Source:HGNC Symbol;Acc:HGNC:3822]
2312	164.9809327	0.328952078	0.452265472	0.727342895	0.467015927	0.647262039	FLG	filaggrin [Source:HGNC Symbol;Acc:HGNC:3748]
2313	1108.187376	0.295104506	0.315232353	0.936149172	0.349196389	0.539746098	FLI1	Fli-1 proto-oncogene, ETS transcription factor [Source:HGNC Symbol;Acc:HGNC:3749]
2314	5842.248595	-0.576418775	0.149662822	-3.851449336	0.000117421	0.001764071	FLII	FLII actin remodeling protein [Source:HGNC Symbol;Acc:HGNC:3750]
2315	13.94432033	0.661205728	0.282993554	2.336469216	0.0194668	0.077173329	MLANA	melan-A [Source:HGNC Symbol;Acc:HGNC:7124]
2316	30162.52097	-0.797430297	0.207605105	-3.841091952	0.000122488	0.001823649	FLNA	filamin A [Source:HGNC Symbol;Acc:HGNC:3754]
2317	11824.98375	-0.004812348	0.200554354	-0.023995233	0.980856411	0.99058985	FLNB	filamin B [Source:HGNC Symbol;Acc:HGNC:3755]
2318	344.3946868	1.326011779	0.425801694	3.11415337	0.001844736	0.014171176	FLNC	filamin C [Source:HGNC Symbol;Acc:HGNC:3756]
2319	3735.056777	-0.30156424	0.107732747	-2.799188248	0.005123126	0.029902973	FLOT2	flotillin 2 [Source:HGNC Symbol;Acc:HGNC:3758]
2321	4829.444145	0.052283394	0.325377088	0.160685544	0.872341075	0.931709008	FLT1	fms related receptor tyrosine kinase 1 [Source:HGNC Symbol;Acc:HGNC:3763]
2322	81.55209172	0.32730666	0.697594065	0.469193585	0.63893127	0.781438177	FLT3	fms related receptor tyrosine kinase 3 [Source:HGNC Symbol;Acc:HGNC:3765]
2323	302.9072161	-0.107042226	0.261265467	-0.409706753	0.682021076	0.811289933	FLT3LG	fms related receptor tyrosine kinase 3 ligand [Source:HGNC Symbol;Acc:HGNC:3766]
2324	1402.026983	0.55417398	0.285697454	1.939723197	0.052413339	0.153558543	FLT4	fms related receptor tyrosine kinase 4 [Source:HGNC Symbol;Acc:HGNC:3767]
2326	119.6357006	0.362255845	0.419076364	0.86441488	0.387360022	0.57623528	FMO1	flavin containing dimethylaniline monoxygenase 1 [Source:HGNC Symbol;Acc:HGNC:3769]
2327	1146.519539	1.795107796	0.521108687	3.444785784	0.000571512	0.005901571	FMO2	flavin containing dimethylaniline monoxygenase 2 [Source:HGNC Symbol;Acc:HGNC:3770]
2328	182.0108825	0.155738839	0.448836187	0.346983695	0.728603569	0.843259812	FMO3	flavin containing dimethylaniline monoxygenase 3 [Source:HGNC Symbol;Acc:HGNC:3771]
2329	268.2362199	0.064726095	0.177155485	0.365363203	0.714840305	0.833898261	FMO4	flavin containing dimethylaniline monoxygenase 4 [Source:HGNC Symbol;Acc:HGNC:3772]
2330	375.3678473	0.034721078	0.184068427	0.188631364	0.850381749	0.918328742	FMO5	flavin containing dimethylaniline monoxygenase 5 [Source:HGNC Symbol;Acc:HGNC:3773]
2331	4520.804805	0.813843489	0.288050742	2.825347661	0.004722934	0.028162865	FMOD	fibromodulin [Source:HGNC Symbol;Acc:HGNC:3774]
2332	3340.826616	-0.370253899	0.141587249	-2.615022905	0.008922147	0.044333445	FMR1	fragile X messenger ribonucleoprotein 1 [Source:HGNC Symbol;Acc:HGNC:3775]
2334	194.3015371	-1.150602632	0.380919741	-3.020590709	0.002522821	0.017760911	AFF2	ALF transcription elongation factor 2 [Source:HGNC Symbol;Acc:HGNC:3776]
2335	333482.0146	-5.501874901	0.48627906	-11.31423365	1.12E-29	1.96E-26	FN1	fibronectin 1 [Source:HGNC Symbol;Acc:HGNC:3778]
2339	2636.501342	0.204937876	0.152110679	1.347294463	0.177885415	0.348938144	FNTA	farnesyltransferase, CAAX box, subunit alpha [Source:HGNC Symbol;Acc:HGNC:3782]
2342	370.3061228	-0.142878728	0.132818392	-1.075745057	0.28204129	0.472003291	FNTB	farnesyltransferase, CAAX box, subunit beta [Source:HGNC Symbol;Acc:HGNC:3785]
2346	205.9278859	-2.057101677	0.373031534	-5.514551688	3.50E-08	2.10E-06	FOLH1	folate hydrolase 1 [Source:HGNC Symbol;Acc:HGNC:3788]
2348	1099.156926	0.934585226	0.539386542	1.732681765	0.083152247	0.210903488	FOLR1	folate receptor alpha [Source:HGNC Symbol;Acc:HGNC:3791]
2350	510.8229412	0.025718842	0.415541113	0.061892413	0.95064851	0.975070902	FOLR2	folate receptor beta [Source:HGNC Symbol;Acc:HGNC:3793]
2352	14.83486177	1.472752524	0.624839209	2.357010417	0.01842273	0.074202092	FOLR3	folate receptor gamma [Source:HGNC Symbol;Acc:HGNC:3795]
2353	22341.40578	0.708045724	0.534633188	1.32435797	0.185384186	0.358277858	FOS	Fos proto-oncogene, AP-1 transcription factor subunit [Source:HGNC Symbol;Acc:HGNC:3796]
2354	15259.56238	1.320965669	0.907844416	1.455057326	0.145653392	0.306501704	FOSB	FosB proto-oncogene, AP-1 transcription factor subunit [Source:HGNC Symbol;Acc:HGNC:3797]
2355	3939.153799	-0.338716019	0.274017655	-1.236110202	0.216417603	0.397401131	FOSL2	FOS like 2, AP-1 transcription factor subunit [Source:HGNC Symbol;Acc:HGNC:3798]
2356	1882.654385	-0.439976772	0.16106282	-2.731709102	0.006300674	0.034600835	FPGS	folylpolyglutamate synthase [Source:HGNC Symbol;Acc:HGNC:3824]
2357	224.3808614	-0.185693025	0.457060989	-0.406276252	0.684539632	0.812993741	FPR1	formyl peptide receptor 1 [Source:HGNC Symbol;Acc:HGNC:3826]
2358	20.66297308	1.139987734	0.587712674	1.939702487	0.052415857	0.153558543	FPR2	formyl peptide receptor 2 [Source:HGNC Symbol;Acc:HGNC:3827]
2359	687.6493312	-0.371129304	0.505273782	-0.734511303	0.462637174	0.643093782	FPR3	formyl peptide receptor 3 [Source:HGNC Symbol;Acc:HGNC:3828]
2395	361.3080775	0.665765637	0.183927946	3.619708966	0.000294935	0.003614618	FXN	frataxin [Source:HGNC Symbol;Acc:HGNC:3951]
2444	232.0802251	0.496931216	0.2823217	1.760159478	0.07838077	0.20269796	FRK	fyn related Src family tyrosine kinase [Source:HGNC Symbol;Acc:HGNC:3955]
2475	2439.240781	0.23804023	0.114168594	2.084988721	0.037070324	0.120421889	MTOR	mechanistic target of rapamycin kinase [Source:HGNC Symbol;Acc:HGNC:3942]
2483	923.7460202	0.013962669	0.095973292	0.145484947	0.884328	0.938112906	FRG1	FSHD region gene 1 [Source:HGNC Symbol;Acc:HGNC:3954]
2487	1143.550852	0.292588174	0.382791948	0.764353001	0.444656909	0.628122528	FRZB	frizzled related protein [Source:HGNC Symbol;Acc:HGNC:3959]
2491	51.26203565	-0.117725092	0.376662691	-0.31254779	0.75462425	0.860178715	CENPI	centromere protein I [Source:HGNC Symbol;Acc:HGNC:3968]
2492	0.368264702	0.25320062	1.708851417	0.148170062	0.882208558	NA	FSHR	follicle stimulating hormone receptor [Source:HGNC Symbol;Acc:HGNC:3969]
2494	98.36442418	-0.248912102	0.442276986	-0.562796867	0.573573214	0.732394458	NR5A2	nuclear receptor subfamily 5 group A member 2 [Source:HGNC Symbol;Acc:HGNC:7984]
2495	52442.01172	-0.59082516	0.254196826	-2.324282203	0.020110374	0.079012261	FTH1	ferritin heavy chain 1 [Source:HGNC Symbol;Acc:HGNC:3976]
2512	38307.18536	-0.104945617	0.176835128	-0.593465889	0.552869405	0.717284899	FTL	ferritin light chain [Source:HGNC Symbol;Acc:HGNC:3999]
2516	0.58470141	1.31282629	1.238382588	1.060113653	0.289092897	NA	NR5A1	nuclear receptor subfamily 5 group A member 1 [Source:HGNC Symbol;Acc:HGNC:7983]
2517	4356.977926	-0.51349365	0.191852646	-2.676500218	0.007439552	0.03909868	FUCA1	alpha-L-fucosidase 1 [Source:HGNC Symbol;Acc:HGNC:4006]
2519	2071.52421	-0.101502964	0.187717155	-0.540722896	0.588698594	0.743866851	FUCA2	alpha-L-fucosidase 2 [Source:HGNC Symbol;Acc:HGNC:4008]
2521	10611.16256	-0.35030216	0.141888677	-2.468852108	0.013554723	0.0596593	FUS	FUS RNA binding protein [Source:HGNC Symbol;Acc:HGNC:4010]
2523	150.4477613	-0.421041775	0.173919779	-2.420896443	0.015482287	0.065660298	FUT1	fucosyltransferase 1 (H blood group) [Source:HGNC Symbol;Acc:HGNC:4012]
2524	59.55493719	-1.473685025	0.354722697	-4.154470625	3.26E-05	0.000646459	FUT2	fucosyltransferase 2 (H blood group) [Source:HGNC Symbol;Acc:HGNC:4013]
2525	21.33934942	-4.946656399	0.798982731	-6.191193133	5.97E-10	5.67E-08	FUT3	fucosyltransferase 3 (Lewis blood group) [Source:HGNC Symbol;Acc:HGNC:4014]
2526	258.9803372	0.359228827	0.227169202	1.58132715	0.113803255	0.260033276	FUT4	fucosyltransferase 4 [Source:HGNC Symbol;Acc:HGNC:4015]
2527	6.327965479	-0.014113731	0.397165014	-0.035536188	0.97165219	0.985982242	FUT5	fucosyltransferase 5 [Source:HGNC Symbol;Acc:HGNC:4016]
2528	1.155142639	-1.138912271	0.947850133	-1.201574205	0.22952854	0.412723088	FUT6	fucosyltransferase 6 [Source:HGNC Symbol;Acc:HGNC:4017]
2529	37.04431443	0.290429242	0.543271703	0.534592986	0.592931335	0.747078083	FUT7	fucosyltransferase 7 [Source:HGNC Symbol;Acc:HGNC:4018]
2530	1287.296642	-0.477116385	0.210253787	-2.26924038	0.023253712	0.08748073	FUT8	fucosyltransferase 8 [Source:HGNC Symbol;Acc:HGNC:4019]
2531	2225.518749	-0.134183003	0.136429793	-0.983531535	0.325345903	0.516876037	KDSR	3-ketodihydrosphingosine reductase [Source:HGNC Symbol;Acc:HGNC:4021]
2532	538.8018822	0.422896368	0.638842864	0.661972438	0.507988886	0.680583691	ACKR1	atypical chemokine receptor 1 (Duffy blood group) [Source:HGNC Symbol;Acc:HGNC:4035]
2533	1003.758002	0.560515516	0.565057539	0.99196184	0.321216141	0.512717737	FYB1	FYN binding protein 1 [Source:HGNC Symbol;Acc:HGNC:4036]
2534	3267.861176	-0.973905303	0.195959994	-4.969919034	6.70E-07	2.66E-05	FYN	FYN proto-oncogene, Src family tyrosine kinase [Source:HGNC Symbol;Acc:HGNC:4037]
2535	302.811912	0.304783665	0.28672901	1.062967659	0.287796618	0.478013135	FZD2	frizzled class receptor 2 [Source:HGNC Symbol;Acc:HGNC:4040]
2537	5668.660138	-0.605551459	0.340853563	-1.776573652	0.075638414	0.197821326	IFI6	interferon alpha inducible protein 6 [Source:HGNC Symbol;Acc:HGNC:4054]
2538	0.513913458	-0.313910268	1.347567198	-0.232945911	0.815803407	NA	G6PC1	glucose-6-phosphatase catalytic subunit 1 [Source:HGNC Symbol;Acc:HGNC:4056]
2539	2242.224716	-0.218789306	0.22313199	-0.980537597	0.326820821	0.51828286	G6PD	glucose-6-phosphate dehydrogenase [Source:HGNC Symbol;Acc:HGNC:4057]
2542	905.5733432	-0.518098632	0.161565219	-3.206746071	0.001342454	0.011169522	SLC37A4	solute carrier family 37 member 4 [Source:HGNC Symbol;Acc:HGNC:4061]
2547	9811.309359	0.269141536	0.142659963	1.886594746	0.059214854	0.166724712	XRCC6	X-ray repair cross complementing 6 [Source:HGNC Symbol;Acc:HGNC:4055]
2548	4083.70082	-0.12284947	0.137113889	-0.895966634	0.370270584	0.559531924	GAA	alpha glucosidase [Source:HGNC Symbol;Acc:HGNC:4065]
2549	1157.109188	0.230632254	0.174898799	1.318661167	0.187282415	0.360732416	GAB1	GRB2 associated binding protein 1 [Source:HGNC Symbol;Acc:HGNC:4066]
2550	1910.963713	-0.815157686	0.300806805	-2.709904407	0.00673026	0.036294134	GABBR1	gamma-aminobutyric acid type B receptor subunit 1 [Source:HGNC Symbol;Acc:HGNC:4070]
2551	2262.810295	0.493819843	0.170132943	2.902552761	0.003701348	0.023574521	GABPA	GA binding protein transcription factor subunit alpha [Source:HGNC Symbol;Acc:HGNC:4071]
2553	734.7706762	0.125016158	0.085013109	1.470551542	0.141412437	0.300612266	GABPB1	GA binding protein transcription factor subunit beta 1 [Source:HGNC Symbol;Acc:HGNC:4074]
2554	1.195332977	-2.988798577	1.549703272	-1.928626358	0.053777264	0.156116625	GABRA1	gamma-aminobutyric acid type A receptor subunit alpha1 [Source:HGNC Symbol;Acc:HGNC:4075]
2555	5.230851723	1.164988293	0.969524767	1.201607563	0.22951561	0.412723088	GABRA2	gamma-aminobutyric acid type A receptor subunit alpha2 [Source:HGNC Symbol;Acc:HGNC:4076]
2556	0.610086867	-0.557075136	1.294635134	-0.430295085	0.666981002	NA	GABRA3	gamma-aminobutyric acid type A receptor subunit alpha3 [Source:HGNC Symbol;Acc:HGNC:4077]
2557	0.48727704	2.160190412	1.388956133	1.555261797	0.119883732	NA	GABRA4	gamma-aminobutyric acid type A receptor subunit alpha4 [Source:HGNC Symbol;Acc:HGNC:4078]
2558	8.735093535	0.150570284	0.692629669	0.217389308	0.827904963	0.904785527	GABRA5	gamma-aminobutyric acid type A receptor subunit alpha5 [Source:HGNC Symbol;Acc:HGNC:4079]
2559	5.199060328	-5.11891826	0.910458295	-5.622353365	1.88E-08	1.24E-06	GABRA6	gamma-aminobutyric acid type A receptor subunit alpha6 [Source:HGNC Symbol;Acc:HGNC:4080]
2560	4.902700923	0.96366916	0.568357387	1.6955338	0.089974204	0.222320348	GABRB1	gamma-aminobutyric acid type A receptor subunit beta1 [Source:HGNC Symbol;Acc:HGNC:4081]
2561	2927.65753	-7.0653205	0.58910813	-11.99324901	3.85E-33	1.55E-29	GABRB2	gamma-aminobutyric acid type A receptor subunit beta2 [Source:HGNC Symbol;Acc:HGNC:4082]
2562	507.9606598	1.070111994	0.665586261	1.607773562	0.107884781	0.250727816	GABRB3	gamma-aminobutyric acid type A receptor subunit beta3 [Source:HGNC Symbol;Acc:HGNC:4083]
2563	164.1531298	-3.713870774	0.485447675	-7.65040388	2.00E-14	4.95E-12	GABRD	gamma-aminobutyric acid type A receptor subunit delta [Source:HGNC Symbol;Acc:HGNC:4084]
2564	890.6268548	-1.181921483	0.362390841	-3.261455175	0.00110842	0.009713428	GABRE	gamma-aminobutyric acid type A receptor subunit epsilon [Source:HGNC Symbol;Acc:HGNC:4085]
2565	13.50556558	0.234579093	0.590958464	0.396946837	0.691406664	0.817766892	GABRG1	gamma-aminobutyric acid type A receptor subunit gamma1 [Source:HGNC Symbol;Acc:HGNC:4086]
2566	0.372326225	1.7293768	2.197962593	0.786809023	0.431393671	NA	GABRG2	gamma-aminobutyric acid type A receptor subunit gamma2 [Source:HGNC Symbol;Acc:HGNC:4087]
2567	91.17418297	-1.748248213	0.426157636	-4.102351017	4.09E-05	0.00077132	GABRG3	gamma-aminobutyric acid type A receptor subunit gamma3 [Source:HGNC Symbol;Acc:HGNC:4088]
2568	11.90124805	-0.153602041	0.409461403	-0.375131916	0.707562362	0.829380042	GABRP	gamma-aminobutyric acid type A receptor subunit pi [Source:HGNC Symbol;Acc:HGNC:4089]
2569	1.715100382	-0.56729693	0.943440142	-0.601306755	0.547635691	0.712772207	GABRR1	gamma-aminobutyric acid type A receptor subunit rho1 [Source:HGNC Symbol;Acc:HGNC:4090]
2570	98.88936427	0.522535611	0.358971845	1.455645113	0.14549075	0.306319807	GABRR2	gamma-aminobutyric acid type A receptor subunit rho2 [Source:HGNC Symbol;Acc:HGNC:4091]
2571	10.02380157	0.539434701	0.591993022	0.911218006	0.362180518	0.551913251	GAD1	glutamate decarboxylase 1 [Source:HGNC Symbol;Acc:HGNC:4092]
2572	0.02904621	-0.022000898	3.560015838	-0.00618	0.995069105	NA	GAD2	glutamate decarboxylase 2 [Source:HGNC Symbol;Acc:HGNC:4093]
2580	3403.516363	-0.348888765	0.118229968	-2.950933433	0.003168152	0.021010753	GAK	cyclin G associated kinase [Source:HGNC Symbol;Acc:HGNC:4113]
2581	1894.333832	0.327047826	0.159727421	2.047537131	0.040605375	0.12817979	GALC	galactosylceramidase [Source:HGNC Symbol;Acc:HGNC:4115]
2582	1575.893489	-3.068422525	0.378577905	-8.10512839	5.27E-16	1.81E-13	GALE	UDP-galactose-4-epimerase [Source:HGNC Symbol;Acc:HGNC:4116]
2583	132.7337731	-0.679589461	0.309667612	-2.194577135	0.028193945	0.099981024	B4GALNT1	beta-1,4-N-acetyl-galactosaminyltransferase 1 [Source:HGNC Symbol;Acc:HGNC:4117]
2584	421.2166829	-0.225741612	0.146018007	-1.545984756	0.122108249	0.273134178	GALK1	galactokinase 1 [Source:HGNC Symbol;Acc:HGNC:4118]
2585	655.586197	0.538917574	0.127093017	4.240339749	2.23E-05	0.000477938	GALK2	galactokinase 2 [Source:HGNC Symbol;Acc:HGNC:4119]
2587	3.078361275	0.347230146	0.890717058	0.38983215	0.696660668	0.821426128	GALR1	galanin receptor 1 [Source:HGNC Symbol;Acc:HGNC:4132]
2588	852.0180787	-0.33280989	0.170008208	-1.957610718	0.050275709	0.149026458	GALNS	galactosamine (N-acetyl)-6-sulfatase [Source:HGNC Symbol;Acc:HGNC:4122]
2589	3132.710425	0.504888833	0.238542092	2.116560768	0.034297143	0.114157476	GALNT1	polypeptide N-acetylgalactosaminyltransferase 1 [Source:HGNC Symbol;Acc:HGNC:4123]
2590	3852.105275	-0.275906139	0.153661121	-1.795549435	0.072566204	0.192146458	GALNT2	polypeptide N-acetylgalactosaminyltransferase 2 [Source:HGNC Symbol;Acc:HGNC:4124]
2591	2163.921185	-0.078791924	0.408741855	-0.192766958	0.847141482	0.916623834	GALNT3	polypeptide N-acetylgalactosaminyltransferase 3 [Source:HGNC Symbol;Acc:HGNC:4125]
2592	1155.373708	-0.074830932	0.176267646	-0.424530162	0.671179213	0.803649234	GALT	galactose-1-phosphate uridylyltransferase [Source:HGNC Symbol;Acc:HGNC:4135]
2593	694.4580303	-0.163491462	0.234522872	-0.697123744	0.485725356	0.663390078	GAMT	guanidinoacetate N-methyltransferase [Source:HGNC Symbol;Acc:HGNC:4136]
2595	962.5470535	-0.022924544	0.176853469	-0.129624507	0.896863513	0.945124951	GANC	glucosidase alpha, neutral C [Source:HGNC Symbol;Acc:HGNC:4139]
2596	191.0262984	-3.113914136	0.67963516	-4.581743734	4.61E-06	0.000131462	GAP43	growth associated protein 43 [Source:HGNC Symbol;Acc:HGNC:4140]
2597	37864.20633	-0.148558678	0.147175604	-1.009397436	0.312784068	0.504185994	GAPDH	glyceraldehyde-3-phosphate dehydrogenase [Source:HGNC Symbol;Acc:HGNC:4141]
2615	1419.051425	-0.424206024	0.310303137	-1.367069723	0.171603452	0.340989305	LRRC32	leucine rich repeat containing 32 [Source:HGNC Symbol;Acc:HGNC:4161]
2617	2963.232976	-0.695983269	0.22016657	-3.161166872	0.001571384	0.012611862	GARS1	glycyl-tRNA synthetase 1 [Source:HGNC Symbol;Acc:HGNC:4162]
2618	1762.156819	0.178360609	0.107428891	1.660266683	0.096860815	0.23349323	GART	phosphoribosylglycinamide formyltransferase, phosphoribosylglycinamide synthetase, phosphoribosylaminoimidazole synthetase [Source:HGNC Symbol;Acc:HGNC:4163]
2619	639.3849648	1.027501821	0.402928517	2.550084633	0.010769677	0.050753298	GAS1	growth arrest specific 1 [Source:HGNC Symbol;Acc:HGNC:4165]
2620	74.16424099	0.733863653	0.260139989	2.82103361	0.004786919	0.028477612	GAS2	growth arrest specific 2 [Source:HGNC Symbol;Acc:HGNC:4167]
2621	7250.620367	-0.976878245	0.216186717	-4.518678384	6.22E-06	0.0001674	GAS6	growth arrest specific 6 [Source:HGNC Symbol;Acc:HGNC:4168]
2622	1166.127858	-0.367694993	0.154135019	-2.385538306	0.017054146	0.070416232	GAS8	growth arrest specific 8 [Source:HGNC Symbol;Acc:HGNC:4166]
2623	6.585939848	-0.911319849	0.48203021	-1.890586587	0.058679552	0.165731599	GATA1	GATA binding protein 1 [Source:HGNC Symbol;Acc:HGNC:4170]
2624	257.5982591	0.362008885	0.278035396	1.302024455	0.192908026	0.368091065	GATA2	GATA binding protein 2 [Source:HGNC Symbol;Acc:HGNC:4171]
2625	465.7625719	-0.508382572	0.303504389	-1.675041909	0.093926009	0.228909057	GATA3	GATA binding protein 3 [Source:HGNC Symbol;Acc:HGNC:4172]
2626	2.745356765	0.821405687	0.922625167	0.890291872	0.373309184	0.562854158	GATA4	GATA binding protein 4 [Source:HGNC Symbol;Acc:HGNC:4173]
2627	426.5055906	-0.434086743	0.244262447	-1.777132542	0.075546435	0.19768478	GATA6	GATA binding protein 6 [Source:HGNC Symbol;Acc:HGNC:4174]
2628	1610.981749	1.250931234	0.305248394	4.098076376	4.17E-05	0.00078296	GATM	glycine amidinotransferase [Source:HGNC Symbol;Acc:HGNC:4175]
2629	2412.170194	-0.167321642	0.156439851	-1.069558947	0.284817882	0.474932764	GBA1	glucosylceramidase beta 1 [Source:HGNC Symbol;Acc:HGNC:4177]
2630	476.719132	-0.586279839	0.19747941	-2.968815022	0.002989505	0.020119991		glucosylceramidase beta 1 like, pseudogene [Source:NCBI gene (formerly Entrezgene);Acc:2630]
2631	3345.176953	0.608548566	0.17056573	3.567824369	0.000359958	0.00420808	NIPSNAP2	nipsnap homolog 2 [Source:HGNC Symbol;Acc:HGNC:4179]
2632	1056.915491	0.450965474	0.20477737	2.20222319	0.027649547	0.098672238	GBE1	1,4-alpha-glucan branching enzyme 1 [Source:HGNC Symbol;Acc:HGNC:4180]
2633	4276.971912	0.251053524	0.484352244	0.5183284	0.604229161	0.756158739	GBP1	guanylate binding protein 1 [Source:HGNC Symbol;Acc:HGNC:4182]
2634	2788.080834	-0.774434971	0.359244915	-2.155729808	0.031104769	0.106712643	GBP2	guanylate binding protein 2 [Source:HGNC Symbol;Acc:HGNC:4183]
2635	2607.2082	-0.786938736	0.321360165	-2.448774992	0.014334296	0.062082925	GBP3	guanylate binding protein 3 [Source:HGNC Symbol;Acc:HGNC:4184]
2636	0.336905647	0.373350242	1.494317467	0.249846669	0.802705927	NA	GBX1	gastrulation brain homeobox 1 [Source:HGNC Symbol;Acc:HGNC:4185]
2637	2.75044208	-1.608591485	0.863472923	-1.86293217	0.06247181	0.173004061	GBX2	gastrulation brain homeobox 2 [Source:HGNC Symbol;Acc:HGNC:4186]
2639	748.8666941	0.351393047	0.100865653	3.483773083	0.000494398	0.005324102	GCDH	glutaryl-CoA dehydrogenase [Source:HGNC Symbol;Acc:HGNC:4189]
2642	7.608848946	-1.190857266	0.637181962	-1.86894378	0.061630636	0.171298348	GCGR	glucagon receptor [Source:HGNC Symbol;Acc:HGNC:4192]
2643	437.0669251	-0.346878496	0.457360172	-0.758436166	0.448189914	0.631117249	GCH1	GTP cyclohydrolase 1 [Source:HGNC Symbol;Acc:HGNC:4193]
2644	188.9323798	-0.523610642	0.223977168	-2.337785796	0.019398363	0.077020069	GCHFR	GTP cyclohydrolase I feedback regulator [Source:HGNC Symbol;Acc:HGNC:4194]
2645	19.33393827	1.461214896	0.454874007	3.212350836	0.001316535	0.010999399	GCK	glucokinase [Source:HGNC Symbol;Acc:HGNC:4195]
2646	18.07142057	-2.658052856	0.66931254	-3.971317881	7.15E-05	0.001199387	GCKR	glucokinase regulator [Source:HGNC Symbol;Acc:HGNC:4196]
2647	714.5753108	0.196174734	0.253070697	0.775177596	0.438234725	0.622550835	BLOC1S1	biogenesis of lysosomal organelles complex 1 subunit 1 [Source:HGNC Symbol;Acc:HGNC:4200]
2648	3026.541408	-0.358380645	0.302165903	-1.186039331	0.235606768	0.419315601	KAT2A	lysine acetyltransferase 2A [Source:HGNC Symbol;Acc:HGNC:4201]
2649	583.4366744	-0.304774605	0.271845088	-1.121133388	0.262231088	0.450786279	NR6A1	nuclear receptor subfamily 6 group A member 1 [Source:HGNC Symbol;Acc:HGNC:7985]
2650	2154.331937	-0.995725819	0.344826716	-2.887612159	0.003881782	0.024452532	GCNT1	glucosaminyl (N-acetyl) transferase 1 [Source:HGNC Symbol;Acc:HGNC:4203]
2651	208.9266643	0.454497166	0.231145675	1.966280212	0.049266251	0.146807481	GCNT2	glucosaminyl (N-acetyl) transferase 2 (I blood group) [Source:HGNC Symbol;Acc:HGNC:4204]
2653	2130.578813	1.210611579	0.264301431	4.580420063	4.64E-06	0.000132163	GCSH	glycine cleavage system protein H [Source:HGNC Symbol;Acc:HGNC:4208]
2657	42.65182171	-0.650809965	0.298214562	-2.182354744	0.029083362	0.102092903	GDF1	growth differentiation factor 1 [Source:HGNC Symbol;Acc:HGNC:4214]
2660	26.60832449	-0.593366023	0.379045513	-1.565421573	0.117484093	0.265554253	MSTN	myostatin [Source:HGNC Symbol;Acc:HGNC:4223]
2661	710.2559377	0.242043929	0.167778664	1.442638314	0.149122384	0.311380541	GDF9	growth differentiation factor 9 [Source:HGNC Symbol;Acc:HGNC:4224]
2662	194.4118801	1.460268552	0.565075047	2.584202859	0.009760437	0.047316518	GDF10	growth differentiation factor 10 [Source:HGNC Symbol;Acc:HGNC:4215]
2664	4702.689442	-0.618870868	0.190270948	-3.252576779	0.001143637	0.009944623	GDI1	GDP dissociation inhibitor 1 [Source:HGNC Symbol;Acc:HGNC:4226]
2665	7666.888982	0.169789024	0.168025862	1.010493402	0.312258959	0.503677549	GDI2	GDP dissociation inhibitor 2 [Source:HGNC Symbol;Acc:HGNC:4227]
2668	6.37435951	-1.904813706	0.609437201	-3.125529098	0.001774855	0.013781084	GDNF	glial cell derived neurotrophic factor [Source:HGNC Symbol;Acc:HGNC:4232]
2669	623.2919233	-0.883231414	0.461030595	-1.91577614	0.055393596	0.159350104	GEM	GTP binding protein overexpressed in skeletal muscle [Source:HGNC Symbol;Acc:HGNC:4234]
2670	108.8199883	-0.301265621	0.319198145	-0.943820084	0.345261595	0.535722558	GFAP	glial fibrillary acidic protein [Source:HGNC Symbol;Acc:HGNC:4235]
2671	817.0621543	-0.088668823	0.146134339	-0.606762406	0.5440086	0.709781518	GFER	growth factor, augmenter of liver regeneration [Source:HGNC Symbol;Acc:HGNC:4236]
2672	157.0602223	0.613739962	0.539229095	1.138180353	0.255045181	0.442624667	GFI1	growth factor independent 1 transcriptional repressor [Source:HGNC Symbol;Acc:HGNC:4237]
2673	4687.485019	0.020403515	0.236468433	0.086284308	0.931240412	0.96518539	GFPT1	glutamine--fructose-6-phosphate transaminase 1 [Source:HGNC Symbol;Acc:HGNC:4241]
2674	405.2935113	1.372698105	0.501930541	2.734836781	0.006241121	0.034387883	GFRA1	GDNF family receptor alpha 1 [Source:HGNC Symbol;Acc:HGNC:4243]
2675	1540.487279	0.273473401	0.359304751	0.761118243	0.446586445	0.629836406	GFRA2	GDNF family receptor alpha 2 [Source:HGNC Symbol;Acc:HGNC:4244]
2676	10.47465202	1.116136897	0.611236431	1.82603137	0.067845537	0.183127632	GFRA3	GDNF family receptor alpha 3 [Source:HGNC Symbol;Acc:HGNC:4245]
2677	3299.085401	0.018681415	0.132467783	0.141026102	0.887849322	0.940136678	GGCX	gamma-glutamyl carboxylase [Source:HGNC Symbol;Acc:HGNC:4247]
2678	961.7435379	-0.44104139	0.324888862	-1.357514651	0.174617741	0.344642535	GGT1	gamma-glutamyltransferase 1 [Source:HGNC Symbol;Acc:HGNC:4250]
2681	424.8991389	0.606340749	0.349136048	1.736689042	0.082442073	0.209697105	GGTA1	glycoprotein alpha-galactosyltransferase 1 (inactive) [Source:HGNC Symbol;Acc:HGNC:4253]
2683	7763.326957	-0.222460806	0.211430842	-1.052168193	0.29272239	0.483160214	B4GALT1	beta-1,4-galactosyltransferase 1 [Source:HGNC Symbol;Acc:HGNC:924]
2686	1856.435696	0.250141564	0.166515222	1.502214397	0.133041748	0.289226035	GGT7	gamma-glutamyltransferase 7 [Source:HGNC Symbol;Acc:HGNC:4259]
2687	3620.5077	-0.872885029	0.241053363	-3.621127783	0.000293322	0.003599553	GGT5	gamma-glutamyltransferase 5 [Source:HGNC Symbol;Acc:HGNC:4260]
2688	1.956634282	-0.744400306	0.772000211	-0.964248837	0.334921185	0.525530989	GH1	growth hormone 1 [Source:HGNC Symbol;Acc:HGNC:4261]
2690	270.464207	1.046110653	0.317932301	3.290356629	0.001000605	0.009007043	GHR	growth hormone receptor [Source:HGNC Symbol;Acc:HGNC:4263]
2692	0.875091007	-0.07209546	1.134063308	-0.063572694	0.949310475	NA	GHRHR	growth hormone releasing hormone receptor [Source:HGNC Symbol;Acc:HGNC:4266]
2696	118.8273235	-1.160687048	0.555017894	-2.091260589	0.036504711	0.119165435	GIPR	gastric inhibitory polypeptide receptor [Source:HGNC Symbol;Acc:HGNC:4271]
2697	11868.97435	0.489997559	0.342421843	1.430976353	0.152436993	0.315445252	GJA1	gap junction protein alpha 1 [Source:HGNC Symbol;Acc:HGNC:4274]
2700	22.54281678	-1.792553346	0.388478147	-4.614296482	3.94E-06	0.000114895	GJA3	gap junction protein alpha 3 [Source:HGNC Symbol;Acc:HGNC:4277]
2701	1119.127958	-0.921702878	0.246027983	-3.746333514	0.000179438	0.002457034	GJA4	gap junction protein alpha 4 [Source:HGNC Symbol;Acc:HGNC:4278]
2702	487.9433571	-0.898035716	0.265658799	-3.380410209	0.000723777	0.007091353	GJA5	gap junction protein alpha 5 [Source:HGNC Symbol;Acc:HGNC:4279]
2705	6.570946453	0.823058316	0.735527446	1.11900422	0.263138339	0.451793869	GJB1	gap junction protein beta 1 [Source:HGNC Symbol;Acc:HGNC:4283]
2706	205.4306009	-1.040511583	0.487536786	-2.134221688	0.032824638	0.1109226	GJB2	gap junction protein beta 2 [Source:HGNC Symbol;Acc:HGNC:4284]
2707	307.7948091	-5.549079163	0.568241508	-9.765353443	1.59E-22	1.35E-19	GJB3	gap junction protein beta 3 [Source:HGNC Symbol;Acc:HGNC:4285]
2709	14.19152371	-1.347033725	0.47451418	-2.838763899	0.004528865	0.027364771	GJB5	gap junction protein beta 5 [Source:HGNC Symbol;Acc:HGNC:4287]
2710	417.4655035	0.52746677	0.178270645	2.95879767	0.003088418	0.020603365	GK	glycerol kinase [Source:HGNC Symbol;Acc:HGNC:4289]
2713	1.071415141	-0.198747884	0.876184224	-0.226833442	0.820553258	0.900598648	GK3	glycerol kinase 3 [Source:HGNC Symbol;Acc:HGNC:4292]
2717	457.6450537	0.251519337	0.14344939	1.753366378	0.079539138	0.204659091	GLA	galactosidase alpha [Source:HGNC Symbol;Acc:HGNC:4296]
2719	401.2962279	1.406171144	0.62607362	2.246015642	0.024703006	0.091218679	GPC3	glypican 3 [Source:HGNC Symbol;Acc:HGNC:4451]
2720	3299.439985	-0.139723341	0.220843831	-0.632679391	0.526943031	0.69655893	GLB1	galactosidase beta 1 [Source:HGNC Symbol;Acc:HGNC:4298]
2729	1492.226045	0.238730737	0.101674469	2.347990977	0.018874979	0.075544813	GCLC	glutamate-cysteine ligase catalytic subunit [Source:HGNC Symbol;Acc:HGNC:4311]
2730	1401.016714	0.018156181	0.219481829	0.082722933	0.934071849	0.966815558	GCLM	glutamate-cysteine ligase modifier subunit [Source:HGNC Symbol;Acc:HGNC:4312]
2731	169.5144354	2.150456402	0.648086317	3.318163562	0.000906114	0.008381704	GLDC	glycine decarboxylase [Source:HGNC Symbol;Acc:HGNC:4313]
2733	1343.520021	0.139862366	0.109991155	1.271578305	0.203522989	0.381026941	GLE1	GLE1 RNA export mediator [Source:HGNC Symbol;Acc:HGNC:4315]
2734	9371.2413	-0.11332301	0.105902397	-1.0700703	0.284587666	0.474770582	GLG1	golgi glycoprotein 1 [Source:HGNC Symbol;Acc:HGNC:4316]
2735	128.8581541	0.420918598	0.50794209	0.828674382	0.407288686	0.594603525	GLI1	GLI family zinc finger 1 [Source:HGNC Symbol;Acc:HGNC:4317]
2736	129.0255825	-0.0137664	0.391081173	-0.035200878	0.971919562	0.986112518	GLI2	GLI family zinc finger 2 [Source:HGNC Symbol;Acc:HGNC:4318]
2737	674.1793825	0.656077586	0.246903956	2.6572178	0.007878852	0.040679454	GLI3	GLI family zinc finger 3 [Source:HGNC Symbol;Acc:HGNC:4319]
2738	309.4055782	0.128299123	0.247576075	0.518221007	0.604304079	0.756158739	GLI4	GLI family zinc finger 4 [Source:HGNC Symbol;Acc:HGNC:4320]
2739	3274.482073	0.120955351	0.122135869	0.990334392	0.322010702	0.51357049	GLO1	glyoxalase I [Source:HGNC Symbol;Acc:HGNC:4323]
2740	164.3633121	-2.034988517	0.730618624	-2.785295158	0.005347902	0.03078654	GLP1R	glucagon like peptide 1 receptor [Source:HGNC Symbol;Acc:HGNC:4324]
2741	1.326874943	-1.832085532	1.162670345	-1.575756654	0.115081895	0.261828061	GLRA1	glycine receptor alpha 1 [Source:HGNC Symbol;Acc:HGNC:4326]
2742	0.523520153	0.536175984	1.300070966	0.412420551	0.680031203	NA	GLRA2	glycine receptor alpha 2 [Source:HGNC Symbol;Acc:HGNC:4327]
2743	286.2995438	-1.298618021	0.440657095	-2.947003543	0.003208695	0.021214633	GLRB	glycine receptor beta [Source:HGNC Symbol;Acc:HGNC:4329]
2744	7162.291657	-0.54177771	0.179441646	-3.019241745	0.002534082	0.017805353	GLS	glutaminase [Source:HGNC Symbol;Acc:HGNC:4331]
2745	964.8611943	0.872839156	0.388117607	2.248903785	0.024518618	0.090797459	GLRX	glutaredoxin [Source:HGNC Symbol;Acc:HGNC:4330]
2746	5360.310311	0.277763204	0.12138817	2.288223004	0.022124538	0.084598773	GLUD1	glutamate dehydrogenase 1 [Source:HGNC Symbol;Acc:HGNC:4335]
2747	47.50464975	-0.127065177	0.203374045	-0.624785611	0.532111776	0.700799795	GLUD2	glutamate dehydrogenase 2 [Source:HGNC Symbol;Acc:HGNC:4336]
2752	29741.06771	0.810088739	0.202052543	4.009297417	6.09E-05	0.00105716	GLUL	glutamate-ammonia ligase [Source:HGNC Symbol;Acc:HGNC:4341]
2760	1858.917534	0.001865118	0.224229288	0.008317905	0.993363348	0.996302084	GM2A	ganglioside GM2 activator [Source:HGNC Symbol;Acc:HGNC:4367]
2762	408.5140609	0.099979304	0.154429494	0.647410682	0.517366184	0.688394508	GMDS	GDP-mannose 4,6-dehydratase [Source:HGNC Symbol;Acc:HGNC:4369]
2764	2218.730363	0.234749655	0.202141807	1.161311744	0.245515145	0.431460822	GMFB	glia maturation factor beta [Source:HGNC Symbol;Acc:HGNC:4373]
2766	186.7801832	-0.947431556	0.229829121	-4.122330326	3.75E-05	0.00072435	GMPR	guanosine monophosphate reductase [Source:HGNC Symbol;Acc:HGNC:4376]
2767	3458.241769	0.195667297	0.14827347	1.319637942	0.186955929	0.360212663	GNA11	G protein subunit alpha 11 [Source:HGNC Symbol;Acc:HGNC:4379]
2768	1428.840317	-0.026659677	0.151555371	-0.175907174	0.860366869	0.925135211	GNA12	G protein subunit alpha 12 [Source:HGNC Symbol;Acc:HGNC:4380]
2769	162.7444661	-1.14668813	0.363210029	-3.157093794	0.001593501	0.012745179	GNA15	G protein subunit alpha 15 [Source:HGNC Symbol;Acc:HGNC:4383]
2770	727.3560908	0.62479618	0.246162599	2.538144227	0.011144205	0.051875397	GNAI1	G protein subunit alpha i1 [Source:HGNC Symbol;Acc:HGNC:4384]
2771	9813.644977	-0.333171689	0.150815331	-2.209136737	0.027165132	0.097479067	GNAI2	G protein subunit alpha i2 [Source:HGNC Symbol;Acc:HGNC:4385]
2773	2229.898904	-0.036973516	0.133209574	-0.277558997	0.781350911	0.877164308	GNAI3	G protein subunit alpha i3 [Source:HGNC Symbol;Acc:HGNC:4387]
2774	829.8764265	0.807787475	0.200776758	4.023311686	5.74E-05	0.001008601	GNAL	G protein subunit alpha L [Source:HGNC Symbol;Acc:HGNC:4388]
2775	469.1453397	-1.31169652	0.25942198	-5.056227379	4.28E-07	1.81E-05	GNAO1	G protein subunit alpha o1 [Source:HGNC Symbol;Acc:HGNC:4389]
2776	4530.939075	-0.207051236	0.128891986	-1.606393411	0.108187498	0.251158155	GNAQ	G protein subunit alpha q [Source:HGNC Symbol;Acc:HGNC:4390]
2778	63333.5966	-0.093259199	0.271718736	-0.34321961	0.731433253	0.844928839	GNAS	GNAS complex locus [Source:HGNC Symbol;Acc:HGNC:4392]
2779	0.606939017	0.025527086	1.441043008	0.017714312	0.985866763	NA	GNAT1	G protein subunit alpha transducin 1 [Source:HGNC Symbol;Acc:HGNC:4393]
2780	8.632534902	-0.009535615	0.445495452	-0.021404517	0.98292297	0.991637028	GNAT2	G protein subunit alpha transducin 2 [Source:HGNC Symbol;Acc:HGNC:4394]
2781	280.4200136	-0.848733476	0.367183628	-2.311468734	0.020806978	0.080890793	GNAZ	G protein subunit alpha z [Source:HGNC Symbol;Acc:HGNC:4395]
2782	9962.919878	-0.278637169	0.129432125	-2.152766713	0.031337017	0.107290877	GNB1	G protein subunit beta 1 [Source:HGNC Symbol;Acc:HGNC:4396]
2783	5482.481712	-0.43737261	0.155403477	-2.814432597	0.004886342	0.028873748	GNB2	G protein subunit beta 2 [Source:HGNC Symbol;Acc:HGNC:4398]
2784	184.5032269	-1.323036632	0.378128899	-3.498903771	0.000467175	0.005121077	GNB3	G protein subunit beta 3 [Source:HGNC Symbol;Acc:HGNC:4400]
2785	65.90053382	-0.019351233	0.14758527	-0.131119	0.895681171	0.944236943	GNG3	G protein subunit gamma 3 [Source:HGNC Symbol;Acc:HGNC:4405]
2786	33.32580504	-0.149874052	0.55942833	-0.267905724	0.788771888	0.881813753	GNG4	G protein subunit gamma 4 [Source:HGNC Symbol;Acc:HGNC:4407]
2787	3262.711273	-0.103003204	0.16314424	-0.631362801	0.527803333	0.697335805	GNG5	G protein subunit gamma 5 [Source:HGNC Symbol;Acc:HGNC:4408]
2788	745.9910146	0.146254642	0.274045123	0.533688176	0.593557291	0.747498595	GNG7	G protein subunit gamma 7 [Source:HGNC Symbol;Acc:HGNC:4410]
2790	709.1543136	0.027219215	0.161648135	0.168385582	0.86627995	0.928336184	GNG10	G protein subunit gamma 10 [Source:HGNC Symbol;Acc:HGNC:4402]
2791	1559.110278	0.55235114	0.290795814	1.899446665	0.057505773	0.163616911	GNG11	G protein subunit gamma 11 [Source:HGNC Symbol;Acc:HGNC:4403]
2793	68.26131993	-0.11594613	0.309671145	-0.374416965	0.708094123	0.829726848	GNGT2	G protein subunit gamma transducin 2 [Source:HGNC Symbol;Acc:HGNC:4412]
2794	3370.454141	-0.304892838	0.125539334	-2.428663805	0.015154578	0.064572177	GNL1	G protein nucleolar 1 (putative) [Source:HGNC Symbol;Acc:HGNC:4413]
2796	113.4697016	-0.339858953	0.297094597	-1.143941887	0.252647738	0.439684254	GNRH1	gonadotropin releasing hormone 1 [Source:HGNC Symbol;Acc:HGNC:4419]
2797	19.076625	0.52584895	0.301291843	1.745314259	0.080930181	0.207196285	GNRH2	gonadotropin releasing hormone 2 [Source:HGNC Symbol;Acc:HGNC:4420]
2798	15.70065577	0.614268625	0.279612356	2.196857942	0.028030593	0.099640332	GNRHR	gonadotropin releasing hormone receptor [Source:HGNC Symbol;Acc:HGNC:4421]
2799	7623.770924	-0.029181726	0.181000856	-0.161224243	0.871916788	0.931574078	GNS	glucosamine (N-acetyl)-6-sulfatase [Source:HGNC Symbol;Acc:HGNC:4422]
2800	1141.854417	0.289324397	0.085729371	3.374857327	0.00073854	0.007196923	GOLGA1	golgin A1 [Source:HGNC Symbol;Acc:HGNC:4424]
2801	4184.118006	-0.231591064	0.125802038	-1.840916631	0.065633777	0.179135463	GOLGA2	golgin A2 [Source:HGNC Symbol;Acc:HGNC:4425]
2802	3222.190635	-0.147579478	0.091738508	-1.608697178	0.107682573	0.25040893	GOLGA3	golgin A3 [Source:HGNC Symbol;Acc:HGNC:4426]
2803	5618.494799	0.307453591	0.189076545	1.626080012	0.103932635	0.244849858	GOLGA4	golgin A4 [Source:HGNC Symbol;Acc:HGNC:4427]
2804	7879.022622	0.241677499	0.129422818	1.867348452	0.061852943	0.171712704	GOLGB1	golgin B1 [Source:HGNC Symbol;Acc:HGNC:4429]
2805	1142.754025	-0.030930502	0.233843276	-0.132270222	0.89477056	0.943707737	GOT1	glutamic-oxaloacetic transaminase 1 [Source:HGNC Symbol;Acc:HGNC:4432]
2806	3048.014126	0.141788969	0.122327573	1.159092471	0.246418495	0.432670037	GOT2	glutamic-oxaloacetic transaminase 2 [Source:HGNC Symbol;Acc:HGNC:4433]
2810	549.0925809	-4.756799845	0.722666786	-6.582286521	4.63E-11	5.72E-09	SFN	stratifin [Source:HGNC Symbol;Acc:HGNC:10773]
2811	73.91185751	0.934805533	0.485601843	1.925045272	0.054223695	0.156994098	GP1BA	glycoprotein Ib platelet subunit alpha [Source:HGNC Symbol;Acc:HGNC:4439]
2812	49.32768024	0.059442252	0.367906504	0.161568907	0.871645345	0.931496272	GP1BB	glycoprotein Ib platelet subunit beta [Source:HGNC Symbol;Acc:HGNC:4440]
2813	0.291165496	1.983983714	2.586931498	0.766925493	0.443125816	NA	GP2	glycoprotein 2 [Source:HGNC Symbol;Acc:HGNC:4441]
2814	24.00283064	1.204758215	0.424924253	2.83523053	0.004579263	0.027586358	GP5	glycoprotein V platelet [Source:HGNC Symbol;Acc:HGNC:4443]
2815	0.523932499	0.604793659	1.416678268	0.426909675	0.669445118	NA	GP9	glycoprotein IX platelet [Source:HGNC Symbol;Acc:HGNC:4444]
2817	1112.695284	-0.595978743	0.289525821	-2.058464908	0.039545526	0.125793756	GPC1	glypican 1 [Source:HGNC Symbol;Acc:HGNC:4449]
2819	104.679028	0.442655013	0.367886334	1.203238534	0.228884027	0.412011748	GPD1	glycerol-3-phosphate dehydrogenase 1 [Source:HGNC Symbol;Acc:HGNC:4455]
2820	2451.990309	0.371689332	0.224164988	1.658106091	0.097296055	0.234081197	GPD2	glycerol-3-phosphate dehydrogenase 2 [Source:HGNC Symbol;Acc:HGNC:4456]
2821	6819.884546	0.242472719	0.1686595	1.437646377	0.150534415	0.313096896	GPI	glucose-6-phosphate isomerase [Source:HGNC Symbol;Acc:HGNC:4458]
2822	582.4453483	0.199802727	0.159199924	1.255042853	0.209463204	0.388254074	GPLD1	glycosylphosphatidylinositol specific phospholipase D1 [Source:HGNC Symbol;Acc:HGNC:4459]
2823	423.9274706	1.821004248	0.563213699	3.23323856	0.001223953	0.010423976	GPM6A	glycoprotein M6A [Source:HGNC Symbol;Acc:HGNC:4460]
2824	357.6333935	0.583097354	0.205995517	2.830631277	0.004645624	0.027866813	GPM6B	glycoprotein M6B [Source:HGNC Symbol;Acc:HGNC:4461]
2825	34.39151847	0.992283228	0.682451658	1.453997828	0.145946908	0.306935729	CMKLR2	chemerin chemokine-like receptor 2 [Source:HGNC Symbol;Acc:HGNC:4463]
2826	46.54102479	-0.560370537	0.347539284	-1.61239481	0.106876053	0.249166889	CCR10	C-C motif chemokine receptor 10 [Source:HGNC Symbol;Acc:HGNC:4474]
2827	38.68233576	-1.626989885	0.472036535	-3.446745671	0.000567382	0.005878341	GPR3	G protein-coupled receptor 3 [Source:HGNC Symbol;Acc:HGNC:4484]
2828	354.4485495	-0.875258221	0.318721025	-2.74615778	0.006029776	0.033492274	GPR4	G protein-coupled receptor 4 [Source:HGNC Symbol;Acc:HGNC:4497]
2829	98.06314924	-0.062432439	0.693254817	-0.090056985	0.928241931	0.963439184	XCR1	X-C motif chemokine receptor 1 [Source:HGNC Symbol;Acc:HGNC:1625]
2831	4.359211948	-1.404420698	0.842608779	-1.666752986	0.095563532	0.231376891	NPBWR1	neuropeptides B and W receptor 1 [Source:HGNC Symbol;Acc:HGNC:4522]
2832	0.464408051	-1.631911092	3.555581154	-0.45897169	0.646254496	NA	NPBWR2	neuropeptides B and W receptor 2 [Source:HGNC Symbol;Acc:HGNC:4530]
2833	176.4782763	-0.057343135	0.529349078	-0.108327638	0.9137358	0.954887829	CXCR3	C-X-C motif chemokine receptor 3 [Source:HGNC Symbol;Acc:HGNC:4540]
2834	2.799721	-4.230197368	1.476459285	-2.865095849	0.00416883	0.025713879	PRLHR	prolactin releasing hormone receptor [Source:HGNC Symbol;Acc:HGNC:4464]
2835	5.076363317	2.368026666	0.630361184	3.756618787	0.000172225	0.002375601	GPR12	G protein-coupled receptor 12 [Source:HGNC Symbol;Acc:HGNC:4466]
2837	24.59945463	1.802963705	0.623293417	2.892640378	0.003820184	0.024178175	UTS2R	urotensin 2 receptor [Source:HGNC Symbol;Acc:HGNC:4468]
2838	24.68040227	1.49485651	1.055244303	1.416597565	0.156600621	0.320849739	GPR15	G protein-coupled receptor 15 [Source:HGNC Symbol;Acc:HGNC:4469]
2840	82.79555971	0.459820339	0.605112223	0.759892663	0.447318748	0.630332127	GPR17	G protein-coupled receptor 17 [Source:HGNC Symbol;Acc:HGNC:4471]
2841	73.90821337	1.021076135	0.780467486	1.308287858	0.190775692	0.365186204	GPR18	G protein-coupled receptor 18 [Source:HGNC Symbol;Acc:HGNC:4472]
2842	463.7379418	0.598792064	0.29589861	2.023639326	0.043007276	0.13353162	GPR19	G protein-coupled receptor 19 [Source:HGNC Symbol;Acc:HGNC:4473]
2843	19.4083477	0.171682587	0.375849141	0.456785897	0.647824943	0.78735924	GPR20	G protein-coupled receptor 20 [Source:HGNC Symbol;Acc:HGNC:4475]
2844	30.5921711	-0.300066041	0.318042211	-0.943478668	0.345436122	0.53584493	GPR21	G protein-coupled receptor 21 [Source:HGNC Symbol;Acc:HGNC:4476]
2845	1.381355889	1.659332831	0.703912116	2.357301135	0.018408312	0.074189558	GPR22	G protein-coupled receptor 22 [Source:HGNC Symbol;Acc:HGNC:4477]
2846	33.93102415	0.344070303	0.359501012	0.957077427	0.338528176	0.529184702	LPAR4	lysophosphatidic acid receptor 4 [Source:HGNC Symbol;Acc:HGNC:4478]
2847	2.197213568	0.246592252	0.783356271	0.314789402	0.752921559	0.859107893	MCHR1	melanin concentrating hormone receptor 1 [Source:HGNC Symbol;Acc:HGNC:4479]
2848	17.38628847	0.11077511	0.615325423	0.180026871	0.857131473	0.922890584	GPR25	G protein-coupled receptor 25 [Source:HGNC Symbol;Acc:HGNC:4480]
2849	2.617680823	0.271919225	0.711566947	0.38214145	0.702356448	0.825546586	GPR26	G protein-coupled receptor 26 [Source:HGNC Symbol;Acc:HGNC:4481]
2850	625.5146985	-0.724858492	0.304869318	-2.377603939	0.017425531	0.071373657	GPR27	G protein-coupled receptor 27 [Source:HGNC Symbol;Acc:HGNC:4482]
2852	453.3990691	0.422404954	0.25736134	1.641291399	0.100736941	0.239796699	GPER1	G protein-coupled estrogen receptor 1 [Source:HGNC Symbol;Acc:HGNC:4485]
2853	2.374854754	0.32499149	0.866432153	0.375091678	0.707592286	0.829380569	GPR31	G protein-coupled receptor 31 [Source:HGNC Symbol;Acc:HGNC:4486]
2856	2.885819701	-0.756389455	0.994460181	-0.760603058	0.446894193	0.630006332	GPR33	G protein-coupled receptor 33 [Source:HGNC Symbol;Acc:HGNC:4489]
2857	504.1245716	0.203672791	0.474704573	0.429051673	0.667885621	0.801673569	GPR34	G protein-coupled receptor 34 [Source:HGNC Symbol;Acc:HGNC:4490]
2859	76.25047897	-0.6481033	0.306617489	-2.113719284	0.03453925	0.114732613	GPR35	G protein-coupled receptor 35 [Source:HGNC Symbol;Acc:HGNC:4492]
2861	19.53440496	-0.560479663	0.553058445	-1.013418506	0.310860304	0.502371818	GPR37	G protein-coupled receptor 37 [Source:HGNC Symbol;Acc:HGNC:4494]
2862	11.29684931	1.051473944	0.63969381	1.643714428	0.100235204	0.23896623	MLNR	motilin receptor [Source:HGNC Symbol;Acc:HGNC:4495]
2863	117.8277072	-0.986126089	0.274775092	-3.588848177	0.000332142	0.00395186	GPR39	G protein-coupled receptor 39 [Source:HGNC Symbol;Acc:HGNC:4496]
2864	4.723543733	-1.653336145	1.066451378	-1.550315541	0.121065799	0.271482918	FFAR1	free fatty acid receptor 1 [Source:HGNC Symbol;Acc:HGNC:4498]
2865	8.877320449	-0.118572278	0.57705124	-0.205479635	0.837197407	0.910360468	FFAR3	free fatty acid receptor 3 [Source:HGNC Symbol;Acc:HGNC:4499]
2866	2.389982078	0.428682288	0.680862131	0.629616876	0.52894528	0.698025194	GPR42	G protein-coupled receptor 42 [Source:HGNC Symbol;Acc:HGNC:4500]
2867	22.1614835	0.869779652	0.458977784	1.895036498	0.058087566	0.164687762	FFAR2	free fatty acid receptor 2 [Source:HGNC Symbol;Acc:HGNC:4501]
2868	193.2644085	-0.58847993	0.247487188	-2.377819771	0.017415336	0.071354893	GRK4	G protein-coupled receptor kinase 4 [Source:HGNC Symbol;Acc:HGNC:4543]
2869	1109.404209	0.578132397	0.307302844	1.881311575	0.059929547	0.168014101	GRK5	G protein-coupled receptor kinase 5 [Source:HGNC Symbol;Acc:HGNC:4544]
2870	923.811472	0.073830206	0.230367042	0.320489447	0.748597329	0.856502704	GRK6	G protein-coupled receptor kinase 6 [Source:HGNC Symbol;Acc:HGNC:4545]
2872	7662.833844	0.0198422	0.15481864	0.128164157	0.898019064	0.9457691	MKNK2	MAPK interacting serine/threonine kinase 2 [Source:HGNC Symbol;Acc:HGNC:7111]
2873	2967.092332	0.130729617	0.147180341	0.888227434	0.374418425	0.564043046	GPS1	G protein pathway suppressor 1 [Source:HGNC Symbol;Acc:HGNC:4549]
2874	2058.189542	0.056324507	0.193818778	0.290603974	0.771354221	0.870503586	GPS2	G protein pathway suppressor 2 [Source:HGNC Symbol;Acc:HGNC:4550]
2875	144.3664654	-0.044421	0.290536779	-0.152892863	0.878482764	0.934797816	GPT	glutamic--pyruvic transaminase [Source:HGNC Symbol;Acc:HGNC:4552]
2876	7335.472989	-0.678441482	0.185432196	-3.658703812	0.000253494	0.003215992	GPX1	glutathione peroxidase 1 [Source:HGNC Symbol;Acc:HGNC:4553]
2877	10.37673946	0.099756739	0.326783207	0.305268865	0.760161387	0.863646061	GPX2	glutathione peroxidase 2 [Source:HGNC Symbol;Acc:HGNC:4554]
2878	67880.32709	0.607509462	0.373184529	1.627906342	0.103544746	0.244187531	GPX3	glutathione peroxidase 3 [Source:HGNC Symbol;Acc:HGNC:4555]
2879	7616.836502	-0.679870497	0.237542298	-2.862102887	0.004208403	0.025895527	GPX4	glutathione peroxidase 4 [Source:HGNC Symbol;Acc:HGNC:4556]
2882	519.8346175	0.182040441	0.162117305	1.122893334	0.261482799	0.449857207	GPX7	glutathione peroxidase 7 [Source:HGNC Symbol;Acc:HGNC:4559]
2885	4221.258359	0.028042697	0.128953379	0.217463839	0.827846885	0.904785527	GRB2	growth factor receptor bound protein 2 [Source:HGNC Symbol;Acc:HGNC:4566]
2886	1166.139796	-2.983991104	0.521433892	-5.722664267	1.05E-08	7.23E-07	GRB7	growth factor receptor bound protein 7 [Source:HGNC Symbol;Acc:HGNC:4567]
2887	2007.012427	-0.207972051	0.16939778	-1.227714147	0.219554294	0.401259077	GRB10	growth factor receptor bound protein 10 [Source:HGNC Symbol;Acc:HGNC:4564]
2888	187.9875152	1.60853782	0.307888497	5.224416751	1.75E-07	8.45E-06	GRB14	growth factor receptor bound protein 14 [Source:HGNC Symbol;Acc:HGNC:4565]
2889	3745.366967	0.527453645	0.194223139	2.715709617	0.00661339	0.03580111	RAPGEF1	Rap guanine nucleotide exchange factor 1 [Source:HGNC Symbol;Acc:HGNC:4568]
2890	16.8211106	1.920567681	0.753676148	2.5482665	0.010825973	0.050899259	GRIA1	glutamate ionotropic receptor AMPA type subunit 1 [Source:HGNC Symbol;Acc:HGNC:4571]
2891	8.71075032	-0.434766788	0.887391037	-0.489938223	0.624177614	0.770785503	GRIA2	glutamate ionotropic receptor AMPA type subunit 2 [Source:HGNC Symbol;Acc:HGNC:4572]
2892	22.05230306	0.136767707	0.538243394	0.254100113	0.799418216	0.887264986	GRIA3	glutamate ionotropic receptor AMPA type subunit 3 [Source:HGNC Symbol;Acc:HGNC:4573]
2893	8.336538152	0.769713095	0.410309109	1.8759347	0.060664247	0.169499677	GRIA4	glutamate ionotropic receptor AMPA type subunit 4 [Source:HGNC Symbol;Acc:HGNC:4574]
2894	1352.037775	-0.203656758	0.307883897	-0.661472586	0.50830929	0.680850871	GRID1	glutamate ionotropic receptor delta type subunit 1 [Source:HGNC Symbol;Acc:HGNC:4575]
2895	4.084119046	0.050998804	0.644859044	0.079085196	0.936964858	0.968062805	GRID2	glutamate ionotropic receptor delta type subunit 2 [Source:HGNC Symbol;Acc:HGNC:4576]
2896	10508.52512	-0.425901805	0.168102966	-2.533576986	0.011290494	0.052322661	GRN	granulin precursor [Source:HGNC Symbol;Acc:HGNC:4601]
2897	18.16593135	0.022223845	0.281932579	0.078826807	0.937170382	0.968135297	GRIK1	glutamate ionotropic receptor kainate type subunit 1 [Source:HGNC Symbol;Acc:HGNC:4579]
2898	213.3548684	-0.431883661	0.562365309	-0.767977068	0.442500809	0.626115376	GRIK2	glutamate ionotropic receptor kainate type subunit 2 [Source:HGNC Symbol;Acc:HGNC:4580]
2899	47.11568905	-1.56175876	0.447667661	-3.488656645	0.000485454	0.005255944	GRIK3	glutamate ionotropic receptor kainate type subunit 3 [Source:HGNC Symbol;Acc:HGNC:4581]
2900	138.5990409	1.353453869	0.487055112	2.778851581	0.005455144	0.031236586	GRIK4	glutamate ionotropic receptor kainate type subunit 4 [Source:HGNC Symbol;Acc:HGNC:4582]
2901	1131.129924	-0.23193134	0.337404504	-0.68739847	0.491831661	0.668466848	GRIK5	glutamate ionotropic receptor kainate type subunit 5 [Source:HGNC Symbol;Acc:HGNC:4583]
2902	12.20584722	-1.177366153	0.614163921	-1.917022658	0.055235053	0.159084868	GRIN1	glutamate ionotropic receptor NMDA type subunit 1 [Source:HGNC Symbol;Acc:HGNC:4584]
2903	114.6972011	-0.105499792	0.39878878	-0.264550551	0.791355718	0.88269467	GRIN2A	glutamate ionotropic receptor NMDA type subunit 2A [Source:HGNC Symbol;Acc:HGNC:4585]
2904	10.26793709	0.587194229	0.794251721	0.73930495	0.459721844	0.640815195	GRIN2B	glutamate ionotropic receptor NMDA type subunit 2B [Source:HGNC Symbol;Acc:HGNC:4586]
2905	791.6626387	1.863892014	0.525502404	3.546876288	0.000389828	0.004464534	GRIN2C	glutamate ionotropic receptor NMDA type subunit 2C [Source:HGNC Symbol;Acc:HGNC:4587]
2906	86.40864038	-0.416266587	0.264617538	-1.573087676	0.115698518	0.262784777	GRIN2D	glutamate ionotropic receptor NMDA type subunit 2D [Source:HGNC Symbol;Acc:HGNC:4588]
2907	7547.705803	-0.320230106	0.147261061	-2.17457421	0.029662039	0.103286735	GRINA	glutamate ionotropic receptor NMDA type subunit associated protein 1 [Source:HGNC Symbol;Acc:HGNC:4589]
2908	3375.752366	0.818130329	0.229315033	3.567713456	0.00036011	0.004208113	NR3C1	nuclear receptor subfamily 3 group C member 1 [Source:HGNC Symbol;Acc:HGNC:7978]
2909	4219.860927	0.285421031	0.191663029	1.489181468	0.136439589	0.29388058	ARHGAP35	Rho GTPase activating protein 35 [Source:HGNC Symbol;Acc:HGNC:4591]
2911	18.24905616	0.910429305	0.341706817	2.664358038	0.007713542	0.040113436	GRM1	glutamate metabotropic receptor 1 [Source:HGNC Symbol;Acc:HGNC:4593]
2912	24.11338186	-0.368207013	0.479386821	-0.768079132	0.442440174	0.626094547	GRM2	glutamate metabotropic receptor 2 [Source:HGNC Symbol;Acc:HGNC:4594]
2913	6.034966567	0.781409684	0.547817288	1.426405667	0.153751279	0.317231796	GRM3	glutamate metabotropic receptor 3 [Source:HGNC Symbol;Acc:HGNC:4595]
2914	100.6451152	-6.684378649	0.867608387	-7.70437302	1.31E-14	3.33E-12	GRM4	glutamate metabotropic receptor 4 [Source:HGNC Symbol;Acc:HGNC:4596]
2915	6.86188085	-3.496549909	0.84128608	-4.156196082	3.24E-05	0.000643044	GRM5	glutamate metabotropic receptor 5 [Source:HGNC Symbol;Acc:HGNC:4597]
2916	20.56385129	-0.985536566	0.418167283	-2.35679979	0.018433182	0.074215383	GRM6	glutamate metabotropic receptor 6 [Source:HGNC Symbol;Acc:HGNC:4598]
2917	9.320853753	-1.407837819	0.52665671	-2.673160321	0.007514033	0.039366482	GRM7	glutamate metabotropic receptor 7 [Source:HGNC Symbol;Acc:HGNC:4599]
2918	35.96176174	-0.237108457	0.396159271	-0.598518006	0.549494348	0.714454369	GRM8	glutamate metabotropic receptor 8 [Source:HGNC Symbol;Acc:HGNC:4600]
2919	33.31616311	-1.980474472	0.540396513	-3.664854279	0.000247479	0.003156765	CXCL1	C-X-C motif chemokine ligand 1 [Source:HGNC Symbol;Acc:HGNC:4602]
2920	553.4276679	-1.725363408	0.550071453	-3.136616885	0.001709093	0.013422318	CXCL2	C-X-C motif chemokine ligand 2 [Source:HGNC Symbol;Acc:HGNC:4603]
2921	40.76244116	-0.941528063	0.463136139	-2.032940176	0.042058567	0.13151306	CXCL3	C-X-C motif chemokine ligand 3 [Source:HGNC Symbol;Acc:HGNC:4604]
2922	90.03847456	-1.641591266	0.944852545	-1.737404715	0.08231576	0.209542533	GRP	gastrin releasing peptide [Source:HGNC Symbol;Acc:HGNC:4605]
2923	26902.10121	0.377227313	0.228972366	1.647479646	0.099459496	0.237862551	PDIA3	protein disulfide isomerase family A member 3 [Source:HGNC Symbol;Acc:HGNC:4606]
2925	7.808224364	0.65252865	0.442884322	1.473361369	0.140653621	0.299678371	GRPR	gastrin releasing peptide receptor [Source:HGNC Symbol;Acc:HGNC:4609]
2926	3198.600569	-0.006548026	0.104674835	-0.062555873	0.950120169	0.974952609	GRSF1	G-rich RNA sequence binding factor 1 [Source:HGNC Symbol;Acc:HGNC:4610]
2931	2030.042815	0.122780152	0.125922219	0.975047557	0.329536671	0.520542489	GSK3A	glycogen synthase kinase 3 alpha [Source:HGNC Symbol;Acc:HGNC:4616]
2932	3004.325616	-0.080668938	0.163957936	-0.492009965	0.622712299	0.769602768	GSK3B	glycogen synthase kinase 3 beta [Source:HGNC Symbol;Acc:HGNC:4617]
2934	47636.42628	-0.260283734	0.145200891	-1.792576704	0.073040634	0.192985015	GSN	gelsolin [Source:HGNC Symbol;Acc:HGNC:4620]
2935	4179.409263	0.431512242	0.153180819	2.817012247	0.004847268	0.028721261	GSPT1	G1 to S phase transition 1 [Source:HGNC Symbol;Acc:HGNC:4621]
2936	1629.165232	-0.19242543	0.108051248	-1.78087188	0.074933383	0.196454903	GSR	glutathione-disulfide reductase [Source:HGNC Symbol;Acc:HGNC:4623]
2937	1654.708744	-0.552024843	0.139723718	-3.950831335	7.79E-05	0.001289101	GSS	glutathione synthetase [Source:HGNC Symbol;Acc:HGNC:4624]
2938	4.878909843	-0.614117828	0.75036132	-0.818429485	0.413111992	0.600051112	GSTA1	glutathione S-transferase alpha 1 [Source:HGNC Symbol;Acc:HGNC:4626]
2939	0.511455853	-0.758194129	1.476019016	-0.513675041	0.607479205	NA	GSTA2	glutathione S-transferase alpha 2 [Source:HGNC Symbol;Acc:HGNC:4627]
2940	0.30993068	2.111737275	2.188584382	0.9648873	0.334601263	NA	GSTA3	glutathione S-transferase alpha 3 [Source:HGNC Symbol;Acc:HGNC:4628]
2941	972.1836719	0.216316021	0.183119626	1.181282563	0.237490492	0.421428487	GSTA4	glutathione S-transferase alpha 4 [Source:HGNC Symbol;Acc:HGNC:4629]
2944	686.0881782	1.115653275	0.609746208	1.829701048	0.067294654	0.182217501	GSTM1	glutathione S-transferase mu 1 [Source:HGNC Symbol;Acc:HGNC:4632]
2946	2708.833024	0.076344509	0.359614955	0.212295144	0.831876783	0.907469561	GSTM2	glutathione S-transferase mu 2 [Source:HGNC Symbol;Acc:HGNC:4634]
2947	1634.74638	1.231641353	0.343884385	3.581556494	0.000341553	0.004038221	GSTM3	glutathione S-transferase mu 3 [Source:HGNC Symbol;Acc:HGNC:4635]
2948	1224.543261	0.770937408	0.213365577	3.613222995	0.000302414	0.003687019	GSTM4	glutathione S-transferase mu 4 [Source:HGNC Symbol;Acc:HGNC:4636]
2949	177.3416185	1.207503299	0.568069734	2.125625124	0.033534486	0.112457025	GSTM5	glutathione S-transferase mu 5 [Source:HGNC Symbol;Acc:HGNC:4637]
2950	13227.40653	0.153616005	0.188239216	0.816068027	0.414461229	0.601099089	GSTP1	glutathione S-transferase pi 1 [Source:HGNC Symbol;Acc:HGNC:4638]
2953	107.9721658	-0.29744085	0.408741192	-0.727699718	0.466797423	0.647118568	GSTT2	glutathione S-transferase theta 2 (gene/pseudogene) [Source:HGNC Symbol;Acc:HGNC:4642]
2954	647.4807908	0.466767407	0.168930664	2.763070929	0.005726032	0.032317707	GSTZ1	glutathione S-transferase zeta 1 [Source:HGNC Symbol;Acc:HGNC:4643]
2956	1915.826436	0.164929435	0.136204466	1.21089594	0.225935289	0.408533164	MSH6	mutS homolog 6 [Source:HGNC Symbol;Acc:HGNC:7329]
2957	3299.264855	0.176993135	0.211363381	0.83738789	0.402374571	0.589862883	GTF2A1	general transcription factor IIA subunit 1 [Source:HGNC Symbol;Acc:HGNC:4646]
2958	1454.571318	0.374908698	0.156517391	2.395316553	0.016606022	0.069174958	GTF2A2	general transcription factor IIA subunit 2 [Source:HGNC Symbol;Acc:HGNC:4647]
2959	1093.901913	0.062291537	0.111346617	0.559438072	0.575862785	0.734155886	GTF2B	general transcription factor IIB [Source:HGNC Symbol;Acc:HGNC:4648]
2960	322.9316627	0.444237185	0.176325482	2.519415681	0.011754979	0.05385434	GTF2E1	general transcription factor IIE subunit 1 [Source:HGNC Symbol;Acc:HGNC:4650]
2961	975.0468419	-0.414504898	0.109051108	-3.801014997	0.000144105	0.0020784	GTF2E2	general transcription factor IIE subunit 2 [Source:HGNC Symbol;Acc:HGNC:4651]
2962	3204.546199	-0.143511275	0.117834007	-1.217910507	0.223257983	0.405568521	GTF2F1	general transcription factor IIF subunit 1 [Source:HGNC Symbol;Acc:HGNC:4652]
2963	935.9730788	0.187361601	0.146927386	1.275198626	0.202238947	0.379631666	GTF2F2	general transcription factor IIF subunit 2 [Source:HGNC Symbol;Acc:HGNC:4653]
2965	1579.375426	0.379788512	0.102804095	3.694293623	0.000220499	0.002887212	GTF2H1	general transcription factor IIH subunit 1 [Source:HGNC Symbol;Acc:HGNC:4655]
2966	446.6453336	0.289040189	0.154775976	1.867474499	0.061835355	0.171680814	GTF2H2	general transcription factor IIH subunit 2 [Source:HGNC Symbol;Acc:HGNC:4656]
2967	757.4346574	0.241629132	0.152937902	1.579916609	0.114125965	0.260432287	GTF2H3	general transcription factor IIH subunit 3 [Source:HGNC Symbol;Acc:HGNC:4657]
2968	980.6236345	-0.698666363	0.19829555	-3.523358759	0.000426114	0.004778966	GTF2H4	general transcription factor IIH subunit 4 [Source:HGNC Symbol;Acc:HGNC:4658]
2969	7830.902296	-0.024697783	0.13066344	-0.189018314	0.850078463	0.918147534	GTF2I	general transcription factor IIi [Source:HGNC Symbol;Acc:HGNC:4659]
2970	5344.987266	-0.291372473	0.094573746	-3.080902306	0.002063743	0.015322342		general transcription factor IIi pseudogene 1 [Source:NCBI gene (formerly Entrezgene);Acc:2970]
2971	1957.178589	-0.026006112	0.139670497	-0.186196174	0.852290924	0.919501694	GTF3A	general transcription factor IIIA [Source:HGNC Symbol;Acc:HGNC:4662]
2972	1239.64346	0.142587141	0.118241637	1.205896206	0.227857514	0.410873603	BRF1	BRF1 general transcription factor IIIB subunit [Source:HGNC Symbol;Acc:HGNC:11551]
2974	4.228360159	0.368271607	0.525738649	0.700484181	0.483624981	0.661741957	GUCY1B2	guanylate cyclase 1 soluble subunit beta 2 (pseudogene) [Source:HGNC Symbol;Acc:HGNC:4686]
2975	4535.995066	0.456253973	0.164334614	2.776371711	0.005496932	0.03142588	GTF3C1	general transcription factor IIIC subunit 1 [Source:HGNC Symbol;Acc:HGNC:4664]
2976	2108.732059	-0.196547228	0.101707414	-1.932476894	0.053300671	0.155293807	GTF3C2	general transcription factor IIIC subunit 2 [Source:HGNC Symbol;Acc:HGNC:4665]
2977	346.8226743	0.583014006	0.368735684	1.581116315	0.113851445	0.260101146	GUCY1A2	guanylate cyclase 1 soluble subunit alpha 2 [Source:HGNC Symbol;Acc:HGNC:4684]
2978	4.183847198	-1.221634628	0.984487467	-1.240883881	0.214648648	0.39513902	GUCA1A	guanylate cyclase activator 1A [Source:HGNC Symbol;Acc:HGNC:4678]
2979	64.27968207	-0.224950679	0.355067499	-0.633543424	0.526378833	0.696271047	GUCA1B	guanylate cyclase activator 1B [Source:HGNC Symbol;Acc:HGNC:4679]
2980	0.503774246	-0.232325845	1.458906751	-0.159246535	0.873474642	NA	GUCA2A	guanylate cyclase activator 2A [Source:HGNC Symbol;Acc:HGNC:4682]
2982	1993.260957	-0.226520679	0.263068452	-0.861071243	0.389198806	0.577863297	GUCY1A1	guanylate cyclase 1 soluble subunit alpha 1 [Source:HGNC Symbol;Acc:HGNC:4685]
2983	886.8939338	-0.944261865	0.243696818	-3.874740228	0.000106739	0.001637956	GUCY1B1	guanylate cyclase 1 soluble subunit beta 1 [Source:HGNC Symbol;Acc:HGNC:4687]
2984	65.0522323	0.673098161	0.251950004	2.671554471	0.007550082	0.039455685	GUCY2C	guanylate cyclase 2C [Source:HGNC Symbol;Acc:HGNC:4688]
2987	4674.353293	-0.140278187	0.143900664	-0.974826548	0.329646306	0.520650954	GUK1	guanylate kinase 1 [Source:HGNC Symbol;Acc:HGNC:4693]
2990	2786.282089	-0.297290583	0.125638898	-2.366230418	0.017970256	0.073003239	GUSB	glucuronidase beta [Source:HGNC Symbol;Acc:HGNC:4696]
2992	1187.885474	-0.102363597	0.107497322	-0.952243232	0.34097364	0.531750363	GYG1	glycogenin 1 [Source:HGNC Symbol;Acc:HGNC:4699]
2993	0.601447378	1.191737008	1.466456856	0.812664214	0.416410604	NA	GYPA	glycophorin A (MNS blood group) [Source:HGNC Symbol;Acc:HGNC:4702]
2994	0.923334146	-0.808093839	0.916651025	-0.881571958	0.378008325	NA	GYPB	glycophorin B (MNS blood group) [Source:HGNC Symbol;Acc:HGNC:4703]
2995	762.5991831	1.497353304	0.398813596	3.754519197	0.000173675	0.002393256	GYPC	glycophorin C (Gerbich blood group) [Source:HGNC Symbol;Acc:HGNC:4704]
2996	71.37573279	-0.166730977	0.34924718	-0.47740107	0.633076553	0.777299115	GYPE	glycophorin E (MNS blood group) [Source:HGNC Symbol;Acc:HGNC:4705]
2997	1273.102076	-0.064807587	0.115661	-0.560323586	0.575258743	0.733874393	GYS1	glycogen synthase 1 [Source:HGNC Symbol;Acc:HGNC:4706]
2998	175.5620229	2.145341878	0.495290765	4.331479667	1.48E-05	0.000343585	GYS2	glycogen synthase 2 [Source:HGNC Symbol;Acc:HGNC:4707]
2999	124.1113461	0.488593833	0.480057495	1.017781908	0.308781612	0.500507245	GZMH	granzyme H [Source:HGNC Symbol;Acc:HGNC:4710]
3000	154.0826028	-0.886941913	0.346864004	-2.557030717	0.010556989	0.050081156	GUCY2D	guanylate cyclase 2D, retinal [Source:HGNC Symbol;Acc:HGNC:4689]
3001	321.409256	0.129382473	0.611593518	0.211549778	0.832458294	0.907752138	GZMA	granzyme A [Source:HGNC Symbol;Acc:HGNC:4708]
3002	90.91564384	-0.446453165	0.560935154	-0.795908692	0.426085109	0.611969905	GZMB	granzyme B [Source:HGNC Symbol;Acc:HGNC:4709]
3003	518.8642327	0.513479563	0.821962941	0.624699165	0.532168521	0.700799795	GZMK	granzyme K [Source:HGNC Symbol;Acc:HGNC:4711]
3004	89.9525917	0.560367059	0.613101831	0.913986927	0.360723715	0.550636489	GZMM	granzyme M [Source:HGNC Symbol;Acc:HGNC:4712]
3005	7007.909554	0.417824842	0.201929515	2.069161815	0.038530905	0.123760056	H1-0	H1.0 linker histone [Source:HGNC Symbol;Acc:HGNC:4714]
3006	1233.002019	0.912038101	0.442042282	2.063237245	0.039090093	0.124810349	H1-2	H1.2 linker histone, cluster member [Source:HGNC Symbol;Acc:HGNC:4716]
3007	3.342848309	-0.407204963	0.788025342	-0.516740949	0.605337007	0.756979064	H1-3	H1.3 linker histone, cluster member [Source:HGNC Symbol;Acc:HGNC:4717]
3008	5.561039113	2.129884372	0.79116867	2.692073704	0.007100925	0.037743281	H1-4	H1.4 linker histone, cluster member [Source:HGNC Symbol;Acc:HGNC:4718]
3009	0.46630548	-0.062141903	1.556790643	-0.039916673	0.968159559	NA	H1-5	H1.5 linker histone, cluster member [Source:HGNC Symbol;Acc:HGNC:4719]
3010	0.642854061	-0.20698774	1.208667994	-0.171252769	0.864025017	NA	H1-6	H1.6 linker histone, cluster member [Source:HGNC Symbol;Acc:HGNC:4720]
3012	65.40136475	-0.548720031	0.419807679	-1.307074781	0.191187315	0.365704357	H2AC8	H2A clustered histone 8 [Source:HGNC Symbol;Acc:HGNC:4724]
3013	4.429571727	-0.081511471	0.533432014	-0.152805735	0.878551475	0.934829266	H2AC7	H2A clustered histone 7 [Source:HGNC Symbol;Acc:HGNC:4729]
3014	852.1295845	-0.313102097	0.192904714	-1.623091991	0.104569742	0.245699901	H2AX	H2A.X variant histone [Source:HGNC Symbol;Acc:HGNC:4739]
3015	2845.093467	0.386210143	0.205716547	1.877389785	0.060464691	0.169076411	H2AZ1	H2A.Z variant histone 1 [Source:HGNC Symbol;Acc:HGNC:4741]
3017	523.3473758	-0.041831506	0.337066189	-0.124104722	0.90123236	0.947604279	H2BC5	H2B clustered histone 5 [Source:HGNC Symbol;Acc:HGNC:4747]
3020	10916.78191	0.003856925	0.112988425	0.034135573	0.972769042	0.986407898	H3-3A	H3.3 histone A [Source:HGNC Symbol;Acc:HGNC:4764]
3021	23129.36816	-0.013410306	0.153562307	-0.087328108	0.930410713	0.964658329	H3-3B	H3.3 histone B [Source:HGNC Symbol;Acc:HGNC:4765]
3024	1.262798655	0.292170309	0.841224708	0.347315415	0.728354371	0.843132635	H1-1	H1.1 linker histone, cluster member [Source:HGNC Symbol;Acc:HGNC:4715]
3026	0.722769235	-0.396673583	1.088187766	-0.36452678	0.71546468	NA	HABP2	hyaluronan binding protein 2 [Source:HGNC Symbol;Acc:HGNC:4798]
3028	1533.466308	0.459953488	0.13959959	3.294805436	0.000984898	0.008914139	HSD17B10	hydroxysteroid 17-beta dehydrogenase 10 [Source:HGNC Symbol;Acc:HGNC:4800]
3029	1463.226041	-0.419071489	0.230040964	-1.821725497	0.068496647	0.184248844	HAGH	hydroxyacylglutathione hydrolase [Source:HGNC Symbol;Acc:HGNC:4805]
3030	5853.486779	0.188587437	0.089808138	2.099892511	0.035738298	0.11737161	HADHA	hydroxyacyl-CoA dehydrogenase trifunctional multienzyme complex subunit alpha [Source:HGNC Symbol;Acc:HGNC:4801]
3032	4909.690566	0.068939211	0.103581155	0.665557463	0.505694003	0.67909653	HADHB	hydroxyacyl-CoA dehydrogenase trifunctional multienzyme complex subunit beta [Source:HGNC Symbol;Acc:HGNC:4803]
3033	1645.946025	0.069057823	0.124377827	0.555226162	0.578739976	0.736618608	HADH	hydroxyacyl-CoA dehydrogenase [Source:HGNC Symbol;Acc:HGNC:4799]
3034	15.37537631	0.877526228	0.331173474	2.649747932	0.008055184	0.041316959	HAL	histidine ammonia-lyase [Source:HGNC Symbol;Acc:HGNC:4806]
3035	1876.542599	-0.236273356	0.103305821	-2.287125284	0.022188511	0.084739756	HARS1	histidyl-tRNA synthetase 1 [Source:HGNC Symbol;Acc:HGNC:4816]
3036	25.78905059	-2.418905453	0.816369736	-2.963002359	0.003046542	0.020411108	HAS1	hyaluronan synthase 1 [Source:HGNC Symbol;Acc:HGNC:4818]
3037	166.1809313	-0.730028129	0.479200402	-1.52342971	0.127651234	0.281414766	HAS2	hyaluronan synthase 2 [Source:HGNC Symbol;Acc:HGNC:4819]
[truncated: 20,753 more rows]
