# Supplementary material for: Integrative Bioinformatics Analysis Reveals COL13A1 and COL23A1 as Potential Diagnostic and Prognostic Biomarkers in Thyroid Cancer
Source: Health Sci Rep. 2026 Jun 15;9(6):e72617. doi: 10.1002/hsr2.72617 (PMC13266370; doi:10.1002/hsr2.72617)
Supplement: Supplementary file 3 — Supporting File 3 [file HSR2-9-e72617-s001.csv]

			Table S3. List of DEGs across GSE150899.
Gene_ID	baseMean	log2FoldChange	lfcSE	stat	pvalue	padj	Gene_Symbol	Gene_Description
1	98.76821448	0.894017746	0.194945636	4.585984925	4.52E-06	6.07E-05	A1BG	alpha-1-B glycoprotein [Source:HGNC Symbol;Acc:HGNC:5]
2	10606.46134	-0.023752589	0.171987676	-0.138106345	0.890156372	0.941112964	A2M	alpha-2-macroglobulin [Source:HGNC Symbol;Acc:HGNC:7]
3	5.419581794	-0.473982586	0.435264822	-1.088952201	0.276174965	0.458330235		alpha-2-macroglobulin pseudogene 1 [Source:NCBI gene (formerly Entrezgene);Acc:3]
9	65.90789135	-0.32076953	0.245279588	-1.307770994	0.190950995	0.358351965	NAT1	N-acetyltransferase 1 [Source:HGNC Symbol;Acc:HGNC:7645]
10	0.641157474	-0.001904627	1.318688131	-0.001444335	0.998847588	0.999526026	NAT2	N-acetyltransferase 2 [Source:HGNC Symbol;Acc:HGNC:7646]
12	207.6059233	0.241762644	0.558803301	0.43264355	0.665273746	0.798680361	SERPINA3	serpin family A member 3 [Source:HGNC Symbol;Acc:HGNC:16]
13	3.394711054	-3.539973963	0.941335783	-3.760585783	0.000169516	0.001359028	AADAC	arylacetamide deacetylase [Source:HGNC Symbol;Acc:HGNC:17]
14	1408.260992	0.044325986	0.095053471	0.466326853	0.640981561	0.780940087	AAMP	angio associated migratory cell protein [Source:HGNC Symbol;Acc:HGNC:18]
15	21.77266473	-0.59252072	0.497525045	-1.190936468	0.233678527	0.410527023	AANAT	aralkylamine N-acetyltransferase [Source:HGNC Symbol;Acc:HGNC:19]
16	1937.573588	-0.272258642	0.135779053	-2.005159376	0.044946012	0.125672353	AARS1	alanyl-tRNA synthetase 1 [Source:HGNC Symbol;Acc:HGNC:20]
18	1912.035926	-0.621829424	0.235036219	-2.645674898	0.008152813	0.033315306	ABAT	4-aminobutyrate aminotransferase [Source:HGNC Symbol;Acc:HGNC:23]
19	1179.126612	0.492974302	0.247448559	1.992229432	0.04634589	0.128400257	ABCA1	ATP binding cassette subfamily A member 1 [Source:HGNC Symbol;Acc:HGNC:29]
20	3906.473344	0.392154826	0.193082803	2.031018919	0.042253075	0.120131212	ABCA2	ATP binding cassette subfamily A member 2 [Source:HGNC Symbol;Acc:HGNC:32]
21	1243.62103	-0.173950901	0.181726141	-0.957214525	0.338458987	0.524821872	ABCA3	ATP binding cassette subfamily A member 3 [Source:HGNC Symbol;Acc:HGNC:33]
22	402.4782844	0.135586283	0.080626081	1.681667798	0.092633276	0.21405191	ABCB7	ATP binding cassette subfamily B member 7 [Source:HGNC Symbol;Acc:HGNC:48]
23	1095.973791	0.026006748	0.144179132	0.18037803	0.856855801	0.920574213	ABCF1	ATP binding cassette subfamily F member 1 [Source:HGNC Symbol;Acc:HGNC:70]
24	47.43206106	0.850213874	0.212995151	3.991705304	6.56E-05	0.00060718	ABCA4	ATP binding cassette subfamily A member 4 [Source:HGNC Symbol;Acc:HGNC:34]
25	2448.816058	0.117435224	0.124040054	0.946752444	0.34376494	0.530094764	ABL1	ABL proto-oncogene 1, non-receptor tyrosine kinase [Source:HGNC Symbol;Acc:HGNC:76]
26	26.69225552	1.72878821	0.492429884	3.510729683	0.000446879	0.003100934	AOC1	amine oxidase copper containing 1 [Source:HGNC Symbol;Acc:HGNC:80]
27	590.5142608	0.538948116	0.222656644	2.420534625	0.015497703	0.055126135	ABL2	ABL proto-oncogene 2, non-receptor tyrosine kinase [Source:HGNC Symbol;Acc:HGNC:77]
28	1276.322811	-0.197994742	0.284927637	-0.694894828	0.487121214	0.662435848	ABO	ABO, alpha 1-3-N-acetylgalactosaminyltransferase and alpha 1-3-galactosyltransferase [Source:HGNC Symbol;Acc:HGNC:79]
29	1625.116237	1.148028621	0.151383683	7.583569125	3.36E-14	3.00E-12	ABR	ABR activator of RhoGEF and GTPase [Source:HGNC Symbol;Acc:HGNC:81]
30	903.6116442	0.408429266	0.121090214	3.372933733	0.000743718	0.004782647	ACAA1	acetyl-CoA acyltransferase 1 [Source:HGNC Symbol;Acc:HGNC:82]
31	548.5470077	0.072796201	0.122947758	0.592090512	0.55378998	0.716536365	ACACA	acetyl-CoA carboxylase alpha [Source:HGNC Symbol;Acc:HGNC:84]
32	942.8698498	-0.90068902	0.319520281	-2.81887903	0.004819168	0.021939219	ACACB	acetyl-CoA carboxylase beta [Source:HGNC Symbol;Acc:HGNC:85]
33	502.3803787	-0.638743853	0.306699538	-2.082637152	0.03728431	0.109324185	ACADL	acyl-CoA dehydrogenase long chain [Source:HGNC Symbol;Acc:HGNC:88]
34	841.7297636	-0.716703727	0.1439355	-4.979339548	6.38E-07	1.10E-05	ACADM	acyl-CoA dehydrogenase medium chain [Source:HGNC Symbol;Acc:HGNC:89]
35	348.6616778	-0.211678371	0.171057708	-1.237467601	0.215913535	0.389394901	ACADS	acyl-CoA dehydrogenase short chain [Source:HGNC Symbol;Acc:HGNC:90]
36	508.0899868	-0.717381581	0.131887634	-5.439339242	5.35E-08	1.24E-06	ACADSB	acyl-CoA dehydrogenase short/branched chain [Source:HGNC Symbol;Acc:HGNC:91]
37	7601.139001	0.431939971	0.169978766	2.541140758	0.011049143	0.042373521	ACADVL	acyl-CoA dehydrogenase very long chain [Source:HGNC Symbol;Acc:HGNC:92]
38	811.1868053	-0.759547708	0.163028573	-4.658985204	3.18E-06	4.47E-05	ACAT1	acetyl-CoA acetyltransferase 1 [Source:HGNC Symbol;Acc:HGNC:93]
39	231.3952446	0.009031643	0.142902095	0.063201614	0.949605959	0.97349605	ACAT2	acetyl-CoA acetyltransferase 2 [Source:HGNC Symbol;Acc:HGNC:94]
40	1.561371044	2.136182852	0.821947782	2.598927692	0.009351547	0.037087066	ASIC2	acid sensing ion channel subunit 2 [Source:HGNC Symbol;Acc:HGNC:99]
41	27.66564865	0.717154699	0.335929194	2.134838862	0.032774175	0.098808848	ASIC1	acid sensing ion channel subunit 1 [Source:HGNC Symbol;Acc:HGNC:100]
43	101.2863913	0.225623265	0.563148647	0.400646022	0.688680757	0.813612879	ACHE	acetylcholinesterase (Yt blood group) [Source:HGNC Symbol;Acc:HGNC:108]
47	1585.878666	0.126046428	0.127888803	0.985593933	0.324332416	0.509717857	ACLY	ATP citrate lyase [Source:HGNC Symbol;Acc:HGNC:115]
48	1202.207384	0.631234103	0.279237049	2.260567161	0.023786073	0.077112315	ACO1	aconitase 1 [Source:HGNC Symbol;Acc:HGNC:117]
49	13.52237574	-0.019319118	0.380795005	-0.050733644	0.959537767	0.978800607	ACR	acrosin [Source:HGNC Symbol;Acc:HGNC:126]
50	1558.98421	-0.014750238	0.159901352	-0.092245864	0.926502699	0.961351073	ACO2	aconitase 2 [Source:HGNC Symbol;Acc:HGNC:118]
51	715.1190686	0.31086431	0.134967478	2.303253452	0.021264587	0.070688937	ACOX1	acyl-CoA oxidase 1 [Source:HGNC Symbol;Acc:HGNC:119]
52	1142.251862	-0.062770945	0.07816308	-0.803076658	0.421930428	0.605346156	ACP1	acid phosphatase 1 [Source:HGNC Symbol;Acc:HGNC:122]
53	575.0281638	0.394051301	0.144041848	2.735672349	0.006225298	0.02684481	ACP2	acid phosphatase 2, lysosomal [Source:HGNC Symbol;Acc:HGNC:123]
54	529.0431757	1.037994559	0.438310613	2.368171178	0.017876263	0.061801159	ACP5	acid phosphatase 5, tartrate resistant [Source:HGNC Symbol;Acc:HGNC:124]
55	64.85817089	0.348647329	0.275498641	1.265513789	0.205687209	0.376873522	ACP3	acid phosphatase 3 [Source:HGNC Symbol;Acc:HGNC:125]
56	1.255732045	0.128863587	0.675245894	0.190839497	0.848651343	0.916129751	ACRV1	acrosomal vesicle protein 1 [Source:HGNC Symbol;Acc:HGNC:127]
58	8.260749832	-0.078636389	0.707830128	-0.111095001	0.911541013	0.953326609	ACTA1	actin alpha 1, skeletal muscle [Source:HGNC Symbol;Acc:HGNC:129]
59	3351.048339	0.753504371	0.357557764	2.107364029	0.035086037	0.104210767	ACTA2	actin alpha 2, smooth muscle [Source:HGNC Symbol;Acc:HGNC:130]
60	56707.0396	0.226519502	0.23169836	0.977648278	0.328248311	0.513759975	ACTB	actin beta [Source:HGNC Symbol;Acc:HGNC:132]
70	16.46703325	0.42524545	0.56107086	0.757917547	0.448500345	0.629108725	ACTC1	actin alpha cardiac muscle 1 [Source:HGNC Symbol;Acc:HGNC:143]
71	39285.51588	0.497885719	0.159827578	3.115142734	0.001838559	0.010086386	ACTG1	actin gamma 1 [Source:HGNC Symbol;Acc:HGNC:144]
72	320.1470804	0.622162894	0.633329294	0.98236873	0.325918226	0.511273443	ACTG2	actin gamma 2, smooth muscle [Source:HGNC Symbol;Acc:HGNC:145]
81	8248.536574	0.496536972	0.12721435	3.90315221	9.49E-05	0.000832665	ACTN4	actinin alpha 4 [Source:HGNC Symbol;Acc:HGNC:166]
86	545.4438475	0.045283646	0.085245262	0.531215993	0.595269111	0.747839588	ACTL6A	actin like 6A [Source:HGNC Symbol;Acc:HGNC:24124]
87	2415.916528	1.277088226	0.169727455	7.524346759	5.30E-14	4.53E-12	ACTN1	actinin alpha 1 [Source:HGNC Symbol;Acc:HGNC:163]
88	14.1367615	-1.028330611	0.529856027	-1.940773642	0.052285739	0.140723471	ACTN2	actinin alpha 2 [Source:HGNC Symbol;Acc:HGNC:164]
89	3.778944814	-0.4466097	0.4779483	-0.934430984	0.350081621	0.536920772	ACTN3	actinin alpha 3 [Source:HGNC Symbol;Acc:HGNC:165]
90	1563.0819	0.821235158	0.192828728	4.258883859	2.05E-05	0.000224489	ACVR1	activin A receptor type 1 [Source:HGNC Symbol;Acc:HGNC:171]
91	470.209683	-0.26115102	0.104674527	-2.494886082	0.012599757	0.046914437	ACVR1B	activin A receptor type 1B [Source:HGNC Symbol;Acc:HGNC:172]
92	300.8759975	0.009998332	0.113672415	0.087957415	0.929910523	0.963212953	ACVR2A	activin A receptor type 2A [Source:HGNC Symbol;Acc:HGNC:173]
93	234.2339533	0.126505327	0.145394542	0.870083052	0.384255019	0.570589048	ACVR2B	activin A receptor type 2B [Source:HGNC Symbol;Acc:HGNC:174]
94	518.688215	-0.148739782	0.213604413	-0.696332905	0.486220371	0.662010715	ACVRL1	activin A receptor like type 1 [Source:HGNC Symbol;Acc:HGNC:175]
95	246.5220902	0.852970189	0.172110595	4.955942368	7.20E-07	1.22E-05	ACY1	aminoacylase 1 [Source:HGNC Symbol;Acc:HGNC:177]
97	118.9179188	-0.300756117	0.196248338	-1.532528222	0.125392139	0.266136548	ACYP1	acylphosphatase 1 [Source:HGNC Symbol;Acc:HGNC:179]
98	183.3594122	-0.233879311	0.105521921	-2.216404979	0.026663779	0.0845153	ACYP2	acylphosphatase 2 [Source:HGNC Symbol;Acc:HGNC:180]
100	183.1442925	0.244642033	0.357493206	0.684326384	0.49376909	0.667751217	ADA	adenosine deaminase [Source:HGNC Symbol;Acc:HGNC:186]
101	402.4387709	0.513857039	0.431522167	1.190801025	0.233731707	0.4105912	ADAM8	ADAM metallopeptidase domain 8 [Source:HGNC Symbol;Acc:HGNC:215]
102	1946.144569	-0.257168475	0.127131165	-2.02285942	0.043087643	0.12187979	ADAM10	ADAM metallopeptidase domain 10 [Source:HGNC Symbol;Acc:HGNC:188]
103	3342.108263	0.077275342	0.186151274	0.415121211	0.678053172	0.80718499	ADAR	adenosine deaminase RNA specific [Source:HGNC Symbol;Acc:HGNC:225]
104	556.984354	0.701218559	0.193089276	3.631576931	0.000281695	0.002095866	ADARB1	adenosine deaminase RNA specific B1 [Source:HGNC Symbol;Acc:HGNC:226]
105	12.33039726	1.022841872	0.536918986	1.905020867	0.056777359	0.14958373	ADARB2	adenosine deaminase RNA specific B2 (inactive) [Source:HGNC Symbol;Acc:HGNC:227]
107	261.5735151	-0.599236588	0.328001005	-1.826935221	0.06770951	0.169632844	ADCY1	adenylate cyclase 1 [Source:HGNC Symbol;Acc:HGNC:232]
108	15.145348	0.059060805	0.346577868	0.170411356	0.864686642	0.925189868	ADCY2	adenylate cyclase 2 [Source:HGNC Symbol;Acc:HGNC:233]
109	510.6662157	0.100799585	0.174656366	0.577130898	0.563851033	0.725097504	ADCY3	adenylate cyclase 3 [Source:HGNC Symbol;Acc:HGNC:234]
111	92.92032077	0.279825877	0.389841222	0.717794479	0.472884018	0.650621407	ADCY5	adenylate cyclase 5 [Source:HGNC Symbol;Acc:HGNC:236]
112	876.0151549	-0.0129119	0.157179676	-0.082147391	0.934529508	0.965775781	ADCY6	adenylate cyclase 6 [Source:HGNC Symbol;Acc:HGNC:237]
113	688.9785335	0.691315708	0.4002429	1.727240403	0.084124498	0.199246201	ADCY7	adenylate cyclase 7 [Source:HGNC Symbol;Acc:HGNC:238]
114	94.2219566	6.411240168	0.710612986	9.022126383	1.84E-19	3.44E-17	ADCY8	adenylate cyclase 8 [Source:HGNC Symbol;Acc:HGNC:239]
115	1252.899231	-0.58019081	0.197014559	-2.94491338	0.003230451	0.015937769	ADCY9	adenylate cyclase 9 [Source:HGNC Symbol;Acc:HGNC:240]
116	12.06481086	1.910670128	0.69622831	2.744315478	0.006063723	0.026284874	ADCYAP1	adenylate cyclase activating polypeptide 1 [Source:HGNC Symbol;Acc:HGNC:241]
117	38.45424636	-1.258211556	0.284522557	-4.422185611	9.77E-06	0.00011848	ADCYAP1R1	ADCYAP receptor type I [Source:HGNC Symbol;Acc:HGNC:242]
118	4079.574873	0.243950265	0.088305256	2.762579225	0.005734664	0.025168419	ADD1	adducin 1 [Source:HGNC Symbol;Acc:HGNC:243]
119	51.78326713	0.748144031	0.53652048	1.394437042	0.163185669	0.320806308	ADD2	adducin 2 [Source:HGNC Symbol;Acc:HGNC:244]
120	3646.878188	-0.884361814	0.180980513	-4.886502968	1.03E-06	1.67E-05	ADD3	adducin 3 [Source:HGNC Symbol;Acc:HGNC:245]
123	584.8012161	0.389990712	0.222148426	1.75554119	0.079166782	0.190769816	PLIN2	perilipin 2 [Source:HGNC Symbol;Acc:HGNC:248]
124	6.215727119	-0.785625766	0.380411312	-2.065200854	0.038904	0.112729143	ADH1A	alcohol dehydrogenase 1A (class I), alpha polypeptide [Source:HGNC Symbol;Acc:HGNC:249]
125	610.9515364	-0.807275138	0.602608767	-1.339633909	0.180364394	0.344326638	ADH1B	alcohol dehydrogenase 1B (class I), beta polypeptide [Source:HGNC Symbol;Acc:HGNC:250]
126	22.64476002	-1.434322357	0.431017223	-3.327761125	0.000875469	0.005461859	ADH1C	alcohol dehydrogenase 1C (class I), gamma polypeptide [Source:HGNC Symbol;Acc:HGNC:251]
127	1.531527198	-0.939624181	0.686845431	-1.368028581	0.17130313	0.332401064	ADH4	alcohol dehydrogenase 4 (class II), pi polypeptide [Source:HGNC Symbol;Acc:HGNC:252]
128	1578.719176	-0.658111759	0.121927865	-5.397550093	6.76E-08	1.52E-06	ADH5	alcohol dehydrogenase 5 (class III), chi polypeptide [Source:HGNC Symbol;Acc:HGNC:253]
130	12.24141778	-0.930593231	0.308903897	-3.012565522	0.002590495	0.013370802	ADH6	alcohol dehydrogenase 6 (class V) [Source:HGNC Symbol;Acc:HGNC:255]
132	792.3088701	0.592837478	0.146126325	4.057020377	4.97E-05	0.000481515	ADK	adenosine kinase [Source:HGNC Symbol;Acc:HGNC:257]
133	420.7239508	0.529408725	0.358605456	1.476298578	0.139863756	0.288341841	ADM	adrenomedullin [Source:HGNC Symbol;Acc:HGNC:259]
134	372.026628	2.361883324	0.313933212	7.523521678	5.33E-14	4.54E-12	ADORA1	adenosine A1 receptor [Source:HGNC Symbol;Acc:HGNC:262]
135	59.12372992	-0.097822997	0.449719318	-0.217520113	0.827803034	0.903809439	ADORA2A	adenosine A2a receptor [Source:HGNC Symbol;Acc:HGNC:263]
136	24.10833322	-0.060250914	0.257101544	-0.234346762	0.814715786	0.895906797	ADORA2B	adenosine A2b receptor [Source:HGNC Symbol;Acc:HGNC:264]
140	31.63435575	0.667275846	0.312371544	2.136160796	0.03266631	0.098565475	ADORA3	adenosine A3 receptor [Source:HGNC Symbol;Acc:HGNC:268]
141	253.0040015	-0.03251289	0.191250501	-0.170001593	0.865008884	0.925392179	ADPRH	ADP-ribosylarginine hydrolase [Source:HGNC Symbol;Acc:HGNC:269]
142	1901.651588	0.01811567	0.289073483	0.062668046	0.950030843	0.973786515	PARP1	poly(ADP-ribose) polymerase 1 [Source:HGNC Symbol;Acc:HGNC:270]
143	2999.262819	0.984185421	0.158146364	6.223256725	4.87E-10	1.85E-08	PARP4	poly(ADP-ribose) polymerase family member 4 [Source:HGNC Symbol;Acc:HGNC:271]
146	7.113019899	-0.101448151	0.404268536	-0.250942485	0.801858577	0.887377127	ADRA1D	adrenoceptor alpha 1D [Source:HGNC Symbol;Acc:HGNC:280]
147	79.1446352	2.403414036	0.290238678	8.280819261	1.22E-16	1.56E-14	ADRA1B	adrenoceptor alpha 1B [Source:HGNC Symbol;Acc:HGNC:278]
148	28.0318933	0.881815069	0.531435741	1.659307045	0.097053936	0.221944515	ADRA1A	adrenoceptor alpha 1A [Source:HGNC Symbol;Acc:HGNC:277]
150	273.0745395	0.197279126	0.449963863	0.438433265	0.661072237	0.796004508	ADRA2A	adrenoceptor alpha 2A [Source:HGNC Symbol;Acc:HGNC:281]
151	43.41537632	0.548227671	0.404938609	1.35385379	0.175783029	0.338269977	ADRA2B	adrenoceptor alpha 2B [Source:HGNC Symbol;Acc:HGNC:282]
152	25.06736126	1.829631598	0.40907788	4.472575241	7.73E-06	9.68E-05	ADRA2C	adrenoceptor alpha 2C [Source:HGNC Symbol;Acc:HGNC:283]
153	8.84870893	0.16470783	0.405247015	0.406438107	0.684420725	0.811109469	ADRB1	adrenoceptor beta 1 [Source:HGNC Symbol;Acc:HGNC:285]
154	63.03628866	-0.274847676	0.400045121	-0.68704169	0.492056457	0.666465539	ADRB2	adrenoceptor beta 2 [Source:HGNC Symbol;Acc:HGNC:286]
155	4.311906663	3.475212402	0.938344268	3.70355798	0.000212597	0.001650222	ADRB3	adrenoceptor beta 3 [Source:HGNC Symbol;Acc:HGNC:288]
156	2417.063464	0.788233402	0.319926329	2.463796599	0.01374741	0.050146329	GRK2	G protein-coupled receptor kinase 2 [Source:HGNC Symbol;Acc:HGNC:289]
157	599.054718	-0.04926546	0.213933205	-0.23028431	0.817870852	0.897584494	GRK3	G protein-coupled receptor kinase 3 [Source:HGNC Symbol;Acc:HGNC:290]
158	671.8618656	0.114115147	0.139351062	0.818904034	0.412841168	0.59748994	ADSL	adenylosuccinate lyase [Source:HGNC Symbol;Acc:HGNC:291]
159	1209.912754	0.477708247	0.204679704	2.333930716	0.01959935	0.066461195	ADSS2	adenylosuccinate synthase 2 [Source:HGNC Symbol;Acc:HGNC:292]
160	1454.133195	0.563344365	0.115364758	4.88315823	1.04E-06	1.70E-05	AP2A1	adaptor related protein complex 2 subunit alpha 1 [Source:HGNC Symbol;Acc:HGNC:561]
161	1186.9721	0.277401202	0.15499498	1.789743143	0.073495213	0.180776323	AP2A2	adaptor related protein complex 2 subunit alpha 2 [Source:HGNC Symbol;Acc:HGNC:562]
162	1918.326702	0.268929078	0.225984409	1.190033768	0.23403312	0.410976021	AP1B1	adaptor related protein complex 1 subunit beta 1 [Source:HGNC Symbol;Acc:HGNC:554]
163	4054.560728	0.048442263	0.107886584	0.449011005	0.653423718	0.790003441	AP2B1	adaptor related protein complex 2 subunit beta 1 [Source:HGNC Symbol;Acc:HGNC:563]
164	1662.754216	-0.228724116	0.101384862	-2.2559987	0.024070713	0.077844024	AP1G1	adaptor related protein complex 1 subunit gamma 1 [Source:HGNC Symbol;Acc:HGNC:555]
165	4307.859088	1.242689885	0.312718813	3.973825149	7.07E-05	0.000647462	AEBP1	AE binding protein 1 [Source:HGNC Symbol;Acc:HGNC:303]
166	7682.888994	0.502091856	0.133463777	3.762008449	0.000168554	0.001354308	TLE5	TLE family member 5, transcriptional modulator [Source:HGNC Symbol;Acc:HGNC:307]
172	503.3067179	0.571910872	0.209263908	2.732964692	0.006276706	0.027012801	AFG3L1P	AFG3 like matrix AAA peptidase subunit 1, pseudogene [Source:HGNC Symbol;Acc:HGNC:314]
174	0.381824392	0.818360108	1.288259352	0.635244842	0.525268742	NA	AFP	alpha fetoprotein [Source:HGNC Symbol;Acc:HGNC:317]
175	536.5735325	0.046352795	0.148386395	0.312379008	0.754752502	0.856307273	AGA	aspartylglucosaminidase [Source:HGNC Symbol;Acc:HGNC:318]
176	50.12023445	2.213782357	0.436651676	5.069904639	3.98E-07	7.29E-06	ACAN	aggrecan [Source:HGNC Symbol;Acc:HGNC:319]
177	752.1155382	-0.104351118	0.280758775	-0.371675355	0.710134576	0.82710964	AGER	advanced glycosylation end-product specific receptor [Source:HGNC Symbol;Acc:HGNC:320]
178	567.4522019	-0.55127685	0.150552561	-3.661690283	0.000250557	0.001895748	AGL	amylo-alpha-1,6-glucosidase and 4-alpha-glucanotransferase [Source:HGNC Symbol;Acc:HGNC:321]
181	1.436158726	0.531608742	0.686103598	0.774822845	0.438444348	0.620334166	AGRP	agouti related neuropeptide [Source:HGNC Symbol;Acc:HGNC:330]
182	1684.369	0.115965295	0.179593779	0.645708862	0.51846792	0.688335679	JAG1	jagged canonical Notch ligand 1 [Source:HGNC Symbol;Acc:HGNC:6188]
183	216.3371349	1.357666221	0.486316309	2.791734921	0.005242629	0.023451783	AGT	angiotensinogen [Source:HGNC Symbol;Acc:HGNC:333]
185	114.225127	-1.549184374	0.508898662	-3.044190307	0.002333075	0.012254444	AGTR1	angiotensin II receptor type 1 [Source:HGNC Symbol;Acc:HGNC:336]
186	0.954113141	-1.688092263	1.163736959	-1.450578887	0.146897158	0.298122685	AGTR2	angiotensin II receptor type 2 [Source:HGNC Symbol;Acc:HGNC:338]
187	553.4133608	0.948412249	0.296482708	3.198878795	0.001379632	0.007988006	APLNR	apelin receptor [Source:HGNC Symbol;Acc:HGNC:339]
189	0.527459979	0.983541773	1.30127366	0.755830079	0.44975108	0.630254564	AGXT	alanine--glyoxylate aminotransferase [Source:HGNC Symbol;Acc:HGNC:341]
190	0.541050843	0.670582804	1.400181256	0.478925712	0.631991479	0.774566794	NR0B1	nuclear receptor subfamily 0 group B member 1 [Source:HGNC Symbol;Acc:HGNC:7960]
191	1791.238508	0.117959092	0.131305659	0.898354974	0.368996333	0.555828466	AHCY	adenosylhomocysteinase [Source:HGNC Symbol;Acc:HGNC:343]
196	2363.954709	0.614957392	0.228423684	2.692178767	0.007098688	0.029899289	AHR	aryl hydrocarbon receptor [Source:HGNC Symbol;Acc:HGNC:348]
197	0.321881074	0.67331665	1.286249879	0.523472663	0.60064537	NA	AHSG	alpha 2-HS glycoprotein [Source:HGNC Symbol;Acc:HGNC:349]
199	279.7824394	0.742091616	0.414053181	1.792261597	0.073091072	0.180041373	AIF1	allograft inflammatory factor 1 [Source:HGNC Symbol;Acc:HGNC:352]
202	670.604063	-0.087246863	0.266946881	-0.326832301	0.743794727	0.849925745	CRYBG1	crystallin beta-gamma domain containing 1 [Source:HGNC Symbol;Acc:HGNC:356]
203	1329.377745	1.253580501	0.209176888	5.992920695	2.06E-09	6.70E-08	AK1	adenylate kinase 1 [Source:HGNC Symbol;Acc:HGNC:361]
204	2475.182797	-0.151033335	0.080984698	-1.864961388	0.062186817	0.159595068	AK2	adenylate kinase 2 [Source:HGNC Symbol;Acc:HGNC:362]
205	154.6041886	0.350502269	0.220497414	1.589598093	0.111925427	0.246042459	AK4	adenylate kinase 4 [Source:HGNC Symbol;Acc:HGNC:363]
207	2105.401816	0.446993579	0.099746443	4.481298441	7.42E-06	9.36E-05	AKT1	AKT serine/threonine kinase 1 [Source:HGNC Symbol;Acc:HGNC:391]
208	4067.271356	-0.040033866	0.139962012	-0.286033802	0.774852232	0.869210686	AKT2	AKT serine/threonine kinase 2 [Source:HGNC Symbol;Acc:HGNC:392]
210	1347.402787	0.014161221	0.15604973	0.090748131	0.927692725	0.962075188	ALAD	aminolevulinate dehydratase [Source:HGNC Symbol;Acc:HGNC:395]
211	608.6270978	0.027288096	0.136293455	0.200215751	0.841311849	0.912045002	ALAS1	5'-aminolevulinate synthase 1 [Source:HGNC Symbol;Acc:HGNC:396]
212	2.968108775	-1.256159408	0.519897936	-2.416165405	0.015684934	0.055628673	ALAS2	5'-aminolevulinate synthase 2 [Source:HGNC Symbol;Acc:HGNC:397]
213	10.87261546	-0.545207435	0.357837549	-1.523617175	0.12760437	0.269336533	ALB	albumin [Source:HGNC Symbol;Acc:HGNC:399]
214	2785.04317	-0.146206033	0.225937494	-0.647108326	0.517561837	0.687529654	ALCAM	activated leukocyte cell adhesion molecule [Source:HGNC Symbol;Acc:HGNC:400]
215	306.5695171	0.188659901	0.187251852	1.007519549	0.313685168	0.498785512	ABCD1	ATP binding cassette subfamily D member 1 [Source:HGNC Symbol;Acc:HGNC:61]
216	2914.536954	-1.737019903	0.247551766	-7.016794632	2.27E-12	1.46E-10	ALDH1A1	aldehyde dehydrogenase 1 family member A1 [Source:HGNC Symbol;Acc:HGNC:402]
217	1544.710809	-0.689149407	0.213576602	-3.226708361	0.00125223	0.007363269	ALDH2	aldehyde dehydrogenase 2 family member [Source:HGNC Symbol;Acc:HGNC:404]
218	12.11610931	0.115460977	0.320959203	0.359737237	0.719043643	0.833177554	ALDH3A1	aldehyde dehydrogenase 3 family member A1 [Source:HGNC Symbol;Acc:HGNC:405]
219	227.9724917	-0.772836267	0.2170926	-3.559938324	0.000370942	0.002656996	ALDH1B1	aldehyde dehydrogenase 1 family member B1 [Source:HGNC Symbol;Acc:HGNC:407]
220	243.5755526	2.679507109	0.339978267	7.881407048	3.24E-15	3.29E-13	ALDH1A3	aldehyde dehydrogenase 1 family member A3 [Source:HGNC Symbol;Acc:HGNC:409]
221	362.8042658	2.027530169	0.231629835	8.753320429	2.07E-18	3.36E-16	ALDH3B1	aldehyde dehydrogenase 3 family member B1 [Source:HGNC Symbol;Acc:HGNC:410]
222	3.426784954	2.443644531	0.706424505	3.459172939	0.000541837	0.003656801	ALDH3B2	aldehyde dehydrogenase 3 family member B2 [Source:HGNC Symbol;Acc:HGNC:411]
223	2147.819596	-0.713360554	0.169094281	-4.218714859	2.46E-05	0.000262736	ALDH9A1	aldehyde dehydrogenase 9 family member A1 [Source:HGNC Symbol;Acc:HGNC:412]
224	2757.538533	0.639355242	0.17925196	3.566796375	0.000361372	0.002600125	ALDH3A2	aldehyde dehydrogenase 3 family member A2 [Source:HGNC Symbol;Acc:HGNC:403]
225	54.5623963	0.249942917	0.606060793	0.412405685	0.680042097	0.80835653	ABCD2	ATP binding cassette subfamily D member 2 [Source:HGNC Symbol;Acc:HGNC:66]
226	4480.662977	0.260348504	0.125833422	2.068993285	0.038546717	0.111920996	ALDOA	aldolase, fructose-bisphosphate A [Source:HGNC Symbol;Acc:HGNC:414]
229	4.767658835	0.078305823	0.522438859	0.149885143	0.880855234	0.935291012	ALDOB	aldolase, fructose-bisphosphate B [Source:HGNC Symbol;Acc:HGNC:417]
230	190.3154356	0.503781011	0.396198341	1.271537405	0.203537529	0.37441936	ALDOC	aldolase, fructose-bisphosphate C [Source:HGNC Symbol;Acc:HGNC:418]
231	720.1325355	0.304499064	0.229642844	1.32596801	0.184850294	0.349970053	AKR1B1	aldo-keto reductase family 1 member B [Source:HGNC Symbol;Acc:HGNC:381]
238	123.3409871	1.839086302	0.345390619	5.324656201	1.01E-07	2.18E-06	ALK	ALK receptor tyrosine kinase [Source:HGNC Symbol;Acc:HGNC:427]
239	124.520722	0.526387262	0.188404124	2.793926434	0.005207232	0.023340162	ALOX12	arachidonate 12-lipoxygenase, 12S type [Source:HGNC Symbol;Acc:HGNC:429]
240	1435.12499	2.111491714	0.500361273	4.219934334	2.44E-05	0.000261607	ALOX5	arachidonate 5-lipoxygenase [Source:HGNC Symbol;Acc:HGNC:435]
241	320.7122351	0.928950119	0.399169371	2.327207917	0.019954202	0.067375541	ALOX5AP	arachidonate 5-lipoxygenase activating protein [Source:HGNC Symbol;Acc:HGNC:436]
242	5.525086965	0.489910069	0.484745722	1.010653723	0.312182193	0.497061493	ALOX12B	arachidonate 12-lipoxygenase, 12R type [Source:HGNC Symbol;Acc:HGNC:430]
245	75.18117491	0.513560031	0.303873054	1.690047947	0.091018782	0.211429977		arachidonate 12-lipoxygenase pseudogene 2 [Source:NCBI gene (formerly Entrezgene);Acc:245]
246	5.348629377	-0.167622514	0.548843741	-0.305410267	0.760053703	0.8592206	ALOX15	arachidonate 15-lipoxygenase [Source:HGNC Symbol;Acc:HGNC:433]
247	450.5983604	2.407148727	0.417187832	5.769939919	7.93E-09	2.25E-07	ALOX15B	arachidonate 15-lipoxygenase type B [Source:HGNC Symbol;Acc:HGNC:434]
248	4.232058395	-0.334429737	0.760543954	-0.439724404	0.660136725	0.795273559	ALPI	alkaline phosphatase, intestinal [Source:HGNC Symbol;Acc:HGNC:437]
249	218.5741918	0.965951528	0.297230091	3.249844334	0.001154682	0.006897231	ALPL	alkaline phosphatase, biomineralization associated [Source:HGNC Symbol;Acc:HGNC:438]
250	1.99523031	-0.790460145	0.617412713	-1.280278376	0.20044725	0.370424738	ALPP	alkaline phosphatase, placental [Source:HGNC Symbol;Acc:HGNC:439]
251	1.118122435	-1.550982223	0.76497238	-2.027500945	0.042611208	0.120830181	ALPG	alkaline phosphatase, germ cell [Source:HGNC Symbol;Acc:HGNC:441]
257	89.55255841	0.407557845	0.139382297	2.924028772	0.003455328	0.016830025	ALX3	ALX homeobox 3 [Source:HGNC Symbol;Acc:HGNC:449]
258	0.509233554	-1.746558308	1.017794895	-1.716021879	0.086158038	0.202866817	AMBN	ameloblastin [Source:HGNC Symbol;Acc:HGNC:452]
259	4.320205864	-1.944674994	0.398345213	-4.881883676	1.05E-06	1.71E-05	AMBP	alpha-1-microglobulin/bikunin precursor [Source:HGNC Symbol;Acc:HGNC:453]
262	1385.74426	-0.695849216	0.171466475	-4.058223144	4.94E-05	0.000479682	AMD1	adenosylmethionine decarboxylase 1 [Source:HGNC Symbol;Acc:HGNC:457]
265	3.237855446	-0.836118056	0.666491657	-1.25450641	0.209657997	0.382169738	AMELX	amelogenin X-linked [Source:HGNC Symbol;Acc:HGNC:461]
266	2.163470203	-2.140996532	1.344319972	-1.592624209	0.111244519	0.245004416	AMELY	amelogenin Y-linked [Source:HGNC Symbol;Acc:HGNC:462]
267	1285.279147	0.345082434	0.097256466	3.548169593	0.000387918	0.002756317	AMFR	autocrine motility factor receptor [Source:HGNC Symbol;Acc:HGNC:463]
268	15.68886503	0.988586614	0.477533664	2.070192508	0.038434321	0.11171176	AMH	anti-Mullerian hormone [Source:HGNC Symbol;Acc:HGNC:464]
269	1.57884041	0.482236921	0.589012153	0.818721511	0.412945321	0.597584965	AMHR2	anti-Mullerian hormone receptor type 2 [Source:HGNC Symbol;Acc:HGNC:465]
270	36.58414785	-0.166191222	0.755134156	-0.220081718	0.825807513	0.902738231	AMPD1	adenosine monophosphate deaminase 1 [Source:HGNC Symbol;Acc:HGNC:468]
271	705.7774114	0.314587064	0.166309441	1.891576708	0.058547402	0.152970882	AMPD2	adenosine monophosphate deaminase 2 [Source:HGNC Symbol;Acc:HGNC:469]
272	385.5704481	0.029120154	0.264791533	0.109973887	0.912430085	0.953862395	AMPD3	adenosine monophosphate deaminase 3 [Source:HGNC Symbol;Acc:HGNC:470]
273	36.02447199	0.167157441	0.30731983	0.543920127	0.586496438	0.741510435	AMPH	amphiphysin [Source:HGNC Symbol;Acc:HGNC:471]
274	794.728311	-0.055529022	0.259926282	-0.213633734	0.830832691	0.905419114	BIN1	bridging integrator 1 [Source:HGNC Symbol;Acc:HGNC:1052]
275	506.3392957	-0.076910046	0.184250024	-0.417422178	0.676369635	0.805937301	AMT	aminomethyltransferase [Source:HGNC Symbol;Acc:HGNC:473]
276	92.19144276	0.999074002	0.289769242	3.447826255	0.000565117	0.003784906	AMY1A	amylase alpha 1A [Source:HGNC Symbol;Acc:HGNC:474]
277	76.82956294	0.922893228	0.318281829	2.899610167	0.00373627	0.017913134	AMY1B	amylase alpha 1B [Source:HGNC Symbol;Acc:HGNC:475]
278	90.63517785	0.919416304	0.288093077	3.191386317	0.001415918	0.008162319	AMY1C	amylase alpha 1C [Source:HGNC Symbol;Acc:HGNC:476]
279	54.04909435	0.739004892	0.295489762	2.50094923	0.012386093	0.046279007	AMY2A	amylase alpha 2A [Source:HGNC Symbol;Acc:HGNC:477]
280	1085.770429	0.52091175	0.230209781	2.262769839	0.023649881	0.076756439	AMY2B	amylase alpha 2B [Source:HGNC Symbol;Acc:HGNC:478]
283	146.6100338	-0.356072612	0.211523352	-1.683372584	0.092302987	0.213482804	ANG	angiogenin [Source:HGNC Symbol;Acc:HGNC:483]
284	234.3709098	-0.613674524	0.298680388	-2.054619413	0.039915779	0.115062312	ANGPT1	angiopoietin 1 [Source:HGNC Symbol;Acc:HGNC:484]
285	355.4366304	0.340121589	0.249653836	1.362372771	0.173080273	0.334731694	ANGPT2	angiopoietin 2 [Source:HGNC Symbol;Acc:HGNC:485]
286	44.05243787	0.051672638	0.535565027	0.096482473	0.923137393	0.959349872	ANK1	ankyrin 1 [Source:HGNC Symbol;Acc:HGNC:492]
287	823.3088499	-1.542588397	0.306653768	-5.030391134	4.89E-07	8.73E-06	ANK2	ankyrin 2 [Source:HGNC Symbol;Acc:HGNC:493]
288	1310.963958	-1.167582265	0.229057192	-5.097339467	3.44E-07	6.39E-06	ANK3	ankyrin 3 [Source:HGNC Symbol;Acc:HGNC:494]
290	352.5791569	0.733583046	0.321357533	2.282762874	0.02244434	0.073700029	ANPEP	alanyl aminopeptidase, membrane [Source:HGNC Symbol;Acc:HGNC:500]
291	726.5427734	-0.116844938	0.172460269	-0.677518009	0.498077348	0.671246634	SLC25A4	solute carrier family 25 member 4 [Source:HGNC Symbol;Acc:HGNC:10990]
292	1434.080284	-0.073979898	0.193872106	-0.381591242	0.702764582	0.822681097	SLC25A5	solute carrier family 25 member 5 [Source:HGNC Symbol;Acc:HGNC:10991]
293	7170.572197	0.164157234	0.185530969	0.884796943	0.376266159	0.562260812	SLC25A6	solute carrier family 25 member 6 [Source:HGNC Symbol;Acc:HGNC:10992]
301	17479.9599	1.061310603	0.276026134	3.844964204	0.00012057	0.001019808	ANXA1	annexin A1 [Source:HGNC Symbol;Acc:HGNC:533]
302	9698.342446	0.57128496	0.179149076	3.188880312	0.00142825	0.008221988	ANXA2	annexin A2 [Source:HGNC Symbol;Acc:HGNC:537]
306	2056.826055	-0.545487598	0.278330815	-1.959853418	0.050012926	0.136208806	ANXA3	annexin A3 [Source:HGNC Symbol;Acc:HGNC:541]
307	1559.286037	-0.259870495	0.160582523	-1.618298741	0.105598232	0.236120582	ANXA4	annexin A4 [Source:HGNC Symbol;Acc:HGNC:542]
308	6937.867619	0.427351688	0.143151013	2.98532074	0.002832811	0.014389369	ANXA5	annexin A5 [Source:HGNC Symbol;Acc:HGNC:543]
309	2704.557461	-0.104244292	0.264145032	-0.394647936	0.693102731	0.816159087	ANXA6	annexin A6 [Source:HGNC Symbol;Acc:HGNC:544]
310	2158.797723	0.09269785	0.079762822	1.16216863	0.245166975	0.424119144	ANXA7	annexin A7 [Source:HGNC Symbol;Acc:HGNC:545]
311	2424.012958	0.420578431	0.127111493	3.308736457	0.00093718	0.005804483	ANXA11	annexin A11 [Source:HGNC Symbol;Acc:HGNC:535]
312	0.549893045	1.482376445	1.548593623	0.957240443	0.338445908	0.524821872	ANXA13	annexin A13 [Source:HGNC Symbol;Acc:HGNC:536]
313	256.5216955	0.306680129	0.556381711	0.551204547	0.581493463	0.737856972	AOAH	acyloxyacyl hydrolase [Source:HGNC Symbol;Acc:HGNC:548]
314	23.89985733	-0.092396949	0.268911177	-0.343596534	0.731149732	0.841833411	AOC2	amine oxidase copper containing 2 [Source:HGNC Symbol;Acc:HGNC:549]
316	318.3114079	-1.562080603	0.421813243	-3.703251683	0.000212854	0.001651131	AOX1	aldehyde oxidase 1 [Source:HGNC Symbol;Acc:HGNC:553]
317	276.8294651	-0.068990512	0.158543105	-0.435153025	0.663451357	0.797581378	APAF1	apoptotic peptidase activating factor 1 [Source:HGNC Symbol;Acc:HGNC:576]
318	90.8040336	0.321270974	0.199141747	1.613277869	0.106684153	0.237827159	NUDT2	nudix hydrolase 2 [Source:HGNC Symbol;Acc:HGNC:8049]
319	0.717721845	-1.243832928	0.845527042	-1.471074096	0.14127108	0.290418874	APOF	apolipoprotein F [Source:HGNC Symbol;Acc:HGNC:615]
320	109.4248884	-0.850892047	0.262333279	-3.243553584	0.001180486	0.007015308	APBA1	amyloid beta precursor protein binding family A member 1 [Source:HGNC Symbol;Acc:HGNC:578]
321	168.8958421	0.296177054	0.467153701	0.63400344	0.526078577	0.694341708	APBA2	amyloid beta precursor protein binding family A member 2 [Source:HGNC Symbol;Acc:HGNC:579]
322	689.139369	0.16510476	0.185198963	0.891499376	0.372661326	0.559088204	APBB1	amyloid beta precursor protein binding family B member 1 [Source:HGNC Symbol;Acc:HGNC:581]
323	1350.574214	-0.761333341	0.195420775	-3.895866971	9.78E-05	0.000855001	APBB2	amyloid beta precursor protein binding family B member 2 [Source:HGNC Symbol;Acc:HGNC:582]
324	682.5337036	-0.457716915	0.13105606	-3.492527665	0.000478472	0.00329264	APC	APC regulator of WNT signaling pathway [Source:HGNC Symbol;Acc:HGNC:583]
326	12.11703206	2.201483623	0.890618527	2.471859227	0.013441243	0.049320773	AIRE	autoimmune regulator [Source:HGNC Symbol;Acc:HGNC:360]
327	1528.846679	0.186266874	0.110298717	1.688749241	0.091267495	0.211868049	APEH	acylaminoacyl-peptide hydrolase [Source:HGNC Symbol;Acc:HGNC:586]
328	1898.138188	0.358629144	0.093087963	3.852583446	0.000116878	0.00099363	APEX1	apurinic/apyrimidinic endodeoxyribonuclease 1 [Source:HGNC Symbol;Acc:HGNC:587]
329	1181.168075	-0.181218466	0.146730254	-1.235044991	0.21681376	0.390364194	BIRC2	baculoviral IAP repeat containing 2 [Source:HGNC Symbol;Acc:HGNC:590]
330	1420.389932	0.34698491	0.588007076	0.590103289	0.555121404	0.717587527	BIRC3	baculoviral IAP repeat containing 3 [Source:HGNC Symbol;Acc:HGNC:591]
331	847.5178591	0.041656182	0.157585301	0.264340529	0.791517533	0.88069663	XIAP	X-linked inhibitor of apoptosis [Source:HGNC Symbol;Acc:HGNC:592]
332	38.99462318	0.914076842	0.593503172	1.54013809	0.123526697	0.263422525	BIRC5	baculoviral IAP repeat containing 5 [Source:HGNC Symbol;Acc:HGNC:593]
333	42.29411448	0.507362107	0.252769682	2.007211084	0.044727192	0.125156875	APLP1	amyloid beta precursor like protein 1 [Source:HGNC Symbol;Acc:HGNC:597]
334	42706.9932	0.958926316	0.232398776	4.126210704	3.69E-05	0.000372559	APLP2	amyloid beta precursor like protein 2 [Source:HGNC Symbol;Acc:HGNC:598]
335	13.90053357	-2.535199054	0.349768958	-7.248210552	4.22E-13	3.15E-11	APOA1	apolipoprotein A1 [Source:HGNC Symbol;Acc:HGNC:600]
336	0.820111988	1.418491497	1.687486455	0.840594301	0.400575252	0.586447255	APOA2	apolipoprotein A2 [Source:HGNC Symbol;Acc:HGNC:601]
337	0.356201112	-1.893658433	1.572687823	-1.204090478	0.22855461	NA	APOA4	apolipoprotein A4 [Source:HGNC Symbol;Acc:HGNC:602]
338	4.760404167	0.250421812	0.538774515	0.464798919	0.642075462	0.781630382	APOB	apolipoprotein B [Source:HGNC Symbol;Acc:HGNC:603]
341	538.7890455	1.77286299	0.431751964	4.106207122	4.02E-05	0.000400884	APOC1	apolipoprotein C1 [Source:HGNC Symbol;Acc:HGNC:607]
342	4.883235237	3.181083196	0.76843103	4.139712052	3.48E-05	0.000354129	APOC1P1	apolipoprotein C1 pseudogene 1 [Source:HGNC Symbol;Acc:HGNC:608]
343	1.695153113	1.442189029	0.913599752	1.578578612	0.114432744	0.249843977	AQP8	aquaporin 8 [Source:HGNC Symbol;Acc:HGNC:642]
344	12.82467735	0.860464822	0.52601395	1.635821297	0.101876993	0.230004986	APOC2	apolipoprotein C2 [Source:HGNC Symbol;Acc:HGNC:609]
346	1.249421088	1.454306224	0.73912807	1.967597068	0.049114417	0.134303085	APOC4	apolipoprotein C4 [Source:HGNC Symbol;Acc:HGNC:611]
347	1887.154137	-1.099442855	0.456884173	-2.406392955	0.016110925	0.056799758	APOD	apolipoprotein D [Source:HGNC Symbol;Acc:HGNC:612]
348	12235.33527	2.321239822	0.40126413	5.784817649	7.26E-09	2.09E-07	APOE	apolipoprotein E [Source:HGNC Symbol;Acc:HGNC:613]
351	17190.9358	-0.452431753	0.193286772	-2.340727971	0.019246184	0.065469927	APP	amyloid beta precursor protein [Source:HGNC Symbol;Acc:HGNC:620]
353	725.3733091	0.467863051	0.212291634	2.203869471	0.027533525	0.086622527	APRT	adenine phosphoribosyltransferase [Source:HGNC Symbol;Acc:HGNC:626]
354	3.646002151	-2.896308516	0.669368245	-4.326928472	1.51E-05	0.000172547	KLK3	kallikrein related peptidase 3 [Source:HGNC Symbol;Acc:HGNC:6364]
355	771.9494532	0.861521269	0.212489207	4.05442366	5.03E-05	0.000485761	FAS	Fas cell surface death receptor [Source:HGNC Symbol;Acc:HGNC:11920]
356	23.07072507	-0.223676969	0.621689337	-0.359788974	0.71900495	0.833177554	FASLG	Fas ligand [Source:HGNC Symbol;Acc:HGNC:11936]
357	139.4090823	0.194926588	0.234185944	0.832358187	0.405206796	0.590592869	SHROOM2	shroom family member 2 [Source:HGNC Symbol;Acc:HGNC:630]
358	3093.886887	0.312635316	0.19781187	1.58046793	0.113999746	0.249183615	AQP1	aquaporin 1 (Colton blood group) [Source:HGNC Symbol;Acc:HGNC:633]
359	1.541649436	0.42679635	0.674709472	0.632563152	0.527018956	0.694957961	AQP2	aquaporin 2 [Source:HGNC Symbol;Acc:HGNC:634]
360	161.1314	0.682185478	0.527108461	1.294203238	0.195595229	0.364073533	AQP3	aquaporin 3 (Gill blood group) [Source:HGNC Symbol;Acc:HGNC:636]
361	373.2822055	-2.31466134	0.469685049	-4.92811373	8.30E-07	1.38E-05	AQP4	aquaporin 4 [Source:HGNC Symbol;Acc:HGNC:637]
362	125.6249771	1.614911856	0.364731954	4.4276676	9.53E-06	0.000115994	AQP5	aquaporin 5 [Source:HGNC Symbol;Acc:HGNC:638]
363	6.189205765	1.195899291	0.471254864	2.537691137	0.011158642	0.042692016	AQP6	aquaporin 6 [Source:HGNC Symbol;Acc:HGNC:639]
364	56.92681922	-0.575868597	0.418931899	-1.374611477	0.169251928	0.329521244	AQP7	aquaporin 7 [Source:HGNC Symbol;Acc:HGNC:640]
366	44.53878545	1.320105693	0.615967639	2.14314131	0.032101753	0.097235648	AQP9	aquaporin 9 [Source:HGNC Symbol;Acc:HGNC:643]
367	231.9853032	-1.747420953	0.269746016	-6.478023209	9.29E-11	4.24E-09	AR	androgen receptor [Source:HGNC Symbol;Acc:HGNC:644]
368	224.7849825	0.329018961	0.221114027	1.48800583	0.136749356	0.283652159	ABCC6	ATP binding cassette subfamily C member 6 [Source:HGNC Symbol;Acc:HGNC:57]
369	1287.734253	-0.005126312	0.152058908	-0.033712674	0.973106272	0.986169213	ARAF	A-Raf proto-oncogene, serine/threonine kinase [Source:HGNC Symbol;Acc:HGNC:646]
372	2311.207149	0.138726748	0.111080175	1.248888446	0.211705878	0.384671832	ARCN1	archain 1 [Source:HGNC Symbol;Acc:HGNC:649]
373	297.0079775	-0.292792172	0.174851215	-1.674521801	0.094028093	0.216610548	TRIM23	tripartite motif containing 23 [Source:HGNC Symbol;Acc:HGNC:660]
374	135.1334219	0.606326264	0.64887939	0.934420593	0.350086979	0.536920772	AREG	amphiregulin [Source:HGNC Symbol;Acc:HGNC:651]
375	7031.626051	0.229186436	0.104691446	2.189161056	0.028585136	0.089072559	ARF1	ARF GTPase 1 [Source:HGNC Symbol;Acc:HGNC:652]
377	3173.941931	0.180506448	0.114997881	1.569650205	0.116496512	0.252871845	ARF3	ARF GTPase 3 [Source:HGNC Symbol;Acc:HGNC:654]
378	2143.642467	-0.111867563	0.138290453	-0.808931927	0.418554303	0.602103121	ARF4	ARF GTPase 4 [Source:HGNC Symbol;Acc:HGNC:655]
379	428.8358679	-1.601685353	0.30104851	-5.320356351	1.04E-07	2.22E-06	ARL4D	ARF like GTPase 4D [Source:HGNC Symbol;Acc:HGNC:656]
381	1389.413661	0.488232871	0.114984897	4.246060872	2.18E-05	0.000235859	ARF5	ARF GTPase 5 [Source:HGNC Symbol;Acc:HGNC:658]
382	1721.094285	0.327894172	0.173361409	1.891390785	0.058572198	0.153021908	ARF6	ARF GTPase 6 [Source:HGNC Symbol;Acc:HGNC:659]
383	12.28269791	-0.315378466	0.333228851	-0.946432056	0.343928262	0.530274449	ARG1	arginase 1 [Source:HGNC Symbol;Acc:HGNC:663]
384	676.2163314	-0.113851064	0.300126332	-0.379343803	0.704432576	0.823870222	ARG2	arginase 2 [Source:HGNC Symbol;Acc:HGNC:664]
387	8872.590549	0.052757924	0.113907895	0.463163012	0.643247526	0.782486754	RHOA	ras homolog family member A [Source:HGNC Symbol;Acc:HGNC:667]
388	7487.157748	-0.209834423	0.301897682	-0.695051455	0.487023056	0.662434099	RHOB	ras homolog family member B [Source:HGNC Symbol;Acc:HGNC:668]
389	1559.086437	0.590283715	0.123361663	4.784985075	1.71E-06	2.60E-05	RHOC	ras homolog family member C [Source:HGNC Symbol;Acc:HGNC:669]
390	631.6321893	0.032104477	0.291378635	0.110181301	0.912265592	0.953759068	RND3	Rho family GTPase 3 [Source:HGNC Symbol;Acc:HGNC:671]
391	715.9513573	0.807197942	0.308654396	2.615216091	0.008917102	0.035764423	RHOG	ras homolog family member G [Source:HGNC Symbol;Acc:HGNC:672]
392	1861.660939	0.364207967	0.118919888	3.062632956	0.00219399	0.011676897	ARHGAP1	Rho GTPase activating protein 1 [Source:HGNC Symbol;Acc:HGNC:673]
393	1564.895745	0.995170249	0.561184289	1.773339469	0.076172473	0.185430668	ARHGAP4	Rho GTPase activating protein 4 [Source:HGNC Symbol;Acc:HGNC:674]
394	2317.321853	-0.360853237	0.181638163	-1.986659804	0.046960109	0.129804872	ARHGAP5	Rho GTPase activating protein 5 [Source:HGNC Symbol;Acc:HGNC:675]
395	805.3291797	-0.761439399	0.235671304	-3.230938116	0.001233847	0.007279482	ARHGAP6	Rho GTPase activating protein 6 [Source:HGNC Symbol;Acc:HGNC:676]
396	4165.804944	0.52675077	0.173059401	3.043757036	0.002336438	0.012262077	ARHGDIA	Rho GDP dissociation inhibitor alpha [Source:HGNC Symbol;Acc:HGNC:678]
397	4347.466523	0.859537737	0.375977497	2.286141443	0.022245985	0.073282665	ARHGDIB	Rho GDP dissociation inhibitor beta [Source:HGNC Symbol;Acc:HGNC:679]
398	2.999525411	1.09520355	0.688947931	1.589675359	0.111908001	0.246042459	ARHGDIG	Rho GDP dissociation inhibitor gamma [Source:HGNC Symbol;Acc:HGNC:680]
399	313.0441798	0.522361841	0.761365758	0.686085283	0.492659331	0.666767368	RHOH	ras homolog family member H [Source:HGNC Symbol;Acc:HGNC:686]
400	1759.306035	-0.036923453	0.134150287	-0.275239459	0.783132273	0.874750108	ARL1	ARF like GTPase 1 [Source:HGNC Symbol;Acc:HGNC:692]
401	0.492055633	-1.012782767	1.007929465	-1.004815121	0.314985882	0.500087421	PHOX2A	paired like homeobox 2A [Source:HGNC Symbol;Acc:HGNC:691]
402	372.3469102	-0.08824253	0.175625897	-0.502446005	0.615353825	0.762278931	ARL2	ARF like GTPase 2 [Source:HGNC Symbol;Acc:HGNC:693]
403	551.036786	-0.415347809	0.149175796	-2.784284185	0.005364601	0.023890729	ARL3	ARF like GTPase 3 [Source:HGNC Symbol;Acc:HGNC:694]
405	1035.945134	-0.025377275	0.095681204	-0.265227382	0.790834302	0.880206091	ARNT	aryl hydrocarbon receptor nuclear translocator [Source:HGNC Symbol;Acc:HGNC:700]
406	1922.615178	1.480248598	0.24321491	6.086175379	1.16E-09	4.01E-08	BMAL1	basic helix-loop-helix ARNT like 1 [Source:HGNC Symbol;Acc:HGNC:701]
407	18.37608635	-0.054947558	0.276817734	-0.198497246	0.842656039	0.91277789	ARR3	arrestin 3 [Source:HGNC Symbol;Acc:HGNC:710]
408	404.1978542	0.243784033	0.298264333	0.817342222	0.413732884	0.598077349	ARRB1	arrestin beta 1 [Source:HGNC Symbol;Acc:HGNC:711]
409	779.8669507	0.703456786	0.364411416	1.930391739	0.053558318	0.143325354	ARRB2	arrestin beta 2 [Source:HGNC Symbol;Acc:HGNC:712]
410	1183.180538	0.124973706	0.168766151	0.74051405	0.458988139	0.638639978	ARSA	arylsulfatase A [Source:HGNC Symbol;Acc:HGNC:713]
411	180.6832661	0.521922779	0.170096591	3.06839059	0.002152151	0.011485783	ARSB	arylsulfatase B [Source:HGNC Symbol;Acc:HGNC:714]
412	358.803352	-0.024175015	0.172422272	-0.140208191	0.8884955	0.940070949	STS	steroid sulfatase [Source:HGNC Symbol;Acc:HGNC:11425]
414	1157.907486	0.150909026	0.174793957	0.863353797	0.387942974	0.574011773	ARSD	arylsulfatase D [Source:HGNC Symbol;Acc:HGNC:717]
415	14.67733259	2.555363722	0.625011844	4.088504476	4.34E-05	0.000428908	ARSL	arylsulfatase L [Source:HGNC Symbol;Acc:HGNC:719]
416	0.591994816	-0.890933493	0.927094927	-0.960994895	0.336554734	0.522789845	ARSF	arylsulfatase F [Source:HGNC Symbol;Acc:HGNC:721]
417	2.774857427	-0.307316877	0.56615209	-0.542816819	0.587255932	0.742025478	ART1	ADP-ribosyltransferase 1 [Source:HGNC Symbol;Acc:HGNC:723]
419	5.970829592	-0.040170903	0.593381017	-0.067698329	0.946025779	0.971780264	ART3	ADP-ribosyltransferase 3 (inactive) [Source:HGNC Symbol;Acc:HGNC:725]
420	133.8832786	-0.58622932	0.555342141	-1.055618287	0.291142643	0.474231	ART4	ADP-ribosyltransferase 4 (inactive) (Dombrock blood group) [Source:HGNC Symbol;Acc:HGNC:726]
421	1525.354576	-0.13399291	0.242539492	-0.552458112	0.580634526	0.73718561	ARVCF	ARVCF delta catenin family member [Source:HGNC Symbol;Acc:HGNC:728]
427	8251.013175	-1.011545419	0.238465754	-4.241889673	2.22E-05	0.00023984	ASAH1	N-acylsphingosine amidohydrolase 1 [Source:HGNC Symbol;Acc:HGNC:735]
429	2.188618997	0.049130663	0.889837146	0.055213095	0.955968697	0.976950915	ASCL1	achaete-scute family bHLH transcription factor 1 [Source:HGNC Symbol;Acc:HGNC:738]
430	4.977526774	-0.492940866	0.554733943	-0.888607722	0.374213939	0.560520276	ASCL2	achaete-scute family bHLH transcription factor 2 [Source:HGNC Symbol;Acc:HGNC:739]
432	62.35130761	-1.131909471	0.262097479	-4.318658374	1.57E-05	0.000178022	ASGR1	asialoglycoprotein receptor 1 [Source:HGNC Symbol;Acc:HGNC:742]
433	9.789443163	0.729241027	0.489882535	1.488603848	0.136591718	0.283409511	ASGR2	asialoglycoprotein receptor 2 [Source:HGNC Symbol;Acc:HGNC:743]
434	6.989727153	0.208894809	0.431931034	0.483630007	0.628648475	0.77252264	ASIP	agouti signaling protein [Source:HGNC Symbol;Acc:HGNC:745]
435	442.5847135	-0.040329104	0.102361115	-0.393988524	0.693589512	0.816513358	ASL	argininosuccinate lyase [Source:HGNC Symbol;Acc:HGNC:746]
438	146.9752784	0.097809845	0.142834652	0.684776724	0.493484825	0.667428923	ASMT	acetylserotonin O-methyltransferase [Source:HGNC Symbol;Acc:HGNC:750]
439	848.9354953	-0.156692798	0.099809616	-1.569916853	0.116434456	0.252812697	GET3	guided entry of tail-anchored proteins factor 3, ATPase [Source:HGNC Symbol;Acc:HGNC:752]
440	295.1043225	0.415598189	0.210165578	1.977479817	0.04798742	0.131941562	ASNS	asparagine synthetase (glutamine-hydrolyzing) [Source:HGNC Symbol;Acc:HGNC:753]
443	71.6977383	-0.89711612	0.284726894	-3.150795165	0.001628266	0.009152054	ASPA	aspartoacylase [Source:HGNC Symbol;Acc:HGNC:756]
444	2091.229084	-1.090242212	0.186211386	-5.854863312	4.77E-09	1.45E-07	ASPH	aspartate beta-hydroxylase [Source:HGNC Symbol;Acc:HGNC:757]
445	1960.825903	0.343654989	0.199003565	1.726878552	0.084189477	0.199302621	ASS1	argininosuccinate synthase 1 [Source:HGNC Symbol;Acc:HGNC:758]
460	9.501291998	0.670842247	0.357074546	1.878717636	0.060283058	0.15615259	ASTN1	astrotactin 1 [Source:HGNC Symbol;Acc:HGNC:773]
462	3.353421055	-0.108893679	0.430104481	-0.253179597	0.800129432	0.886172398	SERPINC1	serpin family C member 1 [Source:HGNC Symbol;Acc:HGNC:775]
463	1464.496433	-0.286074768	0.228272854	-1.253214137	0.210127787	0.382717825	ZFHX3	zinc finger homeobox 3 [Source:HGNC Symbol;Acc:HGNC:777]
466	656.0474113	0.00747366	0.143704933	0.05200698	0.958523132	0.978255864	ATF1	activating transcription factor 1 [Source:HGNC Symbol;Acc:HGNC:783]
467	3866.889849	-0.326211988	0.491535598	-0.663658927	0.506908633	0.678665657	ATF3	activating transcription factor 3 [Source:HGNC Symbol;Acc:HGNC:785]
468	4801.803546	-0.081124323	0.187114945	-0.433553413	0.664612771	0.798237852	ATF4	activating transcription factor 4 [Source:HGNC Symbol;Acc:HGNC:786]
471	935.9850145	1.056501165	0.11010943	9.595010741	8.39E-22	2.25E-19	ATIC	5-aminoimidazole-4-carboxamide ribonucleotide formyltransferase/IMP cyclohydrolase [Source:HGNC Symbol;Acc:HGNC:794]
472	2090.016467	0.103720583	0.281983323	0.367825238	0.713003549	0.829287634	ATM	ATM serine/threonine kinase [Source:HGNC Symbol;Acc:HGNC:795]
473	4022.643329	-0.052063264	0.07539151	-0.690571978	0.489834562	0.66460476	RERE	arginine-glutamic acid dipeptide repeats [Source:HGNC Symbol;Acc:HGNC:9965]
475	317.1308347	-0.302124692	0.147230178	-2.052056827	0.04016414	0.115548958	ATOX1	antioxidant 1 copper chaperone [Source:HGNC Symbol;Acc:HGNC:798]
476	14135.87392	-0.517643579	0.197762478	-2.617501484	0.00885761	0.035579844	ATP1A1	ATPase Na+/K+ transporting subunit alpha 1 [Source:HGNC Symbol;Acc:HGNC:799]
477	154.2264406	1.071672809	0.54586118	1.96326987	0.049614824	0.135378391	ATP1A2	ATPase Na+/K+ transporting subunit alpha 2 [Source:HGNC Symbol;Acc:HGNC:800]
478	20.53311441	0.63083358	0.647377645	0.974444491	0.329835888	0.515583324	ATP1A3	ATPase Na+/K+ transporting subunit alpha 3 [Source:HGNC Symbol;Acc:HGNC:801]
479	2.877238215	0.351786617	0.617582069	0.569619221	0.568935989	0.72931243	ATP12A	ATPase H+/K+ transporting non-gastric alpha2 subunit [Source:HGNC Symbol;Acc:HGNC:13816]
480	7.99619795	1.026264554	0.67634282	1.517373325	0.129172455	0.271797255	ATP1A4	ATPase Na+/K+ transporting subunit alpha 4 [Source:HGNC Symbol;Acc:HGNC:14073]
481	7147.93855	-0.21220849	0.255922752	-0.82918962	0.406997118	0.592340543	ATP1B1	ATPase Na+/K+ transporting subunit beta 1 [Source:HGNC Symbol;Acc:HGNC:804]
482	232.2894266	-0.005457247	0.344293802	-0.015850552	0.987353618	0.993956274	ATP1B2	ATPase Na+/K+ transporting subunit beta 2 [Source:HGNC Symbol;Acc:HGNC:805]
483	790.4262073	0.881015372	0.181668988	4.849563932	1.24E-06	1.97E-05	ATP1B3	ATPase Na+/K+ transporting subunit beta 3 [Source:HGNC Symbol;Acc:HGNC:806]
486	8.42565246	0.644410871	0.545114187	1.182157585	0.237143179	0.414807822	FXYD2	FXYD domain containing ion transport regulator 2 [Source:HGNC Symbol;Acc:HGNC:4026]
487	58.23008111	0.126495157	0.239926792	0.527223973	0.598038063	0.749909274	ATP2A1	ATPase sarcoplasmic/endoplasmic reticulum Ca2+ transporting 1 [Source:HGNC Symbol;Acc:HGNC:811]
488	3990.517673	-0.123297933	0.143863101	-0.857050435	0.391417012	0.577329164	ATP2A2	ATPase sarcoplasmic/endoplasmic reticulum Ca2+ transporting 2 [Source:HGNC Symbol;Acc:HGNC:812]
489	1554.909129	0.494793403	0.557980049	0.886758234	0.375209078	0.561316336	ATP2A3	ATPase sarcoplasmic/endoplasmic reticulum Ca2+ transporting 3 [Source:HGNC Symbol;Acc:HGNC:813]
490	947.7286223	-0.123781322	0.175016983	-0.707253204	0.479409141	0.656425886	ATP2B1	ATPase plasma membrane Ca2+ transporting 1 [Source:HGNC Symbol;Acc:HGNC:814]
491	4.210466999	-0.150620529	0.482507147	-0.312162276	0.7549172	0.856373777	ATP2B2	ATPase plasma membrane Ca2+ transporting 2 [Source:HGNC Symbol;Acc:HGNC:815]
492	1.247210094	0.508808975	0.741284773	0.686388004	0.492468467	0.66670821	ATP2B3	ATPase plasma membrane Ca2+ transporting 3 [Source:HGNC Symbol;Acc:HGNC:816]
493	2736.108276	0.128365101	0.124277457	1.032891274	0.301654783	0.485866959	ATP2B4	ATPase plasma membrane Ca2+ transporting 4 [Source:HGNC Symbol;Acc:HGNC:817]
495	11.31864503	-1.254297379	0.530863961	-2.362747281	0.018140035	0.062452966	ATP4A	ATPase H+/K+ transporting subunit alpha [Source:HGNC Symbol;Acc:HGNC:819]
496	13.75857858	-0.673526658	0.498381826	-1.351427004	0.176558688	0.339200961	ATP4B	ATPase H+/K+ transporting subunit beta [Source:HGNC Symbol;Acc:HGNC:820]
498	4485.193007	-0.196385559	0.105940109	-1.853741333	0.063776175	0.162580263	ATP5F1A	ATP synthase F1 subunit alpha [Source:HGNC Symbol;Acc:HGNC:823]
501	918.9855489	-0.905885097	0.170614741	-5.309535936	1.10E-07	2.33E-06	ALDH7A1	aldehyde dehydrogenase 7 family member A1 [Source:HGNC Symbol;Acc:HGNC:877]
506	4938.09055	-0.24248779	0.115336084	-2.102445151	0.0355143	0.105267543	ATP5F1B	ATP synthase F1 subunit beta [Source:HGNC Symbol;Acc:HGNC:830]
509	1642.166345	-0.172250158	0.094214259	-1.82828119	0.067507361	0.169302761	ATP5F1C	ATP synthase F1 subunit gamma [Source:HGNC Symbol;Acc:HGNC:833]
513	455.4710572	0.253553459	0.179464536	1.412833222	0.157704767	0.313446047	ATP5F1D	ATP synthase F1 subunit delta [Source:HGNC Symbol;Acc:HGNC:837]
514	367.2186913	-0.121759277	0.179582284	-0.678013853	0.49776291	0.671039055	ATP5F1E	ATP synthase F1 subunit epsilon [Source:HGNC Symbol;Acc:HGNC:838]
515	1506.16622	-0.221208718	0.09899674	-2.234505065	0.02544986	0.081371214	ATP5PB	ATP synthase peripheral stalk-membrane subunit b [Source:HGNC Symbol;Acc:HGNC:840]
516	428.3096344	-0.127606597	0.151151847	-0.844227841	0.3985421	0.584308531	ATP5MC1	ATP synthase membrane subunit c locus 1 [Source:HGNC Symbol;Acc:HGNC:841]
517	2031.820887	0.178578396	0.13888582	1.285792863	0.198515362	0.368094028	ATP5MC2	ATP synthase membrane subunit c locus 2 [Source:HGNC Symbol;Acc:HGNC:842]
518	932.1770571	-0.107267775	0.09069428	-1.18274025	0.236912107	0.414453538	ATP5MC3	ATP synthase membrane subunit c locus 3 [Source:HGNC Symbol;Acc:HGNC:843]
521	92.03314842	0.126050858	0.188764431	0.667768062	0.504281656	0.676578361	ATP5ME	ATP synthase membrane subunit e [Source:HGNC Symbol;Acc:HGNC:846]
522	906.2058437	-0.206931525	0.102499682	-2.0188504	0.043502771	0.12281892	ATP5PF	ATP synthase peripheral stalk subunit F6 [Source:HGNC Symbol;Acc:HGNC:847]
523	1115.439699	0.276032364	0.184280947	1.497888782	0.134162149	0.279803824	ATP6V1A	ATPase H+ transporting V1 subunit A [Source:HGNC Symbol;Acc:HGNC:851]
525	9.937542456	2.193231239	0.521929194	4.202162411	2.64E-05	0.000279419	ATP6V1B1	ATPase H+ transporting V1 subunit B1 [Source:HGNC Symbol;Acc:HGNC:853]
526	1985.106253	0.564214397	0.126265371	4.468480896	7.88E-06	9.84E-05	ATP6V1B2	ATPase H+ transporting V1 subunit B2 [Source:HGNC Symbol;Acc:HGNC:854]
527	3533.300658	0.495876237	0.131820439	3.761755315	0.000168725	0.00135493	ATP6V0C	ATPase H+ transporting V0 subunit c [Source:HGNC Symbol;Acc:HGNC:855]
528	1148.552074	-0.036313993	0.116259797	-0.312352114	0.754772939	0.856307273	ATP6V1C1	ATPase H+ transporting V1 subunit C1 [Source:HGNC Symbol;Acc:HGNC:856]
529	1723.323638	0.210246624	0.147039059	1.429869211	0.15275456	0.306225833	ATP6V1E1	ATPase H+ transporting V1 subunit E1 [Source:HGNC Symbol;Acc:HGNC:857]
533	1003.83056	0.375994507	0.113624748	3.309089904	0.000935998	0.005798396	ATP6V0B	ATPase H+ transporting V0 subunit b [Source:HGNC Symbol;Acc:HGNC:861]
534	69.44673485	-0.709054717	0.306545823	-2.313046416	0.020720087	0.069313958	ATP6V1G2	ATPase H+ transporting V1 subunit G2 [Source:HGNC Symbol;Acc:HGNC:862]
535	1514.564569	0.308204323	0.149279685	2.064609945	0.038959922	0.11284656	ATP6V0A1	ATPase H+ transporting V0 subunit a1 [Source:HGNC Symbol;Acc:HGNC:865]
537	2719.828564	0.439189109	0.147344568	2.98069427	0.002875958	0.014564768	ATP6AP1	ATPase H+ transporting accessory protein 1 [Source:HGNC Symbol;Acc:HGNC:868]
538	328.0968208	-0.088571094	0.152559685	-0.580566839	0.561532427	0.723140071	ATP7A	ATPase copper transporting alpha [Source:HGNC Symbol;Acc:HGNC:869]
539	1497.268067	-0.14250654	0.124741349	-1.142416217	0.253281053	0.433458663	ATP5PO	ATP synthase peripheral stalk subunit OSCP [Source:HGNC Symbol;Acc:HGNC:850]
540	85.50550855	-0.897238069	0.178957804	-5.013685064	5.34E-07	9.44E-06	ATP7B	ATPase copper transporting beta [Source:HGNC Symbol;Acc:HGNC:870]
545	677.0128833	-0.131505728	0.095084154	-1.383045679	0.16665086	0.325591694	ATR	ATR serine/threonine kinase [Source:HGNC Symbol;Acc:HGNC:882]
546	1786.231143	-0.356996992	0.180176447	-1.981374354	0.047549308	0.131034581	ATRX	ATRX chromatin remodeler [Source:HGNC Symbol;Acc:HGNC:886]
547	36.42531733	-1.14984446	0.615916265	-1.866884389	0.061917734	0.159073115	KIF1A	kinesin family member 1A [Source:HGNC Symbol;Acc:HGNC:888]
549	582.7230533	-0.051022669	0.128696749	-0.396456551	0.691768255	0.815678261	AUH	AU RNA binding methylglutaconyl-CoA hydratase [Source:HGNC Symbol;Acc:HGNC:890]
550	2215.227193	0.39920088	0.143349488	2.784808561	0.005355933	0.02386173	AUP1	AUP1 lipid droplet regulating VLDL assembly factor [Source:HGNC Symbol;Acc:HGNC:891]
552	451.5409217	-1.673108336	0.3681514	-4.544620327	5.50E-06	7.21E-05	AVPR1A	arginine vasopressin receptor 1A [Source:HGNC Symbol;Acc:HGNC:895]
553	10.50509945	0.301774921	0.365954646	0.824623828	0.409585189	0.594439686	AVPR1B	arginine vasopressin receptor 1B [Source:HGNC Symbol;Acc:HGNC:896]
554	30.74919062	-0.434971638	0.387849048	-1.121497242	0.262076265	0.443107569	AVPR2	arginine vasopressin receptor 2 [Source:HGNC Symbol;Acc:HGNC:897]
558	614.0457958	0.678073952	0.15720768	4.313236798	1.61E-05	0.000181878	AXL	AXL receptor tyrosine kinase [Source:HGNC Symbol;Acc:HGNC:905]
563	4.244145673	1.211778697	0.903423757	1.341318166	0.179817174	0.343485087	AZGP1	alpha-2-glycoprotein 1, zinc-binding [Source:HGNC Symbol;Acc:HGNC:910]
566	4.671139337	0.980361347	0.756728406	1.295526029	0.195138828	0.363690007	AZU1	azurocidin 1 [Source:HGNC Symbol;Acc:HGNC:913]
567	48166.61759	-0.012091659	0.286219249	-0.042246141	0.96630248	0.982672462	B2M	beta-2-microglobulin [Source:HGNC Symbol;Acc:HGNC:914]
570	2.949065342	-0.558300225	0.524488968	-1.064465145	0.287118036	0.469994221	BAAT	bile acid-CoA:amino acid N-acyltransferase [Source:HGNC Symbol;Acc:HGNC:932]
571	743.7517218	0.002424668	0.230930998	0.010499537	0.991622736	0.996079621	BACH1	BTB domain and CNC homolog 1 [Source:HGNC Symbol;Acc:HGNC:935]
572	300.4976967	-0.242278131	0.141504757	-1.712155376	0.086868039	0.204125115	BAD	BCL2 associated agonist of cell death [Source:HGNC Symbol;Acc:HGNC:936]
573	705.1636446	0.355970311	0.142270284	2.502070707	0.012346926	0.046198016	BAG1	BAG cochaperone 1 [Source:HGNC Symbol;Acc:HGNC:937]
575	69.40149454	0.620844287	0.448621478	1.383893365	0.166391109	0.32532485	ADGRB1	adhesion G protein-coupled receptor B1 [Source:HGNC Symbol;Acc:HGNC:943]
576	286.8383753	0.192596517	0.242884584	0.792954882	0.42780411	0.610813261	ADGRB2	adhesion G protein-coupled receptor B2 [Source:HGNC Symbol;Acc:HGNC:944]
577	49.95686575	1.023200958	0.358230584	2.856263543	0.004286592	0.019966886	ADGRB3	adhesion G protein-coupled receptor B3 [Source:HGNC Symbol;Acc:HGNC:945]
578	191.0563736	0.070506145	0.242909918	0.290256344	0.771620134	0.867125063	BAK1	BCL2 antagonist/killer 1 [Source:HGNC Symbol;Acc:HGNC:949]
579	22.49105118	2.840357999	0.616184935	4.609586888	4.03E-06	5.49E-05	NKX3-2	NK3 homeobox 2 [Source:HGNC Symbol;Acc:HGNC:951]
580	167.4470158	0.045281182	0.187378384	0.241656378	0.809046433	0.892374437	BARD1	BRCA1 associated RING domain 1 [Source:HGNC Symbol;Acc:HGNC:952]
581	478.4814244	1.200920495	0.209136733	5.742274337	9.34E-09	2.62E-07	BAX	BCL2 associated X, apoptosis regulator [Source:HGNC Symbol;Acc:HGNC:959]
582	1181.080683	-0.29616949	0.161420842	-1.834766106	0.066540353	0.167498129	BBS1	Bardet-Biedl syndrome 1 [Source:HGNC Symbol;Acc:HGNC:966]
583	1127.143803	0.079968456	0.107508222	0.74383572	0.456975868	0.636968761	BBS2	Bardet-Biedl syndrome 2 [Source:HGNC Symbol;Acc:HGNC:967]
585	502.0459421	-0.6162551	0.106485869	-5.78720072	7.16E-09	2.06E-07	BBS4	Bardet-Biedl syndrome 4 [Source:HGNC Symbol;Acc:HGNC:969]
586	245.3372666	1.047010171	0.393559557	2.66036017	0.007805713	0.032223244	BCAT1	branched chain amino acid transaminase 1 [Source:HGNC Symbol;Acc:HGNC:976]
587	424.7724815	-0.139979334	0.135335419	-1.034314112	0.300989342	0.485117169	BCAT2	branched chain amino acid transaminase 2 [Source:HGNC Symbol;Acc:HGNC:977]
590	26.77547713	-0.656847126	0.492339821	-1.334133657	0.182160057	0.346684023	BCHE	butyrylcholinesterase [Source:HGNC Symbol;Acc:HGNC:983]
593	885.1174428	-0.236976602	0.124359899	-1.90557087	0.056705905	0.149441542	BCKDHA	branched chain keto acid dehydrogenase E1 subunit alpha [Source:HGNC Symbol;Acc:HGNC:986]
594	461.6150454	-0.444083273	0.125852383	-3.528604407	0.000417757	0.002933184	BCKDHB	branched chain keto acid dehydrogenase E1 subunit beta [Source:HGNC Symbol;Acc:HGNC:987]
595	4750.853416	1.663607882	0.208966642	7.961116994	1.70E-15	1.86E-13	CCND1	cyclin D1 [Source:HGNC Symbol;Acc:HGNC:1582]
596	1195.7276	-1.532347478	0.23414048	-6.544564512	5.97E-11	2.80E-09	BCL2	BCL2 apoptosis regulator [Source:HGNC Symbol;Acc:HGNC:990]
597	161.9290853	0.33732921	0.572854896	0.588856292	0.55595768	0.718253121	BCL2A1	BCL2 related protein A1 [Source:HGNC Symbol;Acc:HGNC:991]
598	1452.577533	1.065015384	0.199566596	5.33664154	9.47E-08	2.05E-06	BCL2L1	BCL2 like 1 [Source:HGNC Symbol;Acc:HGNC:992]
599	840.205126	-0.067370568	0.167613216	-0.401940666	0.687727694	0.813181644	BCL2L2	BCL2 like 2 [Source:HGNC Symbol;Acc:HGNC:995]
602	743.6100178	0.658667374	0.341446898	1.929047761	0.053724933	0.143683773	BCL3	BCL3 transcription coactivator [Source:HGNC Symbol;Acc:HGNC:998]
604	1675.879724	-0.238315679	0.187268714	-1.272586726	0.203164731	0.373922976	BCL6	BCL6 transcription repressor [Source:HGNC Symbol;Acc:HGNC:1001]
605	862.8149193	0.610122306	0.161213557	3.78455955	0.000153981	0.001254913	BCL7A	BAF chromatin remodeling complex subunit BCL7A [Source:HGNC Symbol;Acc:HGNC:1004]
607	1168.847815	0.718017052	0.23145605	3.102174484	0.001921047	0.010459913	BCL9	BCL9 transcription coactivator [Source:HGNC Symbol;Acc:HGNC:1008]
608	36.69449704	-0.783061358	0.799931609	-0.978910383	0.327624261	0.513197935	TNFRSF17	TNF receptor superfamily member 17 [Source:HGNC Symbol;Acc:HGNC:11913]
610	6.258107487	0.49828251	0.588558136	0.846615618	0.397209406	0.583119705	HCN2	hyperpolarization activated cyclic nucleotide gated potassium and sodium channel 2 [Source:HGNC Symbol;Acc:HGNC:4846]
611	22.10429416	-0.047251173	0.269178258	-0.175538596	0.860656447	0.923087319	OPN1SW	opsin 1, short wave sensitive [Source:HGNC Symbol;Acc:HGNC:1012]
613	1574.497048	0.160092812	0.148996859	1.074471053	0.282611612	0.465396915	BCR	BCR activator of RhoGEF and GTPase [Source:HGNC Symbol;Acc:HGNC:1014]
617	486.7615396	0.194459663	0.181330351	1.072405488	0.283537944	0.466235295	BCS1L	BCS1 homolog, ubiquinol-cytochrome c reductase complex chaperone [Source:HGNC Symbol;Acc:HGNC:1020]
618	0.731028742	0.858155781	0.869536322	0.986911943	0.323685809	0.509059624	BCYRN1	brain cytoplasmic RNA 1 [Source:HGNC Symbol;Acc:HGNC:1022]
622	697.1979819	-0.384712064	0.226089803	-1.701589628	0.088832323	0.207514864	BDH1	3-hydroxybutyrate dehydrogenase 1 [Source:HGNC Symbol;Acc:HGNC:1027]
623	5.855724873	-0.204387551	0.487722567	-0.419065191	0.675168489	0.805040027	BDKRB1	bradykinin receptor B1 [Source:HGNC Symbol;Acc:HGNC:1029]
624	149.1314575	-0.729547351	0.446271555	-1.634761039	0.102099151	0.230345452	BDKRB2	bradykinin receptor B2 [Source:HGNC Symbol;Acc:HGNC:1030]
627	104.2556119	0.478812763	0.31287313	1.530373553	0.125924291	0.266915033	BDNF	brain derived neurotrophic factor [Source:HGNC Symbol;Acc:HGNC:1033]
629	1060.54432	0.922272849	0.417131445	2.21098855	0.02703663	0.085382853	CFB	complement factor B [Source:HGNC Symbol;Acc:HGNC:1037]
631	60.53789854	-0.957002559	0.279862896	-3.419540683	0.00062727	0.004136334	BFSP1	beaded filament structural protein 1 [Source:HGNC Symbol;Acc:HGNC:1040]
632	34.62991433	0.777492799	0.243606266	3.191596058	0.001414891	0.008158013	BGLAP	bone gamma-carboxyglutamate protein [Source:HGNC Symbol;Acc:HGNC:1043]
633	5583.853094	1.164680065	0.260118383	4.477500021	7.55E-06	9.50E-05	BGN	biglycan [Source:HGNC Symbol;Acc:HGNC:1044]
634	128.989083	-0.135480633	0.411743814	-0.329041088	0.742124632	0.848684919	CEACAM1	CEA cell adhesion molecule 1 [Source:HGNC Symbol;Acc:HGNC:1814]
635	12.39816596	0.447683577	0.361446461	1.238588908	0.215497778	0.388886487	BHMT	betaine--homocysteine S-methyltransferase [Source:HGNC Symbol;Acc:HGNC:1047]
636	594.880917	0.864589161	0.173887994	4.972103819	6.62E-07	1.13E-05	BICD1	BICD cargo adaptor 1 [Source:HGNC Symbol;Acc:HGNC:1049]
637	596.3178494	2.002477683	0.20424213	9.804430071	1.08E-22	3.30E-20	BID	BH3 interacting domain death agonist [Source:HGNC Symbol;Acc:HGNC:1050]
638	40.14438886	-0.788374543	0.432089377	-1.824563584	0.068066913	0.170307965	BIK	BCL2 interacting killer [Source:HGNC Symbol;Acc:HGNC:1051]
639	1691.269165	0.901501113	0.302041577	2.98469211	0.002838639	0.014413459	PRDM1	PR/SET domain 1 [Source:HGNC Symbol;Acc:HGNC:9346]
640	238.1599312	1.42923373	0.93761743	1.524325044	0.127427534	0.26911969	BLK	BLK proto-oncogene, Src family tyrosine kinase [Source:HGNC Symbol;Acc:HGNC:1057]
641	77.57626973	0.922200581	0.395105937	2.334059032	0.019592631	0.066453923	BLM	BLM RecQ like helicase [Source:HGNC Symbol;Acc:HGNC:1058]
642	413.3613278	0.122743295	0.116106585	1.057160495	0.290438346	0.473428844	BLMH	bleomycin hydrolase [Source:HGNC Symbol;Acc:HGNC:1059]
643	417.9476815	0.528936143	0.348577415	1.517413691	0.129162269	0.271795507	CXCR5	C-X-C motif chemokine receptor 5 [Source:HGNC Symbol;Acc:HGNC:1060]
644	427.2283074	0.46624718	0.148306939	3.143798812	0.001667701	0.009321541	BLVRA	biliverdin reductase A [Source:HGNC Symbol;Acc:HGNC:1062]
645	562.4350414	-0.017770254	0.177735669	-0.099981359	0.920359125	0.957912019	BLVRB	biliverdin reductase B [Source:HGNC Symbol;Acc:HGNC:1063]
646	54.14416815	3.360049699	0.386662846	8.689869571	3.63E-18	5.73E-16	BNC1	basonuclin zinc finger protein 1 [Source:HGNC Symbol;Acc:HGNC:1081]
648	586.0987491	0.211460629	0.140062306	1.509761154	0.13110438	0.274787669	BMI1	BMI1 proto-oncogene, polycomb ring finger [Source:HGNC Symbol;Acc:HGNC:1066]
649	1602.124411	1.51576335	0.233538632	6.490418045	8.56E-11	3.92E-09	BMP1	bone morphogenetic protein 1 [Source:HGNC Symbol;Acc:HGNC:1067]
650	582.5904118	-1.30969921	0.417737676	-3.135219268	0.001717257	0.009552592	BMP2	bone morphogenetic protein 2 [Source:HGNC Symbol;Acc:HGNC:1069]
651	3.155042699	-0.83127078	0.525822227	-1.580896999	0.113901591	0.249062754	BMP3	bone morphogenetic protein 3 [Source:HGNC Symbol;Acc:HGNC:1070]
652	213.5111889	0.360216034	0.333063334	1.081524134	0.279464031	0.461828911	BMP4	bone morphogenetic protein 4 [Source:HGNC Symbol;Acc:HGNC:1071]
653	39.49440008	-1.120469132	0.506894525	-2.210458145	0.027073382	0.085480336	BMP5	bone morphogenetic protein 5 [Source:HGNC Symbol;Acc:HGNC:1072]
654	200.9779603	0.150863126	0.274480087	0.549632318	0.582571588	0.738612101	BMP6	bone morphogenetic protein 6 [Source:HGNC Symbol;Acc:HGNC:1073]
655	1356.927535	-0.852232355	0.262528375	-3.246248543	0.001169367	0.006961039	BMP7	bone morphogenetic protein 7 [Source:HGNC Symbol;Acc:HGNC:1074]
656	180.3892107	-0.624764754	0.199267341	-3.135309337	0.00171673	0.009551488	BMP8B	bone morphogenetic protein 8b [Source:HGNC Symbol;Acc:HGNC:1075]
657	1109.705446	-0.675641309	0.211430272	-3.195575091	0.001395525	0.008067165	BMPR1A	bone morphogenetic protein receptor type 1A [Source:HGNC Symbol;Acc:HGNC:1076]
658	11.42241422	0.007861099	0.547507569	0.014357973	0.988544389	0.994730492	BMPR1B	bone morphogenetic protein receptor type 1B [Source:HGNC Symbol;Acc:HGNC:1077]
659	1558.553729	-0.072272832	0.178748222	-0.404327555	0.685971865	0.811921073	BMPR2	bone morphogenetic protein receptor type 2 [Source:HGNC Symbol;Acc:HGNC:1078]
660	64.25571948	0.410541186	0.46380207	0.885164625	0.376067848	0.562195794	BMX	BMX non-receptor tyrosine kinase [Source:HGNC Symbol;Acc:HGNC:1079]
661	418.7457863	0.280687898	0.135888492	2.065575195	0.038868609	0.112672211	POLR3D	RNA polymerase III subunit D [Source:HGNC Symbol;Acc:HGNC:1080]
662	140.098329	-0.0873761	0.10647407	-0.820632673	0.411855531	0.596483256	BNIP1	BCL2 interacting protein 1 [Source:HGNC Symbol;Acc:HGNC:1082]
663	1035.387941	-0.039326399	0.142480349	-0.276012791	0.782538242	0.874422756	BNIP2	BCL2 interacting protein 2 [Source:HGNC Symbol;Acc:HGNC:1083]
664	504.9972917	-0.501457259	0.142702366	-3.514008028	0.000441399	0.003071717	BNIP3	BCL2 interacting protein 3 [Source:HGNC Symbol;Acc:HGNC:1084]
665	1263.558263	-0.214179055	0.103496293	-2.069436969	0.0385051	0.111850349	BNIP3L	BCL2 interacting protein 3 like [Source:HGNC Symbol;Acc:HGNC:1085]
666	349.0189941	0.071894618	0.240409768	0.299050319	0.764901652	0.862812152	BOK	BCL2 family apoptosis regulator BOK [Source:HGNC Symbol;Acc:HGNC:1087]
667	2925.308162	0.156491319	0.200591316	0.780150018	0.435302578	0.617500063	DST	dystonin [Source:HGNC Symbol;Acc:HGNC:1090]
668	0.663539559	0.635339295	1.130117671	0.562188621	0.573987513	0.733233786	FOXL2	forkhead box L2 [Source:HGNC Symbol;Acc:HGNC:1092]
669	303.9062678	0.441937779	0.155041129	2.850455108	0.004365671	0.020249076	BPGM	bisphosphoglycerate mutase [Source:HGNC Symbol;Acc:HGNC:1093]
670	134.8836088	-0.245518648	0.200257414	-1.226015274	0.220192927	0.39412189	BPHL	biphenyl hydrolase like [Source:HGNC Symbol;Acc:HGNC:1094]
671	6.15905074	-0.663347465	0.449674317	-1.475173119	0.140166006	0.288801018	BPI	bactericidal permeability increasing protein [Source:HGNC Symbol;Acc:HGNC:1095]
672	158.376822	-0.509061653	0.238756365	-2.132138564	0.032995457	0.099322456	BRCA1	BRCA1 DNA repair associated [Source:HGNC Symbol;Acc:HGNC:1100]
673	1016.18811	0.038142914	0.114089758	0.334323733	0.738135283	0.846278022	BRAF	B-Raf proto-oncogene, serine/threonine kinase [Source:HGNC Symbol;Acc:HGNC:1097]
675	81.40435599	-0.036021255	0.368191529	-0.097832926	0.922064962	0.958841274	BRCA2	BRCA2 DNA repair associated [Source:HGNC Symbol;Acc:HGNC:1101]
676	0.725326825	-1.190473677	0.831754585	-1.431279969	0.152349992	0.305646781	BRDT	bromodomain testis associated [Source:HGNC Symbol;Acc:HGNC:1105]
677	14492.42769	0.98090037	0.196785882	4.984607424	6.21E-07	1.07E-05	ZFP36L1	ZFP36 ring finger protein like 1 [Source:HGNC Symbol;Acc:HGNC:1107]
678	5850.432281	-1.067385914	0.213382735	-5.002213104	5.67E-07	9.94E-06	ZFP36L2	ZFP36 ring finger protein like 2 [Source:HGNC Symbol;Acc:HGNC:1108]
680	0.967516205	-0.908989159	0.798854188	-1.137866175	0.255176367	0.435829415	BRS3	bombesin receptor subtype 3 [Source:HGNC Symbol;Acc:HGNC:1113]
682	7355.906824	0.317144592	0.154044697	2.058782931	0.039515038	0.114167651	BSG	basigin (Ok blood group) [Source:HGNC Symbol;Acc:HGNC:1116]
683	84.98695661	-0.1007135	0.276017517	-0.364880828	0.715200366	0.83067885	BST1	bone marrow stromal cell antigen 1 [Source:HGNC Symbol;Acc:HGNC:1118]
684	1102.714506	-0.232785814	0.453174049	-0.513678607	0.607476712	0.756921813	BST2	bone marrow stromal cell antigen 2 [Source:HGNC Symbol;Acc:HGNC:1119]
685	227.5485713	-0.088887136	0.256053082	-0.347143394	0.728483594	0.840095354	BTC	betacellulin [Source:HGNC Symbol;Acc:HGNC:1121]
686	815.1903164	-0.527681692	0.131908458	-4.000362832	6.32E-05	0.000588576	BTD	biotinidase [Source:HGNC Symbol;Acc:HGNC:1122]
687	2371.422431	-0.751105938	0.358089035	-2.097539618	0.035945834	0.106286409	KLF9	KLF transcription factor 9 [Source:HGNC Symbol;Acc:HGNC:1123]
688	1251.359263	-0.324983074	0.32543404	-0.998614264	0.317981587	0.503385661	KLF5	KLF transcription factor 5 [Source:HGNC Symbol;Acc:HGNC:6349]
689	5670.305978	0.12589443	0.105293456	1.195652937	0.231832024	0.408072679	BTF3	basic transcription factor 3 [Source:HGNC Symbol;Acc:HGNC:1125]
694	1985.62653	0.385699329	0.349037239	1.105037759	0.269143228	0.450650493	BTG1	BTG anti-proliferation factor 1 [Source:HGNC Symbol;Acc:HGNC:1130]
695	307.4164875	0.422980508	0.650749333	0.649989921	0.515698732	0.685851458	BTK	Bruton tyrosine kinase [Source:HGNC Symbol;Acc:HGNC:1133]
696	9.88143044	-0.211383149	0.534716689	-0.395318031	0.692608194	0.816056376	BTN1A1	butyrophilin subfamily 1 member A1 [Source:HGNC Symbol;Acc:HGNC:1135]
699	90.70702142	0.861302148	0.531455944	1.620646374	0.105093501	0.235328445	BUB1	BUB1 mitotic checkpoint serine/threonine kinase [Source:HGNC Symbol;Acc:HGNC:1148]
701	78.31813406	0.802247246	0.425558039	1.885165293	0.059407525	0.154578742	BUB1B	BUB1 mitotic checkpoint serine/threonine kinase B [Source:HGNC Symbol;Acc:HGNC:1149]
705	113.4919228	0.246173896	0.164355638	1.497812297	0.134182025	0.27982519	BYSL	bystin like [Source:HGNC Symbol;Acc:HGNC:1157]
706	1125.909019	0.668971665	0.186110391	3.594488528	0.000325029	0.002373908	TSPO	translocator protein [Source:HGNC Symbol;Acc:HGNC:1158]
708	485.2209731	0.2386529	0.126642875	1.884455794	0.059503349	0.154703383	C1QBP	complement C1q binding protein [Source:HGNC Symbol;Acc:HGNC:1243]
710	4996.293624	0.112874087	0.245422005	0.459918366	0.645574817	0.783914854	SERPING1	serpin family G member 1 [Source:HGNC Symbol;Acc:HGNC:1228]
711	0.613598745	0.58736084	1.461909347	0.401776513	0.687848509	0.813247765	ERC2-IT1	ERC2 intronic transcript 1 [Source:HGNC Symbol;Acc:HGNC:1229]
712	1214.47591	1.036589234	0.483401067	2.144366871	0.032003503	0.096998723	C1QA	complement C1q A chain [Source:HGNC Symbol;Acc:HGNC:1241]
713	1899.829275	0.963015013	0.503077034	1.914249602	0.055588271	0.147402163	C1QB	complement C1q B chain [Source:HGNC Symbol;Acc:HGNC:1242]
714	1700.376576	1.207880547	0.506237967	2.385993596	0.017033048	0.059402013	C1QC	complement C1q C chain [Source:HGNC Symbol;Acc:HGNC:1245]
715	3808.013449	-0.504536683	0.348749956	-1.446700347	0.147980867	0.299654037	C1R	complement C1r [Source:HGNC Symbol;Acc:HGNC:1246]
716	4245.778777	-0.498505124	0.369361557	-1.349639981	0.177131493	0.33984203	C1S	complement C1s [Source:HGNC Symbol;Acc:HGNC:1247]
717	386.4270775	1.186892985	0.514290589	2.307825596	0.021008839	0.070023035	C2	complement C2 [Source:HGNC Symbol;Acc:HGNC:1248]
718	6692.849896	0.438322502	0.398328363	1.100404949	0.271155723	0.452871831	C3	complement C3 [Source:HGNC Symbol;Acc:HGNC:1318]
719	212.127121	0.75769505	0.381247906	1.987407767	0.046877228	0.129628858	C3AR1	complement C3a receptor 1 [Source:HGNC Symbol;Acc:HGNC:1319]
720	9179.990203	0.42292767	0.284601585	1.486034133	0.137270093	0.284447991	C4A	complement C4A (Chido/Rodgers blood group) [Source:HGNC Symbol;Acc:HGNC:1323]
721	9811.699142	0.461293898	0.291141148	1.584433881	0.113095017	0.247731684	C4B	complement C4B (Chido/Rodgers blood group) [Source:HGNC Symbol;Acc:HGNC:1324]
722	5.714624045	0.230666116	0.481233673	0.479322477	0.631709234	0.774384207	C4BPA	complement component 4 binding protein alpha [Source:HGNC Symbol;Acc:HGNC:1325]
725	3.656285243	1.24760173	0.854100184	1.460720596	0.144092134	0.294178404	C4BPB	complement component 4 binding protein beta [Source:HGNC Symbol;Acc:HGNC:1328]
726	223.1447457	-0.086399056	0.247814614	-0.34864391	0.727356658	0.839295458	CAPN5	calpain 5 [Source:HGNC Symbol;Acc:HGNC:1482]
727	160.0808142	-0.16927523	0.139653812	-1.212106045	0.22547179	0.400188368	C5	complement C5 [Source:HGNC Symbol;Acc:HGNC:1331]
728	227.793853	1.140783423	0.463224452	2.462701218	0.013789477	0.050281059	C5AR1	complement C5a receptor 1 [Source:HGNC Symbol;Acc:HGNC:1338]
729	58.92736883	-0.625792558	0.50567325	-1.237543331	0.215885438	0.38939257	C6	complement C6 [Source:HGNC Symbol;Acc:HGNC:1339]
730	3305.562912	-0.272978793	0.490668834	-0.556340191	0.577978317	0.735710056	C7	complement C7 [Source:HGNC Symbol;Acc:HGNC:1346]
731	1.821902244	2.118833541	0.832845326	2.54409009	0.010956282	0.042111896	C8A	complement C8 alpha chain [Source:HGNC Symbol;Acc:HGNC:1352]
732	1.466422356	3.018071187	1.273771323	2.369397969	0.01781707	0.06163319	C8B	complement C8 beta chain [Source:HGNC Symbol;Acc:HGNC:1353]
733	16.63775142	-0.118754004	0.279341823	-0.425120746	0.670748655	0.802236598	C8G	complement C8 gamma chain [Source:HGNC Symbol;Acc:HGNC:1354]
734	768.6715875	0.121044934	0.136447723	0.887115825	0.375016545	0.561201684	OSGIN2	oxidative stress induced growth inhibitor family member 2 [Source:HGNC Symbol;Acc:HGNC:1355]
735	1.867127238	-1.654812482	0.640207651	-2.584805852	0.009743384	0.038321871	C9	complement C9 [Source:HGNC Symbol;Acc:HGNC:1358]
738	1908.267931	0.221896309	0.137786829	1.610431926	0.107303595	0.238853533	VPS51	VPS51 subunit of GARP complex [Source:HGNC Symbol;Acc:HGNC:1172]
740	879.574437	-0.218816402	0.093978605	-2.328364028	0.019892782	0.067236492	MRPL49	mitochondrial ribosomal protein L49 [Source:HGNC Symbol;Acc:HGNC:1176]
741	155.0481264	0.375347103	0.148902951	2.520749931	0.011710504	0.044336329	ZNHIT2	zinc finger HIT-type containing 2 [Source:HGNC Symbol;Acc:HGNC:1177]
744	451.2034306	-3.217608842	0.470205726	-6.842980988	7.76E-12	4.44E-10	MPPED2	metallophosphoesterase domain containing 2 [Source:HGNC Symbol;Acc:HGNC:1180]
745	44.15864008	0.785750185	0.311933965	2.518963219	0.011770095	0.044502829	MYRF	myelin regulatory factor [Source:HGNC Symbol;Acc:HGNC:1181]
746	168.9467517	0.275096455	0.132270023	2.079809535	0.037543006	0.109912787	TMEM258	transmembrane protein 258 [Source:HGNC Symbol;Acc:HGNC:1164]
747	148.5128822	0.773688564	0.204783981	3.778071696	0.000158047	0.001283373	DAGLA	diacylglycerol lipase alpha [Source:HGNC Symbol;Acc:HGNC:1165]
750	15.64131553	-0.625698142	0.362320829	-1.726917391	0.084182501	0.199302345	GAS8-AS1	GAS8 antisense RNA 1 [Source:HGNC Symbol;Acc:HGNC:1197]
752	1362.128917	1.054307989	0.43681542	2.413623561	0.015794771	0.055929469	FMNL1	formin like 1 [Source:HGNC Symbol;Acc:HGNC:1212]
753	594.3130356	0.35979758	0.152511229	2.359154684	0.018316619	0.062911816	LDLRAD4	low density lipoprotein receptor class A domain containing 4 [Source:HGNC Symbol;Acc:HGNC:1224]
754	5376.221779	0.406016641	0.12033837	3.373958279	0.000740956	0.004765936	PTTG1IP	PTTG1 interacting protein [Source:HGNC Symbol;Acc:HGNC:13524]
755	745.4112329	0.032282959	0.130784626	0.24684063	0.805031565	0.889397942	CFAP410	cilia and flagella associated protein 410 [Source:HGNC Symbol;Acc:HGNC:1260]
757	1791.344154	-0.575259696	0.122867494	-4.681951892	2.84E-06	4.07E-05	TMEM50B	transmembrane protein 50B [Source:HGNC Symbol;Acc:HGNC:1280]
759	2.692308227	0.050559969	0.555047488	0.091091249	0.927420086	0.961849903	CA1	carbonic anhydrase 1 [Source:HGNC Symbol;Acc:HGNC:1368]
760	143.1571406	0.456052104	0.260530038	1.750478016	0.080035864	0.192340718	CA2	carbonic anhydrase 2 [Source:HGNC Symbol;Acc:HGNC:1373]
761	100.5328983	0.655906508	0.276072061	2.37585254	0.017508458	0.060782739	CA3	carbonic anhydrase 3 [Source:HGNC Symbol;Acc:HGNC:1374]
762	349.7771734	-1.515555728	0.269128525	-5.631345571	1.79E-08	4.66E-07	CA4	carbonic anhydrase 4 [Source:HGNC Symbol;Acc:HGNC:1375]
763	2.623326781	-1.931699892	0.433726096	-4.453732223	8.44E-06	0.000104469	CA5A	carbonic anhydrase 5A [Source:HGNC Symbol;Acc:HGNC:1377]
765	6.3660039	2.370771767	1.166432757	2.03249759	0.042103307	0.119857877	CA6	carbonic anhydrase 6 [Source:HGNC Symbol;Acc:HGNC:1380]
766	15.11210165	1.586626404	0.445256146	3.563401468	0.00036608	0.002628142	CA7	carbonic anhydrase 7 [Source:HGNC Symbol;Acc:HGNC:1381]
767	14.92386619	0.321913099	0.408962916	0.787144962	0.431197011	0.613876811	CA8	carbonic anhydrase 8 [Source:HGNC Symbol;Acc:HGNC:1382]
768	2.148178812	-0.469854609	0.556608873	-0.844137835	0.398592388	0.584349187	CA9	carbonic anhydrase 9 [Source:HGNC Symbol;Acc:HGNC:1383]
770	551.7884645	1.671083128	0.219277787	7.620850017	2.52E-14	2.26E-12	CA11	carbonic anhydrase 11 [Source:HGNC Symbol;Acc:HGNC:1370]
771	340.8104607	1.866982051	0.539003365	3.46376697	0.000532668	0.003604129	CA12	carbonic anhydrase 12 [Source:HGNC Symbol;Acc:HGNC:1371]
773	46.89043209	0.305432757	0.314584056	0.970909844	0.331593176	0.517517626	CACNA1A	calcium voltage-gated channel subunit alpha1 A [Source:HGNC Symbol;Acc:HGNC:1388]
774	13.72443524	-1.746217126	0.494800124	-3.529136398	0.000416918	0.002928751	CACNA1B	calcium voltage-gated channel subunit alpha1 B [Source:HGNC Symbol;Acc:HGNC:1389]
775	214.4796214	1.039413521	0.236550822	4.394038924	1.11E-05	0.000131945	CACNA1C	calcium voltage-gated channel subunit alpha1 C [Source:HGNC Symbol;Acc:HGNC:1390]
776	228.0335125	-0.859921714	0.303356861	-2.834686881	0.004587062	0.021074083	CACNA1D	calcium voltage-gated channel subunit alpha1 D [Source:HGNC Symbol;Acc:HGNC:1391]
777	10.58455324	-0.034555096	0.413824555	-0.083501803	0.933452544	0.965300162	CACNA1E	calcium voltage-gated channel subunit alpha1 E [Source:HGNC Symbol;Acc:HGNC:1392]
778	41.20272311	0.472377407	0.351416921	1.344207917	0.178881162	0.342056949	CACNA1F	calcium voltage-gated channel subunit alpha1 F [Source:HGNC Symbol;Acc:HGNC:1393]
779	2.009330486	-0.294403024	0.765026866	-0.384827039	0.700365565	0.821207038	CACNA1S	calcium voltage-gated channel subunit alpha1 S [Source:HGNC Symbol;Acc:HGNC:1397]
780	5914.385975	0.514464972	0.236132573	2.178712427	0.029353038	0.090880559	DDR1	discoidin domain receptor tyrosine kinase 1 [Source:HGNC Symbol;Acc:HGNC:2730]
781	668.2936199	-1.12110688	0.234536082	-4.780104068	1.75E-06	2.66E-05	CACNA2D1	calcium voltage-gated channel auxiliary subunit alpha2delta 1 [Source:HGNC Symbol;Acc:HGNC:1399]
782	523.551735	1.707388865	0.208784194	8.177768788	2.89E-16	3.47E-14	CACNB1	calcium voltage-gated channel auxiliary subunit beta 1 [Source:HGNC Symbol;Acc:HGNC:1401]
783	139.6976304	0.182208992	0.226263445	0.805295758	0.420649029	0.604428135	CACNB2	calcium voltage-gated channel auxiliary subunit beta 2 [Source:HGNC Symbol;Acc:HGNC:1402]
784	388.1807403	0.496397426	0.183705079	2.702143178	0.006889409	0.02917005	CACNB3	calcium voltage-gated channel auxiliary subunit beta 3 [Source:HGNC Symbol;Acc:HGNC:1403]
785	74.31893746	-1.134958027	0.239461861	-4.739619162	2.14E-06	3.17E-05	CACNB4	calcium voltage-gated channel auxiliary subunit beta 4 [Source:HGNC Symbol;Acc:HGNC:1404]
786	0.735354447	0.555215949	1.108362643	0.500933474	0.616417943	0.763109077	CACNG1	calcium voltage-gated channel auxiliary subunit gamma 1 [Source:HGNC Symbol;Acc:HGNC:1405]
788	272.6245311	-0.211403128	0.2433731	-0.868638021	0.385045151	0.571425989	SLC25A20	solute carrier family 25 member 20 [Source:HGNC Symbol;Acc:HGNC:1421]
790	1069.402129	0.399105958	0.105479772	3.783720326	0.000154501	0.001258448	CAD	carbamoyl-phosphate synthetase 2, aspartate transcarbamylase, and dihydroorotase [Source:HGNC Symbol;Acc:HGNC:1424]
793	7.400627422	-0.119695226	0.409009189	-0.292646789	0.769792146	0.865908127	CALB1	calbindin 1 [Source:HGNC Symbol;Acc:HGNC:1434]
794	18.11464512	3.020846174	0.681604616	4.431962609	9.34E-06	0.000114041	CALB2	calbindin 2 [Source:HGNC Symbol;Acc:HGNC:1435]
796	4.443093521	0.45765648	0.637088968	0.718355683	0.472538005	0.650340088	CALCA	calcitonin related polypeptide alpha [Source:HGNC Symbol;Acc:HGNC:1437]
797	10.81601298	2.213505778	0.782682258	2.828102663	0.004682479	0.021441251	CALCB	calcitonin related polypeptide beta [Source:HGNC Symbol;Acc:HGNC:1438]
799	3.761863009	-0.197997711	0.407226463	-0.486210325	0.626818052	0.771337921	CALCR	calcitonin receptor [Source:HGNC Symbol;Acc:HGNC:1440]
800	6151.433085	0.077165583	0.21160582	0.36466664	0.715360264	0.830798141	CALD1	caldesmon 1 [Source:HGNC Symbol;Acc:HGNC:1441]
801	5549.046558	0.093429617	0.097816995	0.955147072	0.339503327	0.5257795	CALM1	calmodulin 1 [Source:HGNC Symbol;Acc:HGNC:1442]
805	7434.009246	0.188909268	0.116516684	1.621306596	0.104951901	0.235138228	CALM2	calmodulin 2 [Source:HGNC Symbol;Acc:HGNC:1445]
808	3152.848391	0.22033207	0.126568449	1.740813544	0.081716267	0.195068969	CALM3	calmodulin 3 [Source:HGNC Symbol;Acc:HGNC:1449]
810	1.419807964	2.00652963	0.995976597	2.014635319	0.043942874	0.123581092	CALML3	calmodulin like 3 [Source:HGNC Symbol;Acc:HGNC:1452]
811	16215.4613	-0.864070822	0.161955073	-5.335250098	9.54E-08	2.06E-06	CALR	calreticulin [Source:HGNC Symbol;Acc:HGNC:1455]
813	2485.022169	0.191532159	0.1915111	1.000109961	0.317257296	0.50267729	CALU	calumenin [Source:HGNC Symbol;Acc:HGNC:1458]
814	219.9353336	0.807695631	0.511180676	1.580059007	0.114093354	0.24929445	CAMK4	calcium/calmodulin dependent protein kinase IV [Source:HGNC Symbol;Acc:HGNC:1464]
815	5.054191103	1.987434787	0.666091963	2.983724316	0.002847632	0.014451547	CAMK2A	calcium/calmodulin dependent protein kinase II alpha [Source:HGNC Symbol;Acc:HGNC:1460]
816	749.3835806	0.071696408	0.304127318	0.235744717	0.813630769	0.895323325	CAMK2B	calcium/calmodulin dependent protein kinase II beta [Source:HGNC Symbol;Acc:HGNC:1461]
817	1015.680297	0.213115664	0.125016997	1.704693514	0.0882516	0.206610531	CAMK2D	calcium/calmodulin dependent protein kinase II delta [Source:HGNC Symbol;Acc:HGNC:1462]
818	628.2393049	-0.104151536	0.149693918	-0.69576331	0.48657707	0.662341182	CAMK2G	calcium/calmodulin dependent protein kinase II gamma [Source:HGNC Symbol;Acc:HGNC:1463]
819	535.0235752	0.275711574	0.098892271	2.787999205	0.005303467	0.023665634	CAMLG	calcium modulating ligand [Source:HGNC Symbol;Acc:HGNC:1471]
820	5.014920338	-0.652061608	0.538775795	-1.210265222	0.226177138	0.400838756	CAMP	cathelicidin antimicrobial peptide [Source:HGNC Symbol;Acc:HGNC:1472]
821	12511.83101	-0.798894163	0.174766555	-4.571207354	4.85E-06	6.46E-05	CANX	calnexin [Source:HGNC Symbol;Acc:HGNC:1473]
822	2473.418372	0.46582721	0.20347305	2.28938039	0.022057261	0.072790964	CAPG	capping actin protein, gelsolin like [Source:HGNC Symbol;Acc:HGNC:1474]
823	3100.082565	0.249639878	0.137777507	1.811905896	0.070000738	0.174097025	CAPN1	calpain 1 [Source:HGNC Symbol;Acc:HGNC:1476]
824	4609.117814	0.454268809	0.130655056	3.47685594	0.00050733	0.003451985	CAPN2	calpain 2 [Source:HGNC Symbol;Acc:HGNC:1479]
825	757.0006028	1.322247503	0.211566326	6.249801314	4.11E-10	1.58E-08	CAPN3	calpain 3 [Source:HGNC Symbol;Acc:HGNC:1480]
826	4092.145194	0.415029142	0.123101612	3.371435482	0.000747776	0.004805545	CAPNS1	calpain small subunit 1 [Source:HGNC Symbol;Acc:HGNC:1481]
827	99.19554692	-1.216620719	0.403628637	-3.014208133	0.00257651	0.01331044	CAPN6	calpain 6 [Source:HGNC Symbol;Acc:HGNC:1483]
828	743.330659	-0.091849806	0.230813484	-0.397939516	0.690674771	0.814946688	CAPS	calcyphosine [Source:HGNC Symbol;Acc:HGNC:1487]
829	2250.008295	0.174364048	0.173754596	1.003507544	0.315616039	0.500759524	CAPZA1	capping actin protein of muscle Z-line subunit alpha 1 [Source:HGNC Symbol;Acc:HGNC:1488]
830	1472.038025	-0.178278485	0.153239248	-1.163399635	0.244667398	0.42361203	CAPZA2	capping actin protein of muscle Z-line subunit alpha 2 [Source:HGNC Symbol;Acc:HGNC:1490]
831	4504.582523	0.363838464	0.175858653	2.068925571	0.038553072	0.111922556		calpastatin [Source:NCBI gene (formerly Entrezgene);Acc:831]
832	2951.065641	0.273128238	0.12626786	2.163085981	0.030534567	0.093630746	CAPZB	capping actin protein of muscle Z-line subunit beta [Source:HGNC Symbol;Acc:HGNC:1491]
833	812.2655849	0.078775071	0.106140575	0.742176782	0.457980234	0.637756793	CARS1	cysteinyl-tRNA synthetase 1 [Source:HGNC Symbol;Acc:HGNC:1493]
834	383.3643714	0.211254241	0.433761621	0.487028429	0.626238185	0.770980589	CASP1	caspase 1 [Source:HGNC Symbol;Acc:HGNC:1499]
835	509.5857761	0.044953993	0.164423338	0.27340397	0.784542702	0.875652247	CASP2	caspase 2 [Source:HGNC Symbol;Acc:HGNC:1503]
836	435.7401604	0.116493347	0.212074152	0.54930479	0.582796301	0.738706893	CASP3	caspase 3 [Source:HGNC Symbol;Acc:HGNC:1504]
837	547.1604716	0.19814522	0.346627603	0.571637166	0.567567811	0.728158062	CASP4	caspase 4 [Source:HGNC Symbol;Acc:HGNC:1505]
838	5.179113247	0.46937569	0.576345067	0.814400463	0.415415573	0.599381467	CASP5	caspase 5 [Source:HGNC Symbol;Acc:HGNC:1506]
839	182.9043022	0.206966168	0.11264272	1.837368353	0.066155535	0.166843274	CASP6	caspase 6 [Source:HGNC Symbol;Acc:HGNC:1507]
840	345.5181452	0.181935214	0.136184941	1.335942235	0.181568155	0.34585204	CASP7	caspase 7 [Source:HGNC Symbol;Acc:HGNC:1508]
841	563.205137	0.335518209	0.251674831	1.333141689	0.182485311	0.346988479	CASP8	caspase 8 [Source:HGNC Symbol;Acc:HGNC:1509]
842	471.0437961	0.066555372	0.184783327	0.360180614	0.718712071	0.833125619	CASP9	caspase 9 [Source:HGNC Symbol;Acc:HGNC:1511]
843	377.1129387	0.484283684	0.174297624	2.778487002	0.00546127	0.024209907	CASP10	caspase 10 [Source:HGNC Symbol;Acc:HGNC:1500]
844	22.74567481	0.602332544	0.508278183	1.185045048	0.235999636	0.41330521	CASQ1	calsequestrin 1 [Source:HGNC Symbol;Acc:HGNC:1512]
845	128.4376968	-0.042178445	0.42758067	-0.098644415	0.921420604	0.958467446	CASQ2	calsequestrin 2 [Source:HGNC Symbol;Acc:HGNC:1513]
846	1.168625548	-2.12221876	0.855131562	-2.48174533	0.013074068	0.048285242	CASR	calcium sensing receptor [Source:HGNC Symbol;Acc:HGNC:1514]
847	3661.295345	-0.018889814	0.17954457	-0.105209607	0.916209488	0.956089131	CAT	catalase [Source:HGNC Symbol;Acc:HGNC:1516]
857	6502.690572	-0.582737206	0.303585195	-1.919517865	0.054918828	0.146145046	CAV1	caveolin 1 [Source:HGNC Symbol;Acc:HGNC:1527]
858	2998.642055	-0.136007355	0.265221122	-0.512807403	0.608086051	0.757521821	CAV2	caveolin 2 [Source:HGNC Symbol;Acc:HGNC:1528]
859	1.057117135	1.832837219	1.304920583	1.404558441	0.160152622	0.316837415	CAV3	caveolin 3 [Source:HGNC Symbol;Acc:HGNC:1529]
860	510.6131518	2.20417292	0.271755032	8.110881701	5.03E-16	5.82E-14	RUNX2	RUNX family transcription factor 2 [Source:HGNC Symbol;Acc:HGNC:10472]
861	1098.466661	1.695151862	0.329568046	5.143556496	2.70E-07	5.16E-06	RUNX1	RUNX family transcription factor 1 [Source:HGNC Symbol;Acc:HGNC:10471]
862	170.4405155	-1.309976559	0.324027402	-4.042795616	5.28E-05	0.000506624	RUNX1T1	RUNX1 partner transcriptional co-repressor 1 [Source:HGNC Symbol;Acc:HGNC:1535]
863	220.6969369	0.597635251	0.523128649	1.142425008	0.253277401	0.433458663	CBFA2T3	CBFA2/RUNX1 partner transcriptional co-repressor 3 [Source:HGNC Symbol;Acc:HGNC:1537]
864	459.8757665	0.480299432	0.647075137	0.742262226	0.457928473	0.637719041	RUNX3	RUNX family transcription factor 3 [Source:HGNC Symbol;Acc:HGNC:10473]
865	812.1771201	0.652979624	0.137209092	4.759011344	1.95E-06	2.90E-05	CBFB	core-binding factor subunit beta [Source:HGNC Symbol;Acc:HGNC:1539]
867	543.6887956	0.397447543	0.202876484	1.959061666	0.050105565	0.136371625	CBL	Cbl proto-oncogene [Source:HGNC Symbol;Acc:HGNC:1541]
868	790.6688191	-0.023558321	0.148731902	-0.158394539	0.874145916	0.930878072	CBLB	Cbl proto-oncogene B [Source:HGNC Symbol;Acc:HGNC:1542]
869	153.6843184	1.978249811	0.521980597	3.78989147	0.000150713	0.001232776	CBLN1	cerebellin 1 precursor [Source:HGNC Symbol;Acc:HGNC:1543]
871	2350.368789	0.828531726	0.183019639	4.527009945	5.98E-06	7.74E-05	SERPINH1	serpin family H member 1 [Source:HGNC Symbol;Acc:HGNC:1546]
873	465.4832312	0.028604571	0.110487657	0.258893816	0.79571717	0.883457638	CBR1	carbonyl reductase 1 [Source:HGNC Symbol;Acc:HGNC:1548]
874	77.194471	0.698544624	0.174090715	4.012532333	6.01E-05	0.000565004	CBR3	carbonyl reductase 3 [Source:HGNC Symbol;Acc:HGNC:1549]
875	505.1503399	-0.357864946	0.336313876	-1.064080231	0.287292356	0.470150021	CBS	cystathionine beta-synthase [Source:HGNC Symbol;Acc:HGNC:1550]
881	2.602523446	0.70223756	0.534043638	1.314944155	0.188528672	0.355037077	CCIN	calicin [Source:HGNC Symbol;Acc:HGNC:1568]
883	195.2964143	0.1225487	0.158226825	0.77451279	0.438627607	0.620563231		kynurenine aminotransferase 1 [Source:NCBI gene (formerly Entrezgene);Acc:883]
883	195.2964143	0.1225487	0.158226825	0.77451279	0.438627607	0.620563231	KYAT1	kynurenine aminotransferase 1 [Source:HGNC Symbol;Acc:HGNC:1564]
885	1.285751407	-0.090367526	0.948220367	-0.095302242	0.924074762	0.959992442	CCK	cholecystokinin [Source:HGNC Symbol;Acc:HGNC:1569]
886	0.610691651	0.850662444	1.455732746	0.584353444	0.558982542	0.720891401	CCKAR	cholecystokinin A receptor [Source:HGNC Symbol;Acc:HGNC:1570]
887	9.809374327	0.555204216	0.430971537	1.28826191	0.197654807	0.36703712	CCKBR	cholecystokinin B receptor [Source:HGNC Symbol;Acc:HGNC:1571]
889	958.6354649	-0.108692677	0.068859854	-1.578462213	0.114459463	0.249843977	KRIT1	KRIT1 ankyrin repeat containing [Source:HGNC Symbol;Acc:HGNC:1573]
890	132.1539966	0.417933917	0.325150839	1.285353954	0.198668624	0.368284196	CCNA2	cyclin A2 [Source:HGNC Symbol;Acc:HGNC:1578]
891	220.9181734	-0.406708858	0.285069231	-1.426702053	0.153665794	0.307564479	CCNB1	cyclin B1 [Source:HGNC Symbol;Acc:HGNC:1579]
892	883.1577355	-0.472406022	0.122462618	-3.857552863	0.000114528	0.000977812	CCNC	cyclin C [Source:HGNC Symbol;Acc:HGNC:1581]
894	3266.588375	1.551546632	0.224387814	6.914576161	4.69E-12	2.83E-10	CCND2	cyclin D2 [Source:HGNC Symbol;Acc:HGNC:1583]
896	1983.295493	1.116221176	0.182124267	6.128898669	8.85E-10	3.15E-08	CCND3	cyclin D3 [Source:HGNC Symbol;Acc:HGNC:1585]
898	46.01011701	0.068778742	0.224297649	0.306640496	0.759117026	0.858754276	CCNE1	cyclin E1 [Source:HGNC Symbol;Acc:HGNC:1589]
899	86.3128653	-0.195612291	0.30535684	-0.640602289	0.521781112	0.690936075	CCNF	cyclin F [Source:HGNC Symbol;Acc:HGNC:1591]
900	1500.305963	0.192497657	0.136627916	1.408918923	0.158859143	0.31500775	CCNG1	cyclin G1 [Source:HGNC Symbol;Acc:HGNC:1592]
901	1066.769538	0.040443434	0.134362836	0.301001642	0.763413243	0.86166848	CCNG2	cyclin G2 [Source:HGNC Symbol;Acc:HGNC:1593]
902	1241.193683	0.544153875	0.118919994	4.575798042	4.74E-06	6.33E-05	CCNH	cyclin H [Source:HGNC Symbol;Acc:HGNC:1594]
904	722.2404808	-0.213691475	0.137214239	-1.557356412	0.119385889	0.257240998	CCNT1	cyclin T1 [Source:HGNC Symbol;Acc:HGNC:1599]
905	1499.637043	0.037558135	0.145092125	0.258857159	0.795745454	0.883457638	CCNT2	cyclin T2 [Source:HGNC Symbol;Acc:HGNC:1600]
908	1963.086188	0.147722312	0.093577015	1.578617487	0.114423821	0.249843977	CCT6A	chaperonin containing TCP1 subunit 6A [Source:HGNC Symbol;Acc:HGNC:1620]
909	76.65752029	3.457948615	0.536859112	6.441072788	1.19E-10	5.30E-09	CD1A	CD1a molecule [Source:HGNC Symbol;Acc:HGNC:1634]
910	19.9646661	1.378828818	0.580574666	2.374937969	0.0175519	0.060904442	CD1B	CD1b molecule [Source:HGNC Symbol;Acc:HGNC:1635]
911	179.3693356	0.81419676	0.501899226	1.622231551	0.104753779	0.234784871	CD1C	CD1c molecule [Source:HGNC Symbol;Acc:HGNC:1636]
912	101.1233791	0.338148416	0.377750883	0.895162475	0.370700241	0.557325992	CD1D	CD1d molecule [Source:HGNC Symbol;Acc:HGNC:1637]
913	102.6209862	0.757853221	0.537838388	1.409072387	0.158813765	0.314939262	CD1E	CD1e molecule [Source:HGNC Symbol;Acc:HGNC:1638]
914	505.6944703	0.548685408	0.675599235	0.812146284	0.416707698	0.600636278	CD2	CD2 molecule [Source:HGNC Symbol;Acc:HGNC:1639]
915	260.668668	0.894033284	0.732461076	1.220588115	0.222242009	0.396501033	CD3D	CD3 delta subunit of T-cell receptor complex [Source:HGNC Symbol;Acc:HGNC:1673]
916	959.3844677	1.208331623	0.724263533	1.668359053	0.095244472	0.218702718	CD3E	CD3 epsilon subunit of T-cell receptor complex [Source:HGNC Symbol;Acc:HGNC:1674]
917	62.66547118	0.507901292	0.710470477	0.714880222	0.474683059	0.652112789	CD3G	CD3 gamma subunit of T-cell receptor complex [Source:HGNC Symbol;Acc:HGNC:1675]
919	285.8333573	0.953528966	0.694865833	1.372249032	0.169985926	0.330507335	CD247	CD247 molecule [Source:HGNC Symbol;Acc:HGNC:1677]
920	1291.350941	1.088566743	0.526383968	2.068008923	0.038639184	0.112116534	CD4	CD4 molecule [Source:HGNC Symbol;Acc:HGNC:1678]
921	238.9395711	0.566933057	0.677306474	0.837040659	0.402569714	0.588210676	CD5	CD5 molecule [Source:HGNC Symbol;Acc:HGNC:1685]
922	83.00874365	6.154916419	1.466318671	4.197529868	2.70E-05	0.000284161	CD5L	CD5 molecule like [Source:HGNC Symbol;Acc:HGNC:1690]
923	468.8434919	1.243267412	0.758336894	1.639465812	0.101116285	0.228678489	CD6	CD6 molecule [Source:HGNC Symbol;Acc:HGNC:1691]
924	243.0781775	0.569687517	0.674754195	0.844288959	0.398507954	0.584287954	CD7	CD7 molecule [Source:HGNC Symbol;Acc:HGNC:1695]
925	403.172631	0.144663442	0.582431355	0.248378526	0.803841547	0.888701344	CD8A	CD8 subunit alpha [Source:HGNC Symbol;Acc:HGNC:1706]
926	144.4004135	0.778315778	0.683463608	1.138781596	0.25479426	0.435330339	CD8B	CD8 subunit beta [Source:HGNC Symbol;Acc:HGNC:1707]
927	7.805708418	0.443325964	0.800606658	0.553737543	0.579758478	0.7369384	CD8B2	CD8B family member 2 [Source:HGNC Symbol;Acc:HGNC:1708]
928	6491.749892	0.22410766	0.223634944	1.002113787	0.31628864	0.501544979	CD9	CD9 molecule [Source:HGNC Symbol;Acc:HGNC:1709]
929	936.2511214	0.424245586	0.339424687	1.24989608	0.211337512	0.384266854	CD14	CD14 molecule [Source:HGNC Symbol;Acc:HGNC:1628]
930	441.4878981	1.268114154	1.122821335	1.129399767	0.258729231	0.439674743	CD19	CD19 molecule [Source:HGNC Symbol;Acc:HGNC:1633]
931	2291.125861	1.394955146	1.024353156	1.361791232	0.17326378	0.334997395	MS4A1	membrane spanning 4-domains A1 [Source:HGNC Symbol;Acc:HGNC:7315]
932	0.497789106	1.313405285	1.736486958	0.756357702	0.449434761	0.629932826	MS4A3	membrane spanning 4-domains A3 [Source:HGNC Symbol;Acc:HGNC:7317]
933	1290.43386	0.659983952	0.71290008	0.92577343	0.354563738	0.541447538	CD22	CD22 molecule [Source:HGNC Symbol;Acc:HGNC:1643]
939	556.3095154	0.262949137	0.48800406	0.538825716	0.590007118	0.74404561	CD27	CD27 molecule [Source:HGNC Symbol;Acc:HGNC:11922]
940	166.0916662	0.67628431	0.67620129	1.000122774	0.317251096	0.50267729	CD28	CD28 molecule [Source:HGNC Symbol;Acc:HGNC:1653]
941	45.41390697	0.467837347	0.477622831	0.979512111	0.327327007	0.512849909	CD80	CD80 molecule [Source:HGNC Symbol;Acc:HGNC:1700]
942	237.1867182	0.559865046	0.507163837	1.103913577	0.269630629	0.451310536	CD86	CD86 molecule [Source:HGNC Symbol;Acc:HGNC:1705]
943	25.39423031	1.076251936	0.384887306	2.796278075	0.00516949	0.023199624	TNFRSF8	TNF receptor superfamily member 8 [Source:HGNC Symbol;Acc:HGNC:11923]
944	183.3255928	0.656047574	0.594100327	1.104270682	0.269475737	0.451103253	TNFSF8	TNF superfamily member 8 [Source:HGNC Symbol;Acc:HGNC:11938]
945	75.30248525	1.140256208	0.408639728	2.790370419	0.005264777	0.023539511	CD33	CD33 molecule [Source:HGNC Symbol;Acc:HGNC:1659]
946	79.68954475	1.893022399	0.69893917	2.708422249	0.006760395	0.028720064	SIGLEC6	sialic acid binding Ig like lectin 6 [Source:HGNC Symbol;Acc:HGNC:10875]
947	1636.33397	-0.345239017	0.203527068	-1.696280599	0.089832753	0.209369401	CD34	CD34 molecule [Source:HGNC Symbol;Acc:HGNC:1662]
948	1160.928005	-1.310213746	0.383296463	-3.418277683	0.000630188	0.004151809	CD36	CD36 molecule (CD36 blood group) [Source:HGNC Symbol;Acc:HGNC:1663]
949	464.747721	-0.078505823	0.265457054	-0.295738321	0.76742993	0.864388803	SCARB1	scavenger receptor class B member 1 [Source:HGNC Symbol;Acc:HGNC:1664]
950	4514.72656	0.486177723	0.158006534	3.07694694	0.002091325	0.011224719	SCARB2	scavenger receptor class B member 2 [Source:HGNC Symbol;Acc:HGNC:1665]
951	1569.348316	0.59459406	0.687002167	0.865490807	0.386769459	0.572829682	CD37	CD37 molecule [Source:HGNC Symbol;Acc:HGNC:1666]
952	232.7404805	-0.690405473	0.663068948	-1.041227273	0.297770081	0.481275697	CD38	CD38 molecule [Source:HGNC Symbol;Acc:HGNC:1667]
953	3965.607616	2.286717172	0.228865651	9.991526308	1.66E-23	5.91E-21	ENTPD1	ectonucleoside triphosphate diphosphohydrolase 1 [Source:HGNC Symbol;Acc:HGNC:3363]
954	87.78634814	2.52958072	0.421803098	5.9970653	2.01E-09	6.54E-08	ENTPD2	ectonucleoside triphosphate diphosphohydrolase 2 [Source:HGNC Symbol;Acc:HGNC:3364]
955	982.3524355	0.409771117	0.112720198	3.6352945	0.000277663	0.002073838	ENTPD6	ectonucleoside triphosphate diphosphohydrolase 6 [Source:HGNC Symbol;Acc:HGNC:3368]
956	159.8424902	-0.262854875	0.225937975	-1.163393957	0.2446697	0.42361203	ENTPD3	ectonucleoside triphosphate diphosphohydrolase 3 [Source:HGNC Symbol;Acc:HGNC:3365]
957	460.1731836	0.073869337	0.067968869	1.086811334	0.277120198	0.459510296	ENTPD5	ectonucleoside triphosphate diphosphohydrolase 5 (inactive) [Source:HGNC Symbol;Acc:HGNC:3367]
958	900.1259412	0.540460366	0.243628565	2.218378484	0.026529037	0.08415489	CD40	CD40 molecule [Source:HGNC Symbol;Acc:HGNC:11919]
959	86.06228117	0.583181031	0.755663883	0.771746598	0.440264526	0.622147876	CD40LG	CD40 ligand [Source:HGNC Symbol;Acc:HGNC:11935]
960	6759.855969	1.130997147	0.172666418	6.55018594	5.75E-11	2.70E-09	CD44	CD44 molecule (IN blood group) [Source:HGNC Symbol;Acc:HGNC:1681]
961	4059.896576	0.64397212	0.124391723	5.176969214	2.26E-07	4.40E-06	CD47	CD47 molecule [Source:HGNC Symbol;Acc:HGNC:1682]
962	870.8167935	0.862085869	0.747781558	1.15285789	0.248968719	0.428450936	CD48	CD48 molecule [Source:HGNC Symbol;Acc:HGNC:1683]
963	1639.349907	0.47354291	0.655248184	0.722692442	0.46986886	0.647884289	CD53	CD53 molecule [Source:HGNC Symbol;Acc:HGNC:1686]
965	328.4404052	0.614378702	0.155478546	3.951533614	7.77E-05	0.000701524	CD58	CD58 molecule [Source:HGNC Symbol;Acc:HGNC:1688]
966	7163.822321	0.317363397	0.135980717	2.333885301	0.019601729	0.066461503	CD59	CD59 molecule (CD59 blood group) [Source:HGNC Symbol;Acc:HGNC:1689]
967	8303.917478	0.896719731	0.158008075	5.67515128	1.39E-08	3.72E-07	CD63	CD63 molecule [Source:HGNC Symbol;Acc:HGNC:1692]
968	1243.965481	0.701089346	0.437903155	1.601014604	0.109373685	0.242187565	CD68	CD68 molecule [Source:HGNC Symbol;Acc:HGNC:1693]
969	588.9638241	0.625271325	0.609038513	1.026653179	0.304583804	0.488888892	CD69	CD69 molecule [Source:HGNC Symbol;Acc:HGNC:1694]
970	21.35078735	1.518522717	0.770580012	1.970623028	0.048767011	0.133491306	CD70	CD70 molecule [Source:HGNC Symbol;Acc:HGNC:11937]
971	204.1027988	0.151742039	0.595221713	0.254933642	0.798774352	0.885481706	CD72	CD72 molecule [Source:HGNC Symbol;Acc:HGNC:1696]
972	54503.15995	0.690379748	0.436741594	1.580751086	0.113934963	0.249116978	CD74	CD74 molecule [Source:HGNC Symbol;Acc:HGNC:1697]
973	1048.949435	0.523615911	1.062259847	0.492926389	0.6220646	0.767592936	CD79A	CD79a molecule [Source:HGNC Symbol;Acc:HGNC:1698]
974	324.6625457	0.726476109	0.766157978	0.948206675	0.34302425	0.529498808	CD79B	CD79b molecule [Source:HGNC Symbol;Acc:HGNC:1699]
975	5185.072751	0.004156445	0.117606469	0.035341973	0.971807054	0.985466818	CD81	CD81 molecule [Source:HGNC Symbol;Acc:HGNC:1701]
976	1477.585859	0.595288509	0.286775429	2.075800256	0.037912429	0.110693167	ADGRE5	adhesion G protein-coupled receptor E5 [Source:HGNC Symbol;Acc:HGNC:1711]
977	3191.996899	1.047682446	0.160243199	6.538077444	6.23E-11	2.92E-09	CD151	CD151 molecule (Raph blood group) [Source:HGNC Symbol;Acc:HGNC:1630]
978	33.4858488	1.341932446	0.32133477	4.176119646	2.97E-05	0.000308789	CDA	cytidine deaminase [Source:HGNC Symbol;Acc:HGNC:1712]
983	117.7005692	-0.403112193	0.388682034	-1.037125869	0.299677201	0.483658559	CDK1	cyclin dependent kinase 1 [Source:HGNC Symbol;Acc:HGNC:1722]
984	1244.621014	0.366909078	0.127840754	2.87004782	0.004104097	0.019285041	CDK11B	cyclin dependent kinase 11B [Source:HGNC Symbol;Acc:HGNC:1729]
987	1617.656452	0.095930096	0.16792612	0.571263695	0.567820908	0.728365062	LRBA	LPS responsive beige-like anchor protein [Source:HGNC Symbol;Acc:HGNC:1742]
988	904.8547452	-0.109833584	0.098985052	-1.109597678	0.267172432	0.448695251	CDC5L	cell division cycle 5 like [Source:HGNC Symbol;Acc:HGNC:1743]
989	3071.831056	-0.139051346	0.138574338	-1.003442254	0.315647526	0.500782133	SEPTIN7	septin 7 [Source:HGNC Symbol;Acc:HGNC:1717]
990	62.7702103	-0.027642476	0.409602168	-0.067486158	0.946194682	0.971885041	CDC6	cell division cycle 6 [Source:HGNC Symbol;Acc:HGNC:1744]
991	71.25047349	0.480909285	0.53720776	0.895201673	0.370679291	0.557323334	CDC20	cell division cycle 20 [Source:HGNC Symbol;Acc:HGNC:1723]
993	37.50186068	-0.6243043	0.321903564	-1.939414066	0.052450939	0.141063555	CDC25A	cell division cycle 25A [Source:HGNC Symbol;Acc:HGNC:1725]
994	1934.665772	0.882724937	0.199889023	4.416075104	1.01E-05	0.000121321	CDC25B	cell division cycle 25B [Source:HGNC Symbol;Acc:HGNC:1726]
995	25.905667	-0.574559282	0.330383298	-1.739068792	0.082022663	0.195655703	CDC25C	cell division cycle 25C [Source:HGNC Symbol;Acc:HGNC:1727]
996	1660.100608	-0.460589391	0.14370792	-3.205038325	0.001350445	0.007851877	CDC27	cell division cycle 27 [Source:HGNC Symbol;Acc:HGNC:1728]
997	525.1967627	0.719218107	0.154277187	4.661856491	3.13E-06	4.42E-05	CDC34	cell division cycle 34, ubiquitin conjugating enzyme [Source:HGNC Symbol;Acc:HGNC:1734]
998	3690.120535	0.033125542	0.112123392	0.295438277	0.767659096	0.864546375	CDC42	cell division cycle 42 [Source:HGNC Symbol;Acc:HGNC:1736]
999	7943.037576	-0.392977116	0.262225099	-1.498625104	0.133970916	0.27958562	CDH1	cadherin 1 [Source:HGNC Symbol;Acc:HGNC:1748]
1000	524.4887366	2.803976978	0.500169017	5.606058913	2.07E-08	5.34E-07	CDH2	cadherin 2 [Source:HGNC Symbol;Acc:HGNC:1759]
1001	1003.458394	3.462730979	0.302179562	11.45918326	2.11E-30	1.46E-27	CDH3	cadherin 3 [Source:HGNC Symbol;Acc:HGNC:1762]
1002	185.8256175	3.662231561	0.502931769	7.281766215	3.29E-13	2.51E-11	CDH4	cadherin 4 [Source:HGNC Symbol;Acc:HGNC:1763]
1003	1094.492037	-0.015106275	0.139496515	-0.108291413	0.913764534	0.954467545	CDH5	cadherin 5 [Source:HGNC Symbol;Acc:HGNC:1764]
1004	540.7994204	2.197508981	0.289856457	7.581369767	3.42E-14	3.03E-12	CDH6	cadherin 6 [Source:HGNC Symbol;Acc:HGNC:1765]
1005	0.604364148	1.969753143	1.011631243	1.947105882	0.051522042	0.139203541	CDH7	cadherin 7 [Source:HGNC Symbol;Acc:HGNC:1766]
1006	5.600027176	1.021538376	0.536084419	1.905555059	0.056707958	0.149441542	CDH8	cadherin 8 [Source:HGNC Symbol;Acc:HGNC:1767]
1007	0.37299285	0.81846816	1.45568941	0.562254664	0.573942522	NA	CDH9	cadherin 9 [Source:HGNC Symbol;Acc:HGNC:1768]
1008	1.048514436	2.489219382	1.174702204	2.119021632	0.034088639	0.102033713	CDH10	cadherin 10 [Source:HGNC Symbol;Acc:HGNC:1749]
1009	917.5883398	1.681009415	0.375806381	4.473073103	7.71E-06	9.67E-05	CDH11	cadherin 11 [Source:HGNC Symbol;Acc:HGNC:1750]
1010	0.446192091	0.687644928	1.367159162	0.502973572	0.614982853	NA	CDH12	cadherin 12 [Source:HGNC Symbol;Acc:HGNC:1751]
1012	337.2431907	1.294732485	0.35830081	3.613534912	0.000302051	0.002230186	CDH13	cadherin 13 [Source:HGNC Symbol;Acc:HGNC:1753]
1013	6.253594585	2.382068127	0.496152419	4.801081356	1.58E-06	2.43E-05	CDH15	cadherin 15 [Source:HGNC Symbol;Acc:HGNC:1754]
1014	607.795787	-3.982224785	0.764674379	-5.20773926	1.91E-07	3.79E-06	CDH16	cadherin 16 [Source:HGNC Symbol;Acc:HGNC:1755]
1015	11.47492411	2.12558345	0.530683183	4.005371786	6.19E-05	0.00057865	CDH17	cadherin 17 [Source:HGNC Symbol;Acc:HGNC:1756]
1016	0.699015579	2.223374464	1.99915279	1.112158348	0.266070073	0.447671989	CDH18	cadherin 18 [Source:HGNC Symbol;Acc:HGNC:1757]
1017	449.5216886	0.084482167	0.144932571	0.582906705	0.559956107	0.721589849	CDK2	cyclin dependent kinase 2 [Source:HGNC Symbol;Acc:HGNC:1771]
1018	150.6346144	0.539185132	0.181143907	2.976556827	0.002915051	0.014719131	CDK3	cyclin dependent kinase 3 [Source:HGNC Symbol;Acc:HGNC:1772]
1019	923.627159	0.247960877	0.11048773	2.244239034	0.024817026	0.079778034	CDK4	cyclin dependent kinase 4 [Source:HGNC Symbol;Acc:HGNC:1773]
1020	145.5780358	0.2746977	0.130518337	2.10466748	0.035320263	0.10476722	CDK5	cyclin dependent kinase 5 [Source:HGNC Symbol;Acc:HGNC:1774]
1021	430.0272106	-0.459691969	0.24102885	-1.907207246	0.056493756	0.149079889	CDK6	cyclin dependent kinase 6 [Source:HGNC Symbol;Acc:HGNC:1777]
1022	394.1058969	0.323859515	0.126238181	2.565464058	0.01030379	0.040049004	CDK7	cyclin dependent kinase 7 [Source:HGNC Symbol;Acc:HGNC:1778]
1024	204.7500116	-0.099704876	0.100330402	-0.993765336	0.320337126	0.505681872	CDK8	cyclin dependent kinase 8 [Source:HGNC Symbol;Acc:HGNC:1779]
1025	1318.363421	0.742499185	0.140244519	5.294318724	1.19E-07	2.51E-06	CDK9	cyclin dependent kinase 9 [Source:HGNC Symbol;Acc:HGNC:1780]
1026	5181.272607	0.24270217	0.389615972	0.622926643	0.533332729	0.700030591	CDKN1A	cyclin dependent kinase inhibitor 1A [Source:HGNC Symbol;Acc:HGNC:1784]
1027	1039.132379	-0.101313799	0.190939465	-0.530606909	0.595691207	0.748120032	CDKN1B	cyclin dependent kinase inhibitor 1B [Source:HGNC Symbol;Acc:HGNC:1785]
1028	179.1700845	-0.10273682	0.233947868	-0.439144073	0.660557146	0.795615095	CDKN1C	cyclin dependent kinase inhibitor 1C [Source:HGNC Symbol;Acc:HGNC:1786]
1029	74.93902422	2.553434889	0.421868345	6.052681883	1.42E-09	4.81E-08	CDKN2A	cyclin dependent kinase inhibitor 2A [Source:HGNC Symbol;Acc:HGNC:1787]
1030	147.13636	3.256205305	0.332720734	9.786601708	1.29E-22	3.89E-20	CDKN2B	cyclin dependent kinase inhibitor 2B [Source:HGNC Symbol;Acc:HGNC:1788]
1031	196.3288699	0.423930127	0.219047324	1.9353358	0.052949102	0.142127052	CDKN2C	cyclin dependent kinase inhibitor 2C [Source:HGNC Symbol;Acc:HGNC:1789]
1032	96.27149222	0.77568795	0.372218831	2.083956759	0.037164101	0.109045221	CDKN2D	cyclin dependent kinase inhibitor 2D [Source:HGNC Symbol;Acc:HGNC:1790]
1033	42.39412534	-0.5131755	0.536338644	-0.956812465	0.33866192	0.525024461	CDKN3	cyclin dependent kinase inhibitor 3 [Source:HGNC Symbol;Acc:HGNC:1791]
1036	171.3540814	0.253557878	0.330540564	0.767100641	0.443021681	0.624350433	CDO1	cysteine dioxygenase type 1 [Source:HGNC Symbol;Acc:HGNC:1795]
1039	865.5731646	-0.614528391	0.112158557	-5.479103929	4.27E-08	1.01E-06	CDR2	cerebellar degeneration related protein 2 [Source:HGNC Symbol;Acc:HGNC:1799]
1040	1224.934063	-0.304175525	0.260048987	-1.169685482	0.242127563	0.420689762	CDS1	CDP-diacylglycerol synthase 1 [Source:HGNC Symbol;Acc:HGNC:1800]
1041	85.63289834	2.402270738	0.360226763	6.668773635	2.58E-11	1.31E-09	CDSN	corneodesmosin [Source:HGNC Symbol;Acc:HGNC:1802]
1043	290.9088001	0.525200324	0.629551217	0.834245586	0.404142608	0.589511954	CD52	CD52 molecule [Source:HGNC Symbol;Acc:HGNC:1804]
1044	3.253239591	0.562034026	0.783270875	0.717547458	0.473036364	0.650738566	CDX1	caudal type homeobox 1 [Source:HGNC Symbol;Acc:HGNC:1805]
1045	0.82094146	1.019502722	1.042437428	0.977998961	0.328074838	0.51362647	CDX2	caudal type homeobox 2 [Source:HGNC Symbol;Acc:HGNC:1806]
1047	7.549071633	0.844319782	0.456412322	1.849905759	0.064327134	0.163613809	CLGN	calmegin [Source:HGNC Symbol;Acc:HGNC:2060]
1048	1.63127811	-1.39171658	0.985717307	-1.411882057	0.157984692	0.313895044	CEACAM5	CEA cell adhesion molecule 5 [Source:HGNC Symbol;Acc:HGNC:1817]
1050	185.7012132	-0.696178705	0.340426037	-2.045021911	0.040852698	0.117020042	CEBPA	CCAAT enhancer binding protein alpha [Source:HGNC Symbol;Acc:HGNC:1833]
1051	290.1088457	0.25799428	0.225729007	1.142938092	0.253064296	0.433291888	CEBPB	CCAAT enhancer binding protein beta [Source:HGNC Symbol;Acc:HGNC:1834]
1052	1489.429134	0.096267915	0.31613166	0.304518425	0.760732958	0.859697659	CEBPD	CCAAT enhancer binding protein delta [Source:HGNC Symbol;Acc:HGNC:1835]
1053	4.295922387	0.965653935	0.597071516	1.617317038	0.105809863	0.236404166	CEBPE	CCAAT enhancer binding protein epsilon [Source:HGNC Symbol;Acc:HGNC:1836]
1054	584.2478372	-0.244678958	0.17346274	-1.410556288	0.158375488	0.314477955	CEBPG	CCAAT enhancer binding protein gamma [Source:HGNC Symbol;Acc:HGNC:1837]
1056	35.78288368	0.639667747	0.232370929	2.752787317	0.005909027	0.0257934	CEL	carboxyl ester lipase [Source:HGNC Symbol;Acc:HGNC:1848]
1058	12.15363328	-0.634262421	0.712303426	-0.890438538	0.373230457	0.559537549	CENPA	centromere protein A [Source:HGNC Symbol;Acc:HGNC:1851]
1059	1150.609017	0.67478969	0.145489893	4.638051991	3.52E-06	4.87E-05	CENPB	centromere protein B [Source:HGNC Symbol;Acc:HGNC:1852]
1060	688.7828486	-0.339670309	0.101759504	-3.337971341	0.000843925	0.005299197	CENPC	centromere protein C [Source:HGNC Symbol;Acc:HGNC:1854]
1062	84.72602341	-0.645635113	0.496068323	-1.301504416	0.193085854	0.361068186	CENPE	centromere protein E [Source:HGNC Symbol;Acc:HGNC:1856]
1063	172.4837648	-0.23225103	0.506447628	-0.458588445	0.646529736	0.784541409	CENPF	centromere protein F [Source:HGNC Symbol;Acc:HGNC:1857]
1066	180.1132793	-1.125368442	0.459841724	-2.447295198	0.01439329	0.051967522	CES1	carboxylesterase 1 [Source:HGNC Symbol;Acc:HGNC:1863]
1069	1224.932882	-0.60812486	0.198829976	-3.058516987	0.002224355	0.011793139	CETN2	centrin 2 [Source:HGNC Symbol;Acc:HGNC:1867]
1070	191.5513733	-0.318297448	0.166945983	-1.906589445	0.056573773	0.14922774	CETN3	centrin 3 [Source:HGNC Symbol;Acc:HGNC:1868]
1071	115.9901928	0.437447814	0.555004169	0.788188339	0.430586549	0.61327818	CETP	cholesteryl ester transfer protein [Source:HGNC Symbol;Acc:HGNC:1869]
1072	5982.647479	0.542572705	0.188788945	2.873964392	0.004053547	0.019108129	CFL1	cofilin 1 [Source:HGNC Symbol;Acc:HGNC:1874]
1073	691.4912438	-0.804294045	0.19393217	-4.147295642	3.36E-05	0.000343689	CFL2	cofilin 2 [Source:HGNC Symbol;Acc:HGNC:1875]
1075	4041.275872	1.891827456	0.244066328	7.751284138	9.10E-15	8.67E-13	CTSC	cathepsin C [Source:HGNC Symbol;Acc:HGNC:2528]
1080	6.795038043	1.311207615	0.535084108	2.450470113	0.014266981	0.051626959	CFTR	CF transmembrane conductance regulator [Source:HGNC Symbol;Acc:HGNC:1884]
1081	0.41510449	0.960145592	1.676856838	0.572586502	0.566924701	NA	CGA	glycoprotein hormones, alpha polypeptide [Source:HGNC Symbol;Acc:HGNC:1885]
1082	0.453417859	1.595662268	1.083856634	1.472207871	0.140964752	NA	CGB3	chorionic gonadotropin subunit beta 3 [Source:HGNC Symbol;Acc:HGNC:1886]
1084	4.207698203	1.162616412	0.779955138	1.490619596	0.136061397	0.282790458	CEACAM3	CEA cell adhesion molecule 3 [Source:HGNC Symbol;Acc:HGNC:1815]
1087	1.301374935	1.045860171	1.246943818	0.838738808	0.401615896	0.587374513	CEACAM7	CEA cell adhesion molecule 7 [Source:HGNC Symbol;Acc:HGNC:1819]
1088	0.65460857	0.310695694	1.194967844	0.260003393	0.794861156	0.882827938	CEACAM8	CEA cell adhesion molecule 8 [Source:HGNC Symbol;Acc:HGNC:1820]
1089	14.04060476	0.82714552	0.561421642	1.473305369	0.140668714	0.289426302	CEACAM4	CEA cell adhesion molecule 4 [Source:HGNC Symbol;Acc:HGNC:1816]
1101	105.5749405	-1.310976651	0.237036285	-5.530700282	3.19E-08	7.82E-07	CHAD	chondroadherin [Source:HGNC Symbol;Acc:HGNC:1909]
1102	807.5400212	-0.738651678	0.135802989	-5.439141526	5.35E-08	1.24E-06	RCBTB2	RCC1 and BTB domain containing protein 2 [Source:HGNC Symbol;Acc:HGNC:1914]
1103	0.756459939	0.592558684	1.071394543	0.553072337	0.580213878	0.737131899	CHAT	choline O-acetyltransferase [Source:HGNC Symbol;Acc:HGNC:1912]
1104	436.0787806	0.336948978	0.141964534	2.373472934	0.017621685	0.061088226	RCC1	regulator of chromosome condensation 1 [Source:HGNC Symbol;Acc:HGNC:1913]
1105	1292.398511	0.089560823	0.176773087	0.506642862	0.612405428	0.760551399	CHD1	chromodomain helicase DNA binding protein 1 [Source:HGNC Symbol;Acc:HGNC:1915]
1106	3613.852283	-0.099905326	0.146584781	-0.681553193	0.495521521	0.669248897	CHD2	chromodomain helicase DNA binding protein 2 [Source:HGNC Symbol;Acc:HGNC:1917]
1107	2851.240478	-0.064498439	0.184914159	-0.34880206	0.727237917	0.839225104	CHD3	chromodomain helicase DNA binding protein 3 [Source:HGNC Symbol;Acc:HGNC:1918]
1108	5908.411544	0.815840108	0.136532473	5.975429079	2.29E-09	7.42E-08	CHD4	chromodomain helicase DNA binding protein 4 [Source:HGNC Symbol;Acc:HGNC:1919]
1109	0.751066518	0.290029486	1.013810486	0.286078602	0.77481792	0.869210686	AKR1C4	aldo-keto reductase family 1 member C4 [Source:HGNC Symbol;Acc:HGNC:387]
1111	111.3083674	0.009473764	0.219022894	0.043254675	0.965498521	0.982336253	CHEK1	checkpoint kinase 1 [Source:HGNC Symbol;Acc:HGNC:1925]
1112	1094.243366	-0.033768462	0.187963036	-0.1796548	0.85742358	0.920951191	FOXN3	forkhead box N3 [Source:HGNC Symbol;Acc:HGNC:1928]
1113	1.320493024	-2.052155783	1.244881925	-1.648474239	0.099255393	0.225592785	CHGA	chromogranin A [Source:HGNC Symbol;Acc:HGNC:1929]
1114	246.6360047	2.80980771	0.682920469	4.114399609	3.88E-05	0.000389045	CHGB	chromogranin B [Source:HGNC Symbol;Acc:HGNC:1930]
1116	5544.647907	4.614634989	0.591825324	7.797292215	6.32E-15	6.21E-13	CHI3L1	chitinase 3 like 1 [Source:HGNC Symbol;Acc:HGNC:1932]
1117	396.9174496	0.598359662	0.37289878	1.60461684	0.108578153	0.240920848	CHI3L2	chitinase 3 like 2 [Source:HGNC Symbol;Acc:HGNC:1933]
1118	142.3452431	1.408322272	0.564522465	2.49471431	0.012605858	0.046920792	CHIT1	chitinase 1 [Source:HGNC Symbol;Acc:HGNC:1936]
1119	1172.739393	-0.088582115	0.239630838	-0.36966075	0.711635281	0.828326247	CHKA	choline kinase alpha [Source:HGNC Symbol;Acc:HGNC:1937]
1120	874.8765294	0.496684776	0.185231104	2.681432895	0.007330762	0.030663396	CHKB	choline kinase beta [Source:HGNC Symbol;Acc:HGNC:1938]
1121	469.8497413	-0.121071052	0.168444031	-0.718761306	0.472288003	0.65020165	CHM	CHM Rab escort protein [Source:HGNC Symbol;Acc:HGNC:1940]
1122	291.4487742	-0.139997724	0.184243497	-0.759851644	0.447343269	0.628001128	CHML	CHM like Rab escort protein [Source:HGNC Symbol;Acc:HGNC:1941]
1123	366.9270411	0.381525032	0.238346195	1.600717945	0.109439405	0.242241908	CHN1	chimerin 1 [Source:HGNC Symbol;Acc:HGNC:1943]
1124	578.9518285	1.089734773	0.343152411	3.175658212	0.00149497	0.008539788	CHN2	chimerin 2 [Source:HGNC Symbol;Acc:HGNC:1944]
1128	2.486431711	-2.0714808	0.474319866	-4.367265526	1.26E-05	0.000146683	CHRM1	cholinergic receptor muscarinic 1 [Source:HGNC Symbol;Acc:HGNC:1950]
1130	1674.787305	0.627871635	0.12687741	4.94864795	7.47E-07	1.26E-05	LYST	lysosomal trafficking regulator [Source:HGNC Symbol;Acc:HGNC:1968]
1131	63.98036847	-0.091311902	0.297276391	-0.307161634	0.758720346	0.858539529	CHRM3	cholinergic receptor muscarinic 3 [Source:HGNC Symbol;Acc:HGNC:1952]
1132	40.70425638	1.875574961	0.380476916	4.929536811	8.24E-07	1.37E-05	CHRM4	cholinergic receptor muscarinic 4 [Source:HGNC Symbol;Acc:HGNC:1953]
1133	9.153421602	-0.0772356	0.346047181	-0.223193843	0.823384644	0.901175975	CHRM5	cholinergic receptor muscarinic 5 [Source:HGNC Symbol;Acc:HGNC:1954]
1134	7.005005126	0.863986297	0.773041675	1.117645173	0.263718568	0.444900665	CHRNA1	cholinergic receptor nicotinic alpha 1 subunit [Source:HGNC Symbol;Acc:HGNC:1955]
1135	1.324756886	-0.397866662	0.740712317	-0.537140604	0.591170495	0.74499534	CHRNA2	cholinergic receptor nicotinic alpha 2 subunit [Source:HGNC Symbol;Acc:HGNC:1956]
1136	12.14839397	1.250883086	0.615220311	2.033227876	0.042029506	0.119706427	CHRNA3	cholinergic receptor nicotinic alpha 3 subunit [Source:HGNC Symbol;Acc:HGNC:1957]
1137	36.90589775	-2.217275481	0.538874858	-4.114638949	3.88E-05	0.000388776	CHRNA4	cholinergic receptor nicotinic alpha 4 subunit [Source:HGNC Symbol;Acc:HGNC:1958]
1138	6.040771573	0.522877667	0.442613894	1.181340382	0.237467531	0.415140591	CHRNA5	cholinergic receptor nicotinic alpha 5 subunit [Source:HGNC Symbol;Acc:HGNC:1959]
1139	107.2191949	-1.193052464	0.218743808	-5.454108501	4.92E-08	1.15E-06	CHRNA7	cholinergic receptor nicotinic alpha 7 subunit [Source:HGNC Symbol;Acc:HGNC:1960]
1140	328.7820113	0.455885879	0.203747827	2.237500563	0.025253643	0.080900205	CHRNB1	cholinergic receptor nicotinic beta 1 subunit [Source:HGNC Symbol;Acc:HGNC:1961]
1141	1343.325843	0.388197844	0.150558017	2.578393716	0.009926083	0.038866902	CHRNB2	cholinergic receptor nicotinic beta 2 subunit [Source:HGNC Symbol;Acc:HGNC:1962]
1142	0.80190642	1.704366247	1.111012931	1.534065176	0.125013619	0.265701953	CHRNB3	cholinergic receptor nicotinic beta 3 subunit [Source:HGNC Symbol;Acc:HGNC:1963]
1143	16.45239252	2.28558461	0.495799993	4.609892381	4.03E-06	5.49E-05	CHRNB4	cholinergic receptor nicotinic beta 4 subunit [Source:HGNC Symbol;Acc:HGNC:1964]
1144	0.619387286	0.911787867	1.244857234	0.732443723	0.46389778	0.642977107	CHRND	cholinergic receptor nicotinic delta subunit [Source:HGNC Symbol;Acc:HGNC:1965]
1145	131.2604023	1.11886615	0.173895394	6.434133329	1.24E-10	5.53E-09	CHRNE	cholinergic receptor nicotinic epsilon subunit [Source:HGNC Symbol;Acc:HGNC:1966]
1146	2.863058335	0.809296987	0.52318969	1.546851939	0.121898953	0.260952856	CHRNG	cholinergic receptor nicotinic gamma subunit [Source:HGNC Symbol;Acc:HGNC:1967]
1147	395.8000716	-0.378037482	0.157227166	-2.404403084	0.016198901	0.05704762	CHUK	component of inhibitor of nuclear factor kappa B kinase complex [Source:HGNC Symbol;Acc:HGNC:1974]
1149	10.59241545	1.2202434	0.810709162	1.505155556	0.132284088	0.276641611	CIDEA	cell death inducing DFFA like effector a [Source:HGNC Symbol;Acc:HGNC:1976]
1152	1450.849447	-0.561035634	0.287370117	-1.952310281	0.050901378	0.137943161	CKB	creatine kinase B [Source:HGNC Symbol;Acc:HGNC:1991]
1153	6443.308032	0.108672644	0.165020821	0.658538984	0.510191855	0.681710548	CIRBP	cold inducible RNA binding protein [Source:HGNC Symbol;Acc:HGNC:1982]
1154	881.0900513	-0.018983461	0.349046523	-0.054386622	0.956627137	0.977314421	CISH	cytokine inducible SH2 containing protein [Source:HGNC Symbol;Acc:HGNC:1984]
1155	918.4654955	0.488901641	0.133398995	3.664957453	0.00024738	0.001873663	TBCB	tubulin folding cofactor B [Source:HGNC Symbol;Acc:HGNC:1989]
1158	2.461274547	-1.459411978	0.794800033	-1.836200197	0.066328054	0.167100138	CKM	creatine kinase, M-type [Source:HGNC Symbol;Acc:HGNC:1994]
1159	66.36122263	-0.611359748	0.376557615	-1.623549025	0.104472092	0.23433932	CKMT1A	creatine kinase, mitochondrial 1A [Source:HGNC Symbol;Acc:HGNC:31736]
1159	66.36122263	-0.611359748	0.376557615	-1.623549025	0.104472092	0.23433932	CKMT1B	creatine kinase, mitochondrial 1B [Source:HGNC Symbol;Acc:HGNC:1995]
1160	157.3713149	0.002382587	0.207516282	0.011481444	0.990839334	0.995571526	CKMT2	creatine kinase, mitochondrial 2 [Source:HGNC Symbol;Acc:HGNC:1996]
1161	113.1882942	-0.425020784	0.147638237	-2.878798834	0.003991929	0.018890895	ERCC8	ERCC excision repair 8, CSA ubiquitin ligase complex subunit [Source:HGNC Symbol;Acc:HGNC:3439]
1163	237.8737772	0.141849548	0.17368924	0.816685873	0.414107966	0.598343587	CKS1B	CDC28 protein kinase regulatory subunit 1B [Source:HGNC Symbol;Acc:HGNC:19083]
1164	110.7668444	0.583478386	0.379927977	1.535760517	0.124597127	0.265242969	CKS2	CDC28 protein kinase regulatory subunit 2 [Source:HGNC Symbol;Acc:HGNC:2000]
1173	4457.972836	0.41391765	0.09775888	4.234067002	2.30E-05	0.000247696	AP2M1	adaptor related protein complex 2 subunit mu 1 [Source:HGNC Symbol;Acc:HGNC:564]
1174	598.6316721	0.52358402	0.150257388	3.48458087	0.000492908	0.003372019	AP1S1	adaptor related protein complex 1 subunit sigma 1 [Source:HGNC Symbol;Acc:HGNC:559]
1175	445.0456837	0.449327942	0.158288629	2.83866216	0.004530309	0.020852916	AP2S1	adaptor related protein complex 2 subunit sigma 1 [Source:HGNC Symbol;Acc:HGNC:565]
1176	852.682589	0.169648309	0.097330176	1.743018613	0.081330364	0.194392699	AP3S1	adaptor related protein complex 3 subunit sigma 1 [Source:HGNC Symbol;Acc:HGNC:2013]
1178	0.793431881	0.178227913	2.072345331	0.086002999	0.931464033	0.964193338	CLC	Charcot-Leyden crystal galectin [Source:HGNC Symbol;Acc:HGNC:2014]
1179	0.606920784	0.117714502	1.072010815	0.109807196	0.912562284	0.953931949	CLCA1	chloride channel accessory 1 [Source:HGNC Symbol;Acc:HGNC:2015]
1180	3.27663515	-0.054977087	0.615611145	-0.089304893	0.928839606	0.962600532	CLCN1	chloride voltage-gated channel 1 [Source:HGNC Symbol;Acc:HGNC:2019]
1181	147.9074485	-0.006233383	0.166497828	-0.037438224	0.970135596	0.985087883	CLCN2	chloride voltage-gated channel 2 [Source:HGNC Symbol;Acc:HGNC:2020]
1182	1122.741742	-0.191073787	0.147503438	-1.295385305	0.195187345	0.363733764	CLCN3	chloride voltage-gated channel 3 [Source:HGNC Symbol;Acc:HGNC:2021]
1183	363.8802844	-0.282651049	0.174175569	-1.622793889	0.104633473	0.234587616	CLCN4	chloride voltage-gated channel 4 [Source:HGNC Symbol;Acc:HGNC:2022]
1184	212.5321773	-0.015121944	0.149307326	-0.101280654	0.919327673	0.957352911	CLCN5	chloride voltage-gated channel 5 [Source:HGNC Symbol;Acc:HGNC:2023]
1185	673.636153	0.141377592	0.107486405	1.315306728	0.188406838	0.354876646	CLCN6	chloride voltage-gated channel 6 [Source:HGNC Symbol;Acc:HGNC:2024]
1186	2295.8145	0.834754334	0.148076328	5.637324646	1.73E-08	4.52E-07	CLCN7	chloride voltage-gated channel 7 [Source:HGNC Symbol;Acc:HGNC:2025]
1187	139.8440123	-2.955790705	0.490006339	-6.032147888	1.62E-09	5.38E-08	CLCNKA	chloride voltage-gated channel Ka [Source:HGNC Symbol;Acc:HGNC:2026]
1188	272.1789324	-2.911209652	0.477559611	-6.096013111	1.09E-09	3.80E-08	CLCNKB	chloride voltage-gated channel Kb [Source:HGNC Symbol;Acc:HGNC:2027]
1191	73265.5403	1.3081452	0.237319036	5.512179805	3.54E-08	8.59E-07	CLU	clusterin [Source:HGNC Symbol;Acc:HGNC:2095]
1192	3279.88598	0.789968441	0.124959738	6.321783726	2.59E-10	1.05E-08	CLIC1	chloride intracellular channel 1 [Source:HGNC Symbol;Acc:HGNC:2062]
1193	894.9261908	-0.245284367	0.15684886	-1.563826265	0.117858374	0.254932788	CLIC2	chloride intracellular channel 2 [Source:HGNC Symbol;Acc:HGNC:2063]
1195	6282.627328	0.101561796	0.153320291	0.662415886	0.507704725	0.679355828	CLK1	CDC like kinase 1 [Source:HGNC Symbol;Acc:HGNC:2068]
1196	1466.441926	0.407636251	0.135987392	2.997603275	0.002721116	0.013909099	CLK2	CDC like kinase 2 [Source:HGNC Symbol;Acc:HGNC:2069]
1198	1056.314696	0.375702428	0.141991227	2.645955217	0.00814606	0.033292394	CLK3	CDC like kinase 3 [Source:HGNC Symbol;Acc:HGNC:2071]
1200	3392.866221	0.752526595	0.189330712	3.974667321	7.05E-05	0.000645746	TPP1	tripeptidyl peptidase 1 [Source:HGNC Symbol;Acc:HGNC:2073]
1201	605.9239271	-0.286361372	0.142197275	-2.01383164	0.044027213	0.123747079	CLN3	CLN3 lysosomal/endosomal transmembrane protein, battenin [Source:HGNC Symbol;Acc:HGNC:2074]
1201	605.9239271	-0.286361372	0.142197275	-2.01383164	0.044027213	0.123747079		novel protein
1203	1159.596963	-1.00185177	0.15869174	-6.313194169	2.73E-10	1.11E-08	CLN5	CLN5 intracellular trafficking protein [Source:HGNC Symbol;Acc:HGNC:2076]
1207	1001.014239	0.141499475	0.094731403	1.493691319	0.135256318	0.281540126	CLNS1A	chloride nucleotide-sensitive channel 1A [Source:HGNC Symbol;Acc:HGNC:2080]
1209	2470.946465	0.256896361	0.107511599	2.389475777	0.016872436	0.058948024	CLPTM1	CLPTM1 regulator of GABA type A receptor forward trafficking [Source:HGNC Symbol;Acc:HGNC:2087]
1211	1759.669004	0.668579875	0.149016927	4.486603556	7.24E-06	9.16E-05	CLTA	clathrin light chain A [Source:HGNC Symbol;Acc:HGNC:2090]
1212	776.3466909	0.428999183	0.125755309	3.411380284	0.000646349	0.004242887	CLTB	clathrin light chain B [Source:HGNC Symbol;Acc:HGNC:2091]
1213	5100.243343	0.101927187	0.145590613	0.7000945	0.48386829	0.660005247	CLTC	clathrin heavy chain [Source:HGNC Symbol;Acc:HGNC:2092]
1215	6.921921405	0.202519325	0.372696583	0.543389272	0.58686181	0.74172103	CMA1	chymase 1 [Source:HGNC Symbol;Acc:HGNC:2097]
1230	170.363183	1.051205475	0.442595862	2.375091059	0.017544621	0.060892806	CCR1	C-C motif chemokine receptor 1 [Source:HGNC Symbol;Acc:HGNC:1602]
1232	10.15419842	2.300284167	0.54402443	4.228273659	2.35E-05	0.000253594	CCR3	C-C motif chemokine receptor 3 [Source:HGNC Symbol;Acc:HGNC:1604]
1233	54.55314152	0.469352214	0.647326485	0.725062585	0.468413637	0.646853216	CCR4	C-C motif chemokine receptor 4 [Source:HGNC Symbol;Acc:HGNC:1605]
1234	120.7755265	-0.098158631	0.494925413	-0.198330149	0.842786765	0.912851426	CCR5	C-C motif chemokine receptor 5 [Source:HGNC Symbol;Acc:HGNC:1606]
1235	98.45628284	0.946581382	0.529331737	1.788257373	0.073734494	0.18124213	CCR6	C-C motif chemokine receptor 6 [Source:HGNC Symbol;Acc:HGNC:1607]
1236	211.146458	1.208642681	0.659654788	1.832235137	0.066916396	0.168255212	CCR7	C-C motif chemokine receptor 7 [Source:HGNC Symbol;Acc:HGNC:1608]
1237	8.441469507	1.869558972	0.560184007	3.337401545	0.000845657	0.00530778	CCR8	C-C motif chemokine receptor 8 [Source:HGNC Symbol;Acc:HGNC:1609]
1238	32.8362312	-1.356517667	0.31985465	-4.241044077	2.22E-05	0.000240566	ACKR2	atypical chemokine receptor 2 [Source:HGNC Symbol;Acc:HGNC:1565]
1240	332.819662	0.106046486	0.285214372	0.371813263	0.710031888	0.827023191	CMKLR1	chemerin chemokine-like receptor 1 [Source:HGNC Symbol;Acc:HGNC:2121]
1241	320.2094659	0.321383994	0.211906757	1.516629288	0.129360307	0.272093994	LTB4R	leukotriene B4 receptor [Source:HGNC Symbol;Acc:HGNC:6713]
1244	31.98287671	0.205080124	0.354908239	0.577839851	0.563372248	0.724738423	ABCC2	ATP binding cassette subfamily C member 2 [Source:HGNC Symbol;Acc:HGNC:53]
1258	4.038953304	0.565470724	0.503357766	1.123397237	0.261268823	0.442205778	CNGB1	cyclic nucleotide gated channel subunit beta 1 [Source:HGNC Symbol;Acc:HGNC:2151]
1259	22.46885337	-0.568664953	0.32939532	-1.726390508	0.084277182	0.19947774	CNGA1	cyclic nucleotide gated channel subunit alpha 1 [Source:HGNC Symbol;Acc:HGNC:2148]
1261	6.937852891	2.567528487	0.662646099	3.874660228	0.000106774	0.000921628	CNGA3	cyclic nucleotide gated channel subunit alpha 3 [Source:HGNC Symbol;Acc:HGNC:2150]
1262	8.397284463	-0.375777195	0.309868907	-1.212697326	0.225245563	0.400024523	CNGA4	cyclic nucleotide gated channel subunit alpha 4 [Source:HGNC Symbol;Acc:HGNC:2152]
1263	837.8650978	1.167765612	0.261085928	4.472725213	7.72E-06	9.68E-05	PLK3	polo like kinase 3 [Source:HGNC Symbol;Acc:HGNC:2154]
1264	277.0107467	-0.384251479	0.43229562	-0.888862761	0.374076841	0.56046568	CNN1	calponin 1 [Source:HGNC Symbol;Acc:HGNC:2155]
1265	3660.282518	0.460922297	0.178197193	2.586585615	0.009693209	0.038176289	CNN2	calponin 2 [Source:HGNC Symbol;Acc:HGNC:2156]
1266	3382.409507	0.188380692	0.137474961	1.370290932	0.170596103	0.331449723	CNN3	calponin 3 [Source:HGNC Symbol;Acc:HGNC:2157]
1267	1177.552278	0.498076697	0.14274364	3.4893092	0.000484271	0.003324669	CNP	2',3'-cyclic nucleotide 3' phosphodiesterase [Source:HGNC Symbol;Acc:HGNC:2158]
1268	119.6877131	0.187274777	0.462140671	0.405233274	0.685306049	0.811695147	CNR1	cannabinoid receptor 1 [Source:HGNC Symbol;Acc:HGNC:2159]
1269	81.14420066	0.732961229	0.91641265	0.799815704	0.423817583	0.607239179	CNR2	cannabinoid receptor 2 [Source:HGNC Symbol;Acc:HGNC:2160]
1270	15.48202534	-0.377296036	0.309884131	-1.217539069	0.223399181	0.397816816	CNTF	ciliary neurotrophic factor [Source:HGNC Symbol;Acc:HGNC:2169]
1271	83.08205495	-0.896009961	0.597233478	-1.500267473	0.133545132	0.278837244	CNTFR	ciliary neurotrophic factor receptor [Source:HGNC Symbol;Acc:HGNC:2170]
1272	105.7521052	-0.481017806	0.505593673	-0.95139206	0.34140539	0.527785048	CNTN1	contactin 1 [Source:HGNC Symbol;Acc:HGNC:2171]
1277	21296.89925	3.347158042	0.462744408	7.233276052	4.71E-13	3.49E-11	COL1A1	collagen type I alpha 1 chain [Source:HGNC Symbol;Acc:HGNC:2197]
1278	13015.57309	2.055582224	0.420754892	4.885462442	1.03E-06	1.68E-05	COL1A2	collagen type I alpha 2 chain [Source:HGNC Symbol;Acc:HGNC:2198]
1280	2.331044623	0.867567392	0.629253433	1.378724925	0.167979582	0.327702865	COL2A1	collagen type II alpha 1 chain [Source:HGNC Symbol;Acc:HGNC:2200]
1281	14242.06921	2.264661967	0.429649567	5.270951349	1.36E-07	2.81E-06	COL3A1	collagen type III alpha 1 chain [Source:HGNC Symbol;Acc:HGNC:2201]
1282	5394.141153	0.920134891	0.207708424	4.429935354	9.43E-06	0.000115001	COL4A1	collagen type IV alpha 1 chain [Source:HGNC Symbol;Acc:HGNC:2202]
1284	4889.30606	0.556242874	0.187525148	2.966230822	0.003014741	0.015117414	COL4A2	collagen type IV alpha 2 chain [Source:HGNC Symbol;Acc:HGNC:2203]
1285	2237.99517	-0.154278594	0.24758525	-0.62313322	0.533196981	0.699959565	COL4A3	collagen type IV alpha 3 chain [Source:HGNC Symbol;Acc:HGNC:2204]
1286	1177.201908	-0.457551013	0.184941348	-2.474033082	0.013359733	0.04907126	COL4A4	collagen type IV alpha 4 chain [Source:HGNC Symbol;Acc:HGNC:2206]
1287	649.2625421	-0.552994229	0.31106171	-1.777763739	0.075442666	0.184367549	COL4A5	collagen type IV alpha 5 chain [Source:HGNC Symbol;Acc:HGNC:2207]
1288	39.06012851	-1.872766578	0.389307013	-4.810513338	1.51E-06	2.33E-05	COL4A6	collagen type IV alpha 6 chain [Source:HGNC Symbol;Acc:HGNC:2208]
1289	1814.846384	2.08755646	0.392731672	5.315477738	1.06E-07	2.27E-06	COL5A1	collagen type V alpha 1 chain [Source:HGNC Symbol;Acc:HGNC:2209]
1290	1787.196702	1.483726435	0.377855141	3.926707023	8.61E-05	0.000765383	COL5A2	collagen type V alpha 2 chain [Source:HGNC Symbol;Acc:HGNC:2210]
1291	6446.941754	0.465736038	0.313204718	1.487001986	0.137014286	0.284048566	COL6A1	collagen type VI alpha 1 chain [Source:HGNC Symbol;Acc:HGNC:2211]
1292	7795.050836	0.73392054	0.279147823	2.62914656	0.008559946	0.034636669	COL6A2	collagen type VI alpha 2 chain [Source:HGNC Symbol;Acc:HGNC:2212]
1293	5631.905781	1.44190449	0.375214087	3.84288474	0.000121597	0.0010264	COL6A3	collagen type VI alpha 3 chain [Source:HGNC Symbol;Acc:HGNC:2213]
1294	360.5733591	2.246708782	0.327913213	6.851534785	7.31E-12	4.23E-10	COL7A1	collagen type VII alpha 1 chain [Source:HGNC Symbol;Acc:HGNC:2214]
1295	3898.881122	1.572656795	0.291410964	5.396697421	6.79E-08	1.53E-06	COL8A1	collagen type VIII alpha 1 chain [Source:HGNC Symbol;Acc:HGNC:2215]
1296	1214.029244	1.752823003	0.242035693	7.242002117	4.42E-13	3.29E-11	COL8A2	collagen type VIII alpha 2 chain [Source:HGNC Symbol;Acc:HGNC:2216]
1297	20.17939679	-0.432355671	0.516913318	-0.83641813	0.402919716	0.588339685	COL9A1	collagen type IX alpha 1 chain [Source:HGNC Symbol;Acc:HGNC:2217]
1298	423.4280346	-0.570812444	0.252478342	-2.260837263	0.023769336	0.077083859	COL9A2	collagen type IX alpha 2 chain [Source:HGNC Symbol;Acc:HGNC:2218]
1299	542.131809	-3.025850952	0.410610794	-7.369146149	1.72E-13	1.36E-11	COL9A3	collagen type IX alpha 3 chain [Source:HGNC Symbol;Acc:HGNC:2219]
1300	541.0104873	4.053660182	0.603287699	6.719282006	1.83E-11	9.63E-10	COL10A1	collagen type X alpha 1 chain [Source:HGNC Symbol;Acc:HGNC:2185]
1301	491.0681809	6.581475694	0.806696048	8.158557006	3.39E-16	4.05E-14	COL11A1	collagen type XI alpha 1 chain [Source:HGNC Symbol;Acc:HGNC:2186]
1302	167.4144375	-1.241410061	0.233828233	-5.309068308	1.10E-07	2.34E-06	COL11A2	collagen type XI alpha 2 chain [Source:HGNC Symbol;Acc:HGNC:2187]
1303	1639.017323	1.153128351	0.366972882	3.142271291	0.001676426	0.009360208	COL12A1	collagen type XII alpha 1 chain [Source:HGNC Symbol;Acc:HGNC:2188]
1305	153.4782147	2.698434568	0.312936903	8.622934973	6.53E-18	9.88E-16	COL13A1	collagen type XIII alpha 1 chain [Source:HGNC Symbol;Acc:HGNC:2190]
1306	1517.798958	0.196676152	0.265858522	0.739777496	0.459435016	0.63877231	COL15A1	collagen type XV alpha 1 chain [Source:HGNC Symbol;Acc:HGNC:2192]
1307	2647.921466	0.476891452	0.227313573	2.097945347	0.035909974	0.106191183	COL16A1	collagen type XVI alpha 1 chain [Source:HGNC Symbol;Acc:HGNC:2193]
1308	206.2596914	-1.342313937	0.526464121	-2.549677904	0.010782248	0.041580494	COL17A1	collagen type XVII alpha 1 chain [Source:HGNC Symbol;Acc:HGNC:2194]
1310	111.5428751	1.695140852	0.661917388	2.560955315	0.010438478	0.040480452	COL19A1	collagen type XIX alpha 1 chain [Source:HGNC Symbol;Acc:HGNC:2196]
1311	1060.768595	5.82636297	0.558014797	10.44123381	1.61E-25	7.30E-23	COMP	cartilage oligomeric matrix protein [Source:HGNC Symbol;Acc:HGNC:2227]
1312	1238.726162	0.448461236	0.133101079	3.369328317	0.000753516	0.004839226	COMT	catechol-O-methyltransferase [Source:HGNC Symbol;Acc:HGNC:2228]
1314	3072.430236	0.090268022	0.123624736	0.730177671	0.465281589	0.644188291	COPA	COPI coat complex subunit alpha [Source:HGNC Symbol;Acc:HGNC:2230]
1315	2438.008396	-0.09231662	0.123514113	-0.747417591	0.45481153	0.634926687	COPB1	COPI coat complex subunit beta 1 [Source:HGNC Symbol;Acc:HGNC:2231]
1316	13048.52441	-0.752090168	0.387209202	-1.94233547	0.052096502	0.140369585	KLF6	KLF transcription factor 6 [Source:HGNC Symbol;Acc:HGNC:2235]
1317	269.6710891	-0.101703019	0.214061163	-0.475111964	0.634707172	0.776584779	SLC31A1	solute carrier family 31 member 1 [Source:HGNC Symbol;Acc:HGNC:11016]
1318	164.3381085	0.060568048	0.210230468	0.288103095	0.773267824	0.868239045	SLC31A2	solute carrier family 31 member 2 [Source:HGNC Symbol;Acc:HGNC:11017]
1325	8.884399473	-0.298237456	0.273926727	-1.08874902	0.276264578	0.458426584	CORT	cortistatin [Source:HGNC Symbol;Acc:HGNC:2257]
1326	648.3722521	-0.479100115	0.269714557	-1.77632279	0.075679729	0.184741963	MAP3K8	mitogen-activated protein kinase kinase kinase 8 [Source:HGNC Symbol;Acc:HGNC:6860]
1327	2947.747	0.250376316	0.163230352	1.533883329	0.125058358	0.265737229	COX4I1	cytochrome c oxidase subunit 4I1 [Source:HGNC Symbol;Acc:HGNC:2265]
1329	920.3637158	-0.041390044	0.147143225	-0.281290855	0.778487324	0.871647018	COX5B	cytochrome c oxidase subunit 5B [Source:HGNC Symbol;Acc:HGNC:2269]
1337	1812.807711	-0.080438989	0.145549812	-0.552656086	0.580498929	0.737174522	COX6A1	cytochrome c oxidase subunit 6A1 [Source:HGNC Symbol;Acc:HGNC:2277]
1339	0.626891353	0.282899893	1.452363133	0.194785922	0.845560543	0.914458069	COX6A2	cytochrome c oxidase subunit 6A2 [Source:HGNC Symbol;Acc:HGNC:2279]
1340	862.54406	0.149349288	0.163513012	0.913378614	0.361043449	0.547973032	COX6B1	cytochrome c oxidase subunit 6B1 [Source:HGNC Symbol;Acc:HGNC:2280]
1345	628.2743505	-0.037040009	0.154916962	-0.239095888	0.81103123	0.89371445	COX6C	cytochrome c oxidase subunit 6C [Source:HGNC Symbol;Acc:HGNC:2285]
1346	71.63802049	0.015429889	0.323051299	0.047762969	0.961905149	0.979984298	COX7A1	cytochrome c oxidase subunit 7A1 [Source:HGNC Symbol;Acc:HGNC:2287]
1347	685.3078784	-0.193441577	0.118691491	-1.629784705	0.103147007	0.232060799	COX7A2	cytochrome c oxidase subunit 7A2 [Source:HGNC Symbol;Acc:HGNC:2288]
1349	695.1148712	-0.264593321	0.132160829	-2.002055545	0.045278758	0.12636347	COX7B	cytochrome c oxidase subunit 7B [Source:HGNC Symbol;Acc:HGNC:2291]
1350	1414.361546	0.075082025	0.161845071	0.463912952	0.642710113	0.782094975	COX7C	cytochrome c oxidase subunit 7C [Source:HGNC Symbol;Acc:HGNC:2292]
1351	1309.729156	-0.096440589	0.136519447	-0.706423821	0.479924612	0.656731878	COX8A	cytochrome c oxidase subunit 8A [Source:HGNC Symbol;Acc:HGNC:2294]
1352	177.5655102	-0.27269413	0.124803991	-2.184979251	0.028890368	0.089821375	COX10	cytochrome c oxidase assembly factor heme A:farnesyltransferase COX10 [Source:HGNC Symbol;Acc:HGNC:2260]
1353	1034.333611	-0.277758602	0.100043168	-2.776387521	0.005496665	0.024335712	COX11	cytochrome c oxidase copper chaperone COX11 [Source:HGNC Symbol;Acc:HGNC:2261]
1355	537.36683	-0.204306302	0.092249959	-2.214703436	0.026780427	0.084767243	COX15	cytochrome c oxidase assembly homolog COX15 [Source:HGNC Symbol;Acc:HGNC:2263]
1356	580.7698895	-0.821063558	0.358775386	-2.288516967	0.022107433	0.072906852	CP	ceruloplasmin [Source:HGNC Symbol;Acc:HGNC:2295]
1357	1.455699742	1.399525809	1.092837057	1.280635389	0.200321764	0.370267612	CPA1	carboxypeptidase A1 [Source:HGNC Symbol;Acc:HGNC:2296]
1358	0.80995821	0.362041304	0.795536471	0.455090768	0.649043939	0.786541089	CPA2	carboxypeptidase A2 [Source:HGNC Symbol;Acc:HGNC:2297]
1359	50.52243906	1.212671039	0.522965779	2.318834402	0.020404017	0.068525987	CPA3	carboxypeptidase A3 [Source:HGNC Symbol;Acc:HGNC:2298]
1360	0.806786901	1.057210241	1.118321616	0.945354383	0.344477983	0.530952961	CPB1	carboxypeptidase B1 [Source:HGNC Symbol;Acc:HGNC:2299]
1361	3.577074409	0.030441949	0.382256173	0.07963756	0.936525521	0.966703823	CPB2	carboxypeptidase B2 [Source:HGNC Symbol;Acc:HGNC:2300]
1362	1688.339365	0.373083229	0.240237747	1.552975059	0.120429093	0.25889359	CPD	carboxypeptidase D [Source:HGNC Symbol;Acc:HGNC:2301]
1363	5741.273279	-0.090827037	0.233730402	-0.388597446	0.697573956	0.819570537	CPE	carboxypeptidase E [Source:HGNC Symbol;Acc:HGNC:2303]
1364	6563.751123	0.169323293	0.350405321	0.483221239	0.628938656	0.77281386	CLDN4	claudin 4 [Source:HGNC Symbol;Acc:HGNC:2046]
1365	2713.364301	0.17010852	0.293422429	0.579739323	0.562090421	0.723634132	CLDN3	claudin 3 [Source:HGNC Symbol;Acc:HGNC:2045]
1366	2115.814713	0.865433356	0.287244281	3.012882811	0.002587788	0.013361578	CLDN7	claudin 7 [Source:HGNC Symbol;Acc:HGNC:2049]
1368	384.8250317	0.768245442	0.23384915	3.285218023	0.001019035	0.006213439	CPM	carboxypeptidase M [Source:HGNC Symbol;Acc:HGNC:2311]
1370	1.149269902	1.622533659	1.113969241	1.456533626	0.145245161	0.295916457	CPN2	carboxypeptidase N subunit 2 [Source:HGNC Symbol;Acc:HGNC:2313]
1371	253.5428842	-0.109501661	0.147414314	-0.742815664	0.457593291	0.637496741	CPOX	coproporphyrinogen oxidase [Source:HGNC Symbol;Acc:HGNC:2321]
1373	69.33222242	-0.567894079	0.403749893	-1.406549175	0.159561113	0.315946881	CPS1	carbamoyl-phosphate synthase 1 [Source:HGNC Symbol;Acc:HGNC:2323]
1374	708.9098142	-0.333364971	0.217575258	-1.532182352	0.125477442	0.26622036	CPT1A	carnitine palmitoyltransferase 1A [Source:HGNC Symbol;Acc:HGNC:2328]
1375	606.8165417	0.79021209	0.278656518	2.835792596	0.004571212	0.021011232	CPT1B	carnitine palmitoyltransferase 1B [Source:HGNC Symbol;Acc:HGNC:2329]
1376	320.193814	0.007016233	0.13434166	0.052226782	0.958347993	0.978250233	CPT2	carnitine palmitoyltransferase 2 [Source:HGNC Symbol;Acc:HGNC:2330]
1378	234.4569359	0.602127847	0.848381136	0.70973743	0.477866976	0.654872277	CR1	complement C3b/C4b receptor 1 (Knops blood group) [Source:HGNC Symbol;Acc:HGNC:2334]
1379	5.569740504	-0.291037421	0.760806579	-0.382537993	0.702062354	0.822330251	CR1L	complement C3b/C4b receptor 1 like [Source:HGNC Symbol;Acc:HGNC:2335]
1380	1228.284643	-0.488465334	1.138910482	-0.428888259	0.668004545	0.800305309	CR2	complement C3d receptor 2 [Source:HGNC Symbol;Acc:HGNC:2336]
1381	476.2011888	-3.137769265	0.73201498	-4.286482312	1.82E-05	0.00020176	CRABP1	cellular retinoic acid binding protein 1 [Source:HGNC Symbol;Acc:HGNC:2338]
1382	671.4715594	2.174811878	0.378798045	5.741349273	9.39E-09	2.63E-07	CRABP2	cellular retinoic acid binding protein 2 [Source:HGNC Symbol;Acc:HGNC:2339]
1384	605.1894734	-0.097766984	0.124518871	-0.785157968	0.432360956	0.614930167	CRAT	carnitine O-acetyltransferase [Source:HGNC Symbol;Acc:HGNC:2342]
1385	1047.107024	-0.164441678	0.133499489	-1.231777583	0.218032179	0.391715747	CREB1	cAMP responsive element binding protein 1 [Source:HGNC Symbol;Acc:HGNC:2345]
1386	1052.379956	-0.416581944	0.114814326	-3.62830979	0.000285283	0.002117682	ATF2	activating transcription factor 2 [Source:HGNC Symbol;Acc:HGNC:784]
1387	2729.333065	-0.219845168	0.116984635	-1.879265325	0.060208274	0.156005635	CREBBP	CREB binding protein [Source:HGNC Symbol;Acc:HGNC:2348]
1388	2282.230233	0.189963997	0.079462087	2.390624299	0.016819755	0.058788317	ATF6B	activating transcription factor 6 beta [Source:HGNC Symbol;Acc:HGNC:2349]
1389	1559.560125	-0.089102885	0.128093731	-0.695606913	0.486675036	0.662405578	CREBL2	cAMP responsive element binding protein like 2 [Source:HGNC Symbol;Acc:HGNC:2350]
1390	378.98645	-0.02506701	0.186710824	-0.134255796	0.893200306	0.942817137	CREM	cAMP responsive element modulator [Source:HGNC Symbol;Acc:HGNC:2352]
1392	0.692230042	2.202405354	1.082043347	2.03541324	0.04180931	0.119266343	CRH	corticotropin releasing hormone [Source:HGNC Symbol;Acc:HGNC:2355]
1393	80.43099232	-0.778759989	0.384478247	-2.025498179	0.042816235	0.1212579	CRHBP	corticotropin releasing hormone binding protein [Source:HGNC Symbol;Acc:HGNC:2356]
1394	7.221173274	0.824461184	0.518147647	1.59117037	0.111571239	0.245500665	LINC02210-CRHR1	LINC02210-CRHR1 readthrough [Source:HGNC Symbol;Acc:HGNC:51483]
1394	7.221173274	0.824461184	0.518147647	1.59117037	0.111571239	0.245500665	CRHR1	corticotropin releasing hormone receptor 1 [Source:HGNC Symbol;Acc:HGNC:2357]
1395	55.71774196	1.286390216	0.38745378	3.320112699	0.000899811	0.005601696	CRHR2	corticotropin releasing hormone receptor 2 [Source:HGNC Symbol;Acc:HGNC:2358]
1396	661.865996	-0.066956908	0.286124289	-0.234013365	0.814974603	0.895920092	CRIP1	cysteine rich protein 1 [Source:HGNC Symbol;Acc:HGNC:2360]
1397	3248.075387	0.484229273	0.194337031	2.49169842	0.012713393	0.047240687	CRIP2	cysteine rich protein 2 [Source:HGNC Symbol;Acc:HGNC:2361]
1398	1245.180773	0.028128817	0.137104831	0.205162847	0.837444896	0.909419855	CRK	CRK proto-oncogene, adaptor protein [Source:HGNC Symbol;Acc:HGNC:2362]
1399	1045.835419	0.097314832	0.10496681	0.927100982	0.353874106	0.540645648	CRKL	CRK like proto-oncogene, adaptor protein [Source:HGNC Symbol;Acc:HGNC:2363]
1400	170.2963897	0.075445052	0.151125737	0.499220406	0.617624121	0.764048846	CRMP1	collapsin response mediator protein 1 [Source:HGNC Symbol;Acc:HGNC:2365]
1401	1.194627706	0.602072661	0.900056972	0.668927279	0.503541868	0.676058477	CRP	C-reactive protein [Source:HGNC Symbol;Acc:HGNC:2367]
1404	30.16183447	4.510701243	0.70801794	6.370885517	1.88E-10	7.97E-09	HAPLN1	hyaluronan and proteoglycan link protein 1 [Source:HGNC Symbol;Acc:HGNC:2380]
1407	776.9483472	-0.614920779	0.243044082	-2.530079205	0.011403678	0.043474933	CRY1	cryptochrome circadian regulator 1 [Source:HGNC Symbol;Acc:HGNC:2384]
1408	1104.421251	-0.720830754	0.163373558	-4.412162906	1.02E-05	0.000122973	CRY2	cryptochrome circadian regulator 2 [Source:HGNC Symbol;Acc:HGNC:2385]
1409	0.378361423	0.096240412	1.211569653	0.079434485	0.93668704	NA	CRYAA	crystallin alpha A [Source:HGNC Symbol;Acc:HGNC:2388]
1410	2750.685418	-2.102370577	0.327828929	-6.413011146	1.43E-10	6.25E-09	CRYAB	crystallin alpha B [Source:HGNC Symbol;Acc:HGNC:2389]
1411	2.622736721	-0.242170359	0.511947503	-0.473037484	0.636186437	0.777614005	CRYBA1	crystallin beta A1 [Source:HGNC Symbol;Acc:HGNC:2394]
1413	2.878390763	-0.062056459	0.44451658	-0.139604374	0.888972585	0.940336021	CRYBA4	crystallin beta A4 [Source:HGNC Symbol;Acc:HGNC:2396]
1414	6.307361514	0.152891515	0.34233872	0.446608888	0.655157477	0.791276411	CRYBB1	crystallin beta B1 [Source:HGNC Symbol;Acc:HGNC:2397]
1415	16.62944796	-0.91263528	0.452565846	-2.016580099	0.043739352	0.123187584	CRYBB2	crystallin beta B2 [Source:HGNC Symbol;Acc:HGNC:2398]
1416	178.925568	0.230120989	0.182758798	1.259151358	0.207975667	0.37996133		crystallin beta B2 pseudogene 1 [Source:NCBI gene (formerly Entrezgene);Acc:1416]
1417	549.994437	-0.168808919	0.198071847	-0.852261042	0.394069224	0.580121971	CRYBB3	crystallin beta B3 [Source:HGNC Symbol;Acc:HGNC:2400]
1427	79.24639179	0.339102658	0.251178426	1.350046908	0.177000937	0.339660725	CRYGS	crystallin gamma S [Source:HGNC Symbol;Acc:HGNC:2417]
1428	5.071539472	-0.203825925	0.492522546	-0.413840802	0.6789907	0.807585903	CRYM	crystallin mu [Source:HGNC Symbol;Acc:HGNC:2418]
1429	847.6372497	-0.326117804	0.146488072	-2.226241356	0.025998019	0.082777693	CRYZ	crystallin zeta [Source:HGNC Symbol;Acc:HGNC:2419]
1431	2003.140729	0.236276674	0.104958195	2.251150311	0.024376019	0.078618191	CS	citrate synthase [Source:HGNC Symbol;Acc:HGNC:2422]
1432	1039.496566	0.045446918	0.121142054	0.375153932	0.707545989	0.8256503	MAPK14	mitogen-activated protein kinase 14 [Source:HGNC Symbol;Acc:HGNC:6876]
1434	1112.886143	0.002346097	0.121648528	0.019285861	0.984613063	0.992538614	CSE1L	chromosome segregation 1 like [Source:HGNC Symbol;Acc:HGNC:2431]
1435	937.3556386	0.412106074	0.297959715	1.383093261	0.166636272	0.325585086	CSF1	colony stimulating factor 1 [Source:HGNC Symbol;Acc:HGNC:2432]
1436	871.6969308	0.844367748	0.394047284	2.142808192	0.032128503	0.097286246	CSF1R	colony stimulating factor 1 receptor [Source:HGNC Symbol;Acc:HGNC:2433]
1437	17.18300322	5.482064327	0.743364634	7.374663896	1.65E-13	1.31E-11	CSF2	colony stimulating factor 2 [Source:HGNC Symbol;Acc:HGNC:2434]
1438	98.54189963	0.769275408	0.387683833	1.984285497	0.047224022	0.13034835	CSF2RA	colony stimulating factor 2 receptor subunit alpha [Source:HGNC Symbol;Acc:HGNC:2435]
1439	539.3671918	0.471110644	0.611500821	0.770417026	0.441052557	0.62278191	CSF2RB	colony stimulating factor 2 receptor subunit beta [Source:HGNC Symbol;Acc:HGNC:2436]
1440	63.43895131	1.349835598	0.925170782	1.459012351	0.144561708	0.294834199	CSF3	colony stimulating factor 3 [Source:HGNC Symbol;Acc:HGNC:2438]
1441	218.4072046	0.519098475	0.411342261	1.26196242	0.206962309	0.378753019	CSF3R	colony stimulating factor 3 receptor [Source:HGNC Symbol;Acc:HGNC:2439]
1443	0.501566728	-1.008205565	1.459667447	-0.690709084	0.48974838	0.66460476	CSH2	chorionic somatomammotropin hormone 2 [Source:HGNC Symbol;Acc:HGNC:2441]
1445	1224.817599	0.263035271	0.330732223	0.795311896	0.426432095	0.609842395	CSK	C-terminal Src kinase [Source:HGNC Symbol;Acc:HGNC:2444]
1446	0.320284379	-0.595001838	1.65581508	-0.359340753	0.719340191	NA	CSN1S1	casein alpha s1 [Source:HGNC Symbol;Acc:HGNC:2445]
1448	0.581474527	0.44018908	1.309967311	0.336030583	0.736847804	0.845545879	CSN3	casein kappa [Source:HGNC Symbol;Acc:HGNC:2446]
1452	2781.049846	0.129520141	0.106017953	1.221681214	0.221828203	0.395835685	CSNK1A1	casein kinase 1 alpha 1 [Source:HGNC Symbol;Acc:HGNC:2451]
1453	3187.330374	0.343392292	0.098543916	3.484662525	0.000492758	0.003371784	CSNK1D	casein kinase 1 delta [Source:HGNC Symbol;Acc:HGNC:2452]
1454	810.3730391	0.507846975	0.106684882	4.760252502	1.93E-06	2.89E-05	CSNK1E	casein kinase 1 epsilon [Source:HGNC Symbol;Acc:HGNC:2453]
1455	1325.534027	0.458049273	0.166711167	2.747562032	0.006004015	0.02608372	CSNK1G2	casein kinase 1 gamma 2 [Source:HGNC Symbol;Acc:HGNC:2455]
1456	418.2035454	0.004228397	0.118898552	0.035563066	0.971630758	0.985466818	CSNK1G3	casein kinase 1 gamma 3 [Source:HGNC Symbol;Acc:HGNC:2456]
1457	1566.150294	-0.025018718	0.068736763	-0.36397871	0.715873908	0.831095681	CSNK2A1	casein kinase 2 alpha 1 [Source:HGNC Symbol;Acc:HGNC:2457]
1459	497.1877874	0.461397855	0.139606826	3.304980616	0.00094983	0.005865324	CSNK2A2	casein kinase 2 alpha 2 [Source:HGNC Symbol;Acc:HGNC:2459]
1460	1598.1006	0.417003342	0.106529325	3.914446502	9.06E-05	0.000799707	CSNK2B	casein kinase 2 beta [Source:HGNC Symbol;Acc:HGNC:2460]
1462	1642.660271	2.112275424	0.483001198	4.373230196	1.22E-05	0.000143247	VCAN	versican [Source:HGNC Symbol;Acc:HGNC:2464]
1463	2.664640297	-1.25030512	0.574249382	-2.177285966	0.029459238	0.091063804	NCAN	neurocan [Source:HGNC Symbol;Acc:HGNC:2465]
1464	438.1373804	1.026202742	0.326041042	3.147464922	0.001646929	0.009221422	CSPG4	chondroitin sulfate proteoglycan 4 [Source:HGNC Symbol;Acc:HGNC:2466]
1465	4147.88165	-0.092315907	0.190779482	-0.483888029	0.628465337	0.772360017	CSRP1	cysteine and glycine rich protein 1 [Source:HGNC Symbol;Acc:HGNC:2469]
1466	339.1450429	-0.722234717	0.186879321	-3.864711803	0.00011122	0.000952934	CSRP2	cysteine and glycine rich protein 2 [Source:HGNC Symbol;Acc:HGNC:2470]
1468	202.2075207	0.109243397	0.196005692	0.557348084	0.577289629	0.735154811	SLC25A10	solute carrier family 25 member 10 [Source:HGNC Symbol;Acc:HGNC:10980]
1469	75.57678468	7.608729765	0.921317956	8.258527597	1.47E-16	1.83E-14	CST1	cystatin SN [Source:HGNC Symbol;Acc:HGNC:2473]
1470	27.62873117	5.046937009	0.681207058	7.40881491	1.27E-13	1.03E-11	CST2	cystatin SA [Source:HGNC Symbol;Acc:HGNC:2474]
1471	4766.690956	0.455430116	0.188964008	2.410142128	0.015946307	0.056308217	CST3	cystatin C [Source:HGNC Symbol;Acc:HGNC:2475]
1472	8.723876654	0.435149232	0.66486724	0.654490409	0.512795904	0.683609819	CST4	cystatin S [Source:HGNC Symbol;Acc:HGNC:2476]
1473	8.916648663	5.375564479	0.823874855	6.524734244	6.81E-11	3.18E-09	CST5	cystatin D [Source:HGNC Symbol;Acc:HGNC:2477]
1474	632.1347584	3.858879939	0.315795862	12.21953929	2.44E-34	2.63E-31	CST6	cystatin E/M [Source:HGNC Symbol;Acc:HGNC:2478]
1475	47.56384234	0.003680122	0.660612159	0.005570776	0.995555187	0.99809069	CSTA	cystatin A [Source:HGNC Symbol;Acc:HGNC:2481]
1476	1208.066724	0.672920927	0.179011266	3.759098197	0.000170527	0.001365249	CSTB	cystatin B [Source:HGNC Symbol;Acc:HGNC:2482]
1477	458.2640166	-0.127955751	0.119549537	-1.070315743	0.284477211	0.467118847	CSTF1	cleavage stimulation factor subunit 1 [Source:HGNC Symbol;Acc:HGNC:2483]
1478	314.7361671	0.018249371	0.096721177	0.188680201	0.850343471	0.917240735	CSTF2	cleavage stimulation factor subunit 2 [Source:HGNC Symbol;Acc:HGNC:2484]
1479	520.1935958	0.257335109	0.111668855	2.30444835	0.021197489	0.070514293	CSTF3	cleavage stimulation factor subunit 3 [Source:HGNC Symbol;Acc:HGNC:2485]
1482	0.369299191	-0.498208897	1.173816221	-0.424435179	0.67124847	NA	NKX2-5	NK2 homeobox 5 [Source:HGNC Symbol;Acc:HGNC:2488]
1486	528.6733608	0.432252247	0.142841919	3.026088216	0.0024774	0.012887804	CTBS	chitobiase [Source:HGNC Symbol;Acc:HGNC:2496]
1487	2661.997031	0.559005433	0.12657837	4.416279276	1.00E-05	0.000121257	CTBP1	C-terminal binding protein 1 [Source:HGNC Symbol;Acc:HGNC:2494]
1488	2368.257993	0.136108039	0.191065042	0.712364949	0.476238814	0.653138824	CTBP2	C-terminal binding protein 2 [Source:HGNC Symbol;Acc:HGNC:2495]
1489	174.9586579	0.511681199	0.247835291	2.064601846	0.038960688	0.11284656	CTF1	cardiotrophin 1 [Source:HGNC Symbol;Acc:HGNC:2499]
1490	11630.66921	-1.39901359	0.454481099	-3.078265724	0.002082092	0.011181717	CCN2	cellular communication network factor 2 [Source:HGNC Symbol;Acc:HGNC:2500]
1491	104.7483107	-2.004066263	0.248161217	-8.075662628	6.71E-16	7.62E-14	CTH	cystathionine gamma-lyase [Source:HGNC Symbol;Acc:HGNC:2501]
1493	194.2623175	0.231240061	0.642252351	0.360045489	0.718813116	0.833176266	CTLA4	cytotoxic T-lymphocyte associated protein 4 [Source:HGNC Symbol;Acc:HGNC:2505]
1495	6466.30669	0.355556326	0.1541516	2.306536731	0.02108066	0.070217118	CTNNA1	catenin alpha 1 [Source:HGNC Symbol;Acc:HGNC:2509]
1496	3.201551967	-0.589333098	0.658324373	-0.8952017	0.370679276	0.557323334	CTNNA2	catenin alpha 2 [Source:HGNC Symbol;Acc:HGNC:2510]
1497	428.6949398	0.713443653	0.120302227	5.930427656	3.02E-09	9.54E-08	CTNS	cystinosin, lysosomal cystine transporter [Source:HGNC Symbol;Acc:HGNC:2518]
1499	7254.298302	0.514283188	0.177184465	2.9025298	0.003701619	0.017776339	CTNNB1	catenin beta 1 [Source:HGNC Symbol;Acc:HGNC:2514]
1500	2849.227582	-0.262907183	0.150035585	-1.752298844	0.079722435	0.191790645	CTNND1	catenin delta 1 [Source:HGNC Symbol;Acc:HGNC:2515]
1501	5.58200828	-0.563508564	0.48910378	-1.152124738	0.249269819	0.428840755	CTNND2	catenin delta 2 [Source:HGNC Symbol;Acc:HGNC:2516]
1503	231.0876946	0.626133245	0.211933366	2.954387309	0.003132905	0.015554244	CTPS1	CTP synthase 1 [Source:HGNC Symbol;Acc:HGNC:2519]
1504	2.037887623	-1.72397416	0.623436616	-2.765275754	0.005687469	0.025006619	CTRB1	chymotrypsinogen B1 [Source:HGNC Symbol;Acc:HGNC:2521]
1506	42.0900139	0.643517095	0.425686121	1.511717352	0.130605782	0.27413816	CTRL	chymotrypsin like [Source:HGNC Symbol;Acc:HGNC:2524]
1508	91593.70527	1.333599278	0.289855576	4.600909515	4.21E-06	5.70E-05	CTSB	cathepsin B [Source:HGNC Symbol;Acc:HGNC:2527]
1509	11763.71882	0.869499467	0.238436108	3.646676981	0.000265654	0.001995423	CTSD	cathepsin D [Source:HGNC Symbol;Acc:HGNC:2529]
1510	497.3016434	-0.264472745	0.507890226	-0.520728164	0.602556152	0.7532989	CTSE	cathepsin E [Source:HGNC Symbol;Acc:HGNC:2530]
1511	12.8575424	1.744727737	0.636158555	2.742598874	0.00609551	0.026393284	CTSG	cathepsin G [Source:HGNC Symbol;Acc:HGNC:2532]
1512	6467.047194	2.514341853	0.273559577	9.19120389	3.88E-20	8.00E-18	CTSH	cathepsin H [Source:HGNC Symbol;Acc:HGNC:2535]
1513	983.6707386	0.508085078	0.32201207	1.577844824	0.114601263	0.250039309	CTSK	cathepsin K [Source:HGNC Symbol;Acc:HGNC:2536]
1514	1936.812581	0.062069444	0.204920759	0.302894856	0.761969991	0.860540937	CTSL	cathepsin L [Source:HGNC Symbol;Acc:HGNC:2537]
1515	27.00538311	-1.198062506	0.325042676	-3.685862181	0.00022793	0.001749147	CTSV	cathepsin V [Source:HGNC Symbol;Acc:HGNC:2538]
1517	11.56316789	-1.034597231	0.406196017	-2.547039332	0.010864119	0.04182405	FAM245B	family with sequence similarity 245 member B [Source:HGNC Symbol;Acc:HGNC:54133]
1519	1253.666103	-0.256305625	0.140486077	-1.824420117	0.068088583	0.170347515	CTSO	cathepsin O [Source:HGNC Symbol;Acc:HGNC:2542]
1520	1742.472088	0.912658399	0.374650937	2.436023265	0.014849729	0.053352659	CTSS	cathepsin S [Source:HGNC Symbol;Acc:HGNC:2545]
1521	121.9141908	0.456572569	0.491676102	0.928604353	0.353094165	0.53978738	CTSW	cathepsin W [Source:HGNC Symbol;Acc:HGNC:2546]
1522	2910.779828	0.179157292	0.244660907	0.732267753	0.464005158	0.643063057	CTSZ	cathepsin Z [Source:HGNC Symbol;Acc:HGNC:2547]
1523	2483.657174	-0.195871399	0.114843351	-1.7055528	0.088091374	0.206320578	CUX1	cut like homeobox 1 [Source:HGNC Symbol;Acc:HGNC:2557]
1524	102.1999249	-0.00335862	0.453746776	-0.00740197	0.994094136	0.997458593	CX3CR1	C-X3-C motif chemokine receptor 1 [Source:HGNC Symbol;Acc:HGNC:2558]
1525	957.0697886	-0.003796373	0.222840197	-0.017036304	0.986407654	0.993417033	CXADR	CXADR Ig-like cell adhesion molecule [Source:HGNC Symbol;Acc:HGNC:2559]
1528	363.4524854	-0.114342685	0.145759193	-0.784462939	0.43276852	0.615300053	CYB5A	cytochrome b5 type A [Source:HGNC Symbol;Acc:HGNC:2570]
1534	944.5805053	-0.703759356	0.181033448	-3.887454848	0.000101301	0.000880932	CYB561	cytochrome b561 [Source:HGNC Symbol;Acc:HGNC:2571]
1535	1884.073775	0.630703918	0.290687085	2.169700516	0.030029541	0.092521557	CYBA	cytochrome b-245 alpha chain [Source:HGNC Symbol;Acc:HGNC:2577]
1536	1068.482058	0.485119486	0.538228393	0.901326449	0.367414775	0.554193172	CYBB	cytochrome b-245 beta chain [Source:HGNC Symbol;Acc:HGNC:2578]
1537	680.3572383	0.056971917	0.110751682	0.514411307	0.606964455	0.756563786	CYC1	cytochrome c1 [Source:HGNC Symbol;Acc:HGNC:2579]
1540	1639.191973	-0.232960138	0.213567623	-1.090802692	0.275359712	0.457342998	CYLD	CYLD lysine 63 deubiquitinase [Source:HGNC Symbol;Acc:HGNC:2584]
1543	5.377611539	0.795523353	0.784088155	1.014584071	0.310304136	0.495198086	CYP1A1	cytochrome P450 family 1 subfamily A member 1 [Source:HGNC Symbol;Acc:HGNC:2595]
1544	42.72293184	-1.613888756	0.441437344	-3.655986016	0.000256195	0.001935387	CYP1A2	cytochrome P450 family 1 subfamily A member 2 [Source:HGNC Symbol;Acc:HGNC:2596]
1545	1020.646123	2.376717574	0.301506484	7.882807508	3.20E-15	3.26E-13	CYP1B1	cytochrome P450 family 1 subfamily B member 1 [Source:HGNC Symbol;Acc:HGNC:2597]
1548	3.440266836	0.960031561	0.601026563	1.597319686	0.110194465	0.243411388	CYP2A6	cytochrome P450 family 2 subfamily A member 6 [Source:HGNC Symbol;Acc:HGNC:2610]
1549	3.30265776	0.772717856	0.443600404	1.741923247	0.081521876	0.19470091	CYP2A7	cytochrome P450 family 2 subfamily A member 7 [Source:HGNC Symbol;Acc:HGNC:2611]
1551	7.162193918	0.44195008	0.304877406	1.449599319	0.147170286	0.298470298	CYP3A7	cytochrome P450 family 3 subfamily A member 7 [Source:HGNC Symbol;Acc:HGNC:2640]
1553	0.373453026	-0.483787798	1.286046993	-0.376182053	0.706781557	NA	CYP2A13	cytochrome P450 family 2 subfamily A member 13 [Source:HGNC Symbol;Acc:HGNC:2608]
1555	0.375278023	0.384778789	1.190524325	0.323201115	0.746542937	NA	CYP2B6	cytochrome P450 family 2 subfamily B member 6 [Source:HGNC Symbol;Acc:HGNC:2615]
1556	8.352413499	1.063903983	0.344480297	3.088432028	0.002012157	0.010867764		cytochrome P450 family 2 subfamily B member 7, pseudogene [Source:NCBI gene (formerly Entrezgene);Acc:1556]
1557	0.334100406	0.240509131	1.298081289	0.185280485	0.853009044	NA	CYP2C19	cytochrome P450 family 2 subfamily C member 19 [Source:HGNC Symbol;Acc:HGNC:2621]
1558	55.79913078	0.478293119	0.354274485	1.35006369	0.176995554	0.339660725	CYP2C8	cytochrome P450 family 2 subfamily C member 8 [Source:HGNC Symbol;Acc:HGNC:2622]
1559	0.916397756	0.395773395	1.047865532	0.377694831	0.705657308	0.824771399	CYP2C9	cytochrome P450 family 2 subfamily C member 9 [Source:HGNC Symbol;Acc:HGNC:2623]
1565	189.7093028	-0.179856376	0.249277414	-0.72151092	0.470595225	0.648608807	CYP2D6	cytochrome P450 family 2 subfamily D member 6 (gene/pseudogene) [Source:HGNC Symbol;Acc:HGNC:2625]
1571	89.44648671	1.295851877	0.42473839	3.050941252	0.002281252	0.012026764	CYP2E1	cytochrome P450 family 2 subfamily E member 1 [Source:HGNC Symbol;Acc:HGNC:2631]
1572	0.931539662	1.252393586	0.852974243	1.468266593	0.142031822	0.291467195	CYP2F1	cytochrome P450 family 2 subfamily F member 1 [Source:HGNC Symbol;Acc:HGNC:2632]
1573	15.15755407	1.304629033	0.235622774	5.536939448	3.08E-08	7.59E-07	CYP2J2	cytochrome P450 family 2 subfamily J member 2 [Source:HGNC Symbol;Acc:HGNC:2634]
1576	3.204442289	-0.613988695	0.485468102	-1.264735403	0.205966194	0.377238972	CYP3A4	cytochrome P450 family 3 subfamily A member 4 [Source:HGNC Symbol;Acc:HGNC:2637]
1577	77.63920704	-0.108614006	0.164223441	-0.661379428	0.508369015	0.679993474	CYP3A5	cytochrome P450 family 3 subfamily A member 5 [Source:HGNC Symbol;Acc:HGNC:2638]
1579	2.663354523	-0.050450536	0.525543772	-0.095996829	0.923523091	0.959658079	CYP4A11	cytochrome P450 family 4 subfamily A member 11 [Source:HGNC Symbol;Acc:HGNC:2642]
1580	454.8655499	1.261772236	0.358516129	3.519429488	0.000432476	0.003019745	CYP4B1	cytochrome P450 family 4 subfamily B member 1 [Source:HGNC Symbol;Acc:HGNC:2644]
1581	1.647251584	-0.204615645	0.611802667	-0.334447128	0.738042182	0.846247979	CYP7A1	cytochrome P450 family 7 subfamily A member 1 [Source:HGNC Symbol;Acc:HGNC:2651]
1582	3.391960652	-0.645373923	0.571845423	-1.128581076	0.259074598	0.440040765	CYP8B1	cytochrome P450 family 8 subfamily B member 1 [Source:HGNC Symbol;Acc:HGNC:2653]
1583	6.131616819	0.526835691	0.510320672	1.032362042	0.301902547	0.485922587	CYP11A1	cytochrome P450 family 11 subfamily A member 1 [Source:HGNC Symbol;Acc:HGNC:2590]
1584	0.680640198	-0.269711314	0.982939803	-0.274392504	0.783783003	0.875070775	CYP11B1	cytochrome P450 family 11 subfamily B member 1 [Source:HGNC Symbol;Acc:HGNC:2591]
1585	0.499174093	-0.043175673	1.3467742	-0.032058583	0.974425332	0.986960209	CYP11B2	cytochrome P450 family 11 subfamily B member 2 [Source:HGNC Symbol;Acc:HGNC:2592]
1586	39.72984474	-1.966026948	0.271034812	-7.253780176	4.05E-13	3.03E-11	CYP17A1	cytochrome P450 family 17 subfamily A member 1 [Source:HGNC Symbol;Acc:HGNC:2593]
1588	9.747923394	-1.056057967	0.479294561	-2.203358965	0.027569458	0.086707408	CYP19A1	cytochrome P450 family 19 subfamily A member 1 [Source:HGNC Symbol;Acc:HGNC:2594]
1589	66.73012853	0.737437661	0.26140563	2.821047354	0.004786714	0.021825671	CYP21A2	cytochrome P450 family 21 subfamily A member 2 [Source:HGNC Symbol;Acc:HGNC:2600]
1591	58.84680275	2.241182177	0.73881777	3.03347086	0.002417581	0.012629865	CYP24A1	cytochrome P450 family 24 subfamily A member 1 [Source:HGNC Symbol;Acc:HGNC:2602]
1592	10.48826613	1.793316545	0.629998767	2.846539769	0.004419721	0.020463836	CYP26A1	cytochrome P450 family 26 subfamily A member 1 [Source:HGNC Symbol;Acc:HGNC:2603]
1593	318.4264866	-0.171610801	0.255698485	-0.671145162	0.502128059	0.674971251	CYP27A1	cytochrome P450 family 27 subfamily A member 1 [Source:HGNC Symbol;Acc:HGNC:2605]
1594	76.78406181	-0.661854683	0.322392403	-2.052947517	0.040077668	0.115377175	CYP27B1	cytochrome P450 family 27 subfamily B member 1 [Source:HGNC Symbol;Acc:HGNC:2606]
1595	550.1494198	-0.036117231	0.183429749	-0.196899527	0.843906164	0.913553027	CYP51A1	cytochrome P450 family 51 subfamily A member 1 [Source:HGNC Symbol;Acc:HGNC:2649]
1600	12.49321886	-0.918796731	0.473194463	-1.941689521	0.052174698	0.140502704	DAB1	DAB adaptor protein 1 [Source:HGNC Symbol;Acc:HGNC:2661]
1601	1347.968446	-0.16097734	0.273808583	-0.587919263	0.556586486	0.718650065	DAB2	DAB adaptor protein 2 [Source:HGNC Symbol;Acc:HGNC:2662]
1602	14.98816721	1.743949864	0.423349022	4.119413938	3.80E-05	0.000382258	DACH1	dachshund family transcription factor 1 [Source:HGNC Symbol;Acc:HGNC:2663]
1603	1718.482833	-0.29010848	0.135752199	-2.137044416	0.032594379	0.098399532	DAD1	defender against cell death 1 [Source:HGNC Symbol;Acc:HGNC:2664]
1604	2706.945917	1.905748207	0.307684277	6.19384332	5.87E-10	2.18E-08	CD55	CD55 molecule (Cromer blood group) [Source:HGNC Symbol;Acc:HGNC:2665]
1605	1833.428266	0.176882125	0.183033498	0.966392088	0.333848022	0.519975363	DAG1	dystroglycan 1 [Source:HGNC Symbol;Acc:HGNC:2666]
1606	912.07898	0.70244195	0.502609597	1.39758961	0.16223634	0.319645592	DGKA	diacylglycerol kinase alpha [Source:HGNC Symbol;Acc:HGNC:2849]
1607	7.285737051	-0.041030975	0.444130358	-0.092384981	0.926392172	0.961332887	DGKB	diacylglycerol kinase beta [Source:HGNC Symbol;Acc:HGNC:2850]
1608	54.07231892	-0.31901116	0.387957848	-0.822283043	0.410915825	0.595625716	DGKG	diacylglycerol kinase gamma [Source:HGNC Symbol;Acc:HGNC:2853]
1609	445.4658693	0.304611333	0.156089862	1.951512601	0.050996099	0.138122555	DGKQ	diacylglycerol kinase theta [Source:HGNC Symbol;Acc:HGNC:2856]
1610	1.100482093	0.68491305	0.767270432	0.892661858	0.372038282	0.558470692	DAO	D-amino acid oxidase [Source:HGNC Symbol;Acc:HGNC:2671]
1611	2678.404545	0.384160923	0.136724935	2.809735638	0.004958221	0.022452642	DAP	death associated protein [Source:HGNC Symbol;Acc:HGNC:2672]
1612	920.3709866	-0.461367099	0.232518884	-1.984213463	0.047232048	0.13035812	DAPK1	death associated protein kinase 1 [Source:HGNC Symbol;Acc:HGNC:2674]
1613	628.2201671	0.454633913	0.134834477	3.371792767	0.000746806	0.004800378	DAPK3	death associated protein kinase 3 [Source:HGNC Symbol;Acc:HGNC:2676]
1615	1223.105985	-0.252269506	0.075775777	-3.329157635	0.000871091	0.005439216	DARS1	aspartyl-tRNA synthetase 1 [Source:HGNC Symbol;Acc:HGNC:2678]
1616	1035.441656	0.322026162	0.195592918	1.646410134	0.099679348	0.226281694	DAXX	death domain associated protein [Source:HGNC Symbol;Acc:HGNC:2681]
1617	0.474265104	0.830735641	1.249488238	0.664860713	0.506139586	NA	DAZ1	deleted in azoospermia 1 [Source:HGNC Symbol;Acc:HGNC:2682]
1618	3.104254332	0.43201405	1.080345	0.399885268	0.689241023	0.813834378	DAZL	deleted in azoospermia like [Source:HGNC Symbol;Acc:HGNC:2685]
1620	95.65371036	3.210653539	0.429208577	7.480403957	7.41E-14	6.24E-12	BRINP1	BMP/retinoic acid inducible neural specific 1 [Source:HGNC Symbol;Acc:HGNC:2687]
1621	48.51668267	-0.655119522	0.412364781	-1.588689319	0.112130552	0.246358216	DBH	dopamine beta-hydroxylase [Source:HGNC Symbol;Acc:HGNC:2689]
1622	1051.816785	0.396260526	0.182683298	2.169111955	0.030074185	0.092629638	DBI	diazepam binding inhibitor, acyl-CoA binding protein [Source:HGNC Symbol;Acc:HGNC:2690]
1627	1340.207992	0.622691833	0.170471893	3.652753675	0.000259443	0.001956361	DBN1	drebrin 1 [Source:HGNC Symbol;Acc:HGNC:2695]
1628	482.0890178	0.828129114	0.265568828	3.118321985	0.00181884	0.009995693	DBP	D-box binding PAR bZIP transcription factor [Source:HGNC Symbol;Acc:HGNC:2697]
1629	349.1325274	-0.510941817	0.137707159	-3.710350438	0.000206973	0.001612166	DBT	dihydrolipoamide branched chain transacylase E2 [Source:HGNC Symbol;Acc:HGNC:2698]
1630	4.388951404	0.733635316	0.616394246	1.19020468	0.233965954	0.410907745	DCC	DCC netrin 1 receptor [Source:HGNC Symbol;Acc:HGNC:2701]
1632	642.1224711	0.184659873	0.21010652	0.878886922	0.37946259	0.565582829	ECI1	enoyl-CoA delta isomerase 1 [Source:HGNC Symbol;Acc:HGNC:2703]
1633	537.5847642	0.082903687	0.355803086	0.233004408	0.815757983	0.896475998	DCK	deoxycytidine kinase [Source:HGNC Symbol;Acc:HGNC:2704]
1634	10523.88853	-0.867947166	0.357809912	-2.425721413	0.015277993	0.054578484	DCN	decorin [Source:HGNC Symbol;Acc:HGNC:2705]
1635	1718.517807	-0.253024843	0.081331516	-3.111030713	0.001864355	0.010197098	DCTD	dCMP deaminase [Source:HGNC Symbol;Acc:HGNC:2710]
1636	911.9306984	-1.012436347	0.266739875	-3.795594294	0.00014729	0.001207946	ACE	angiotensin I converting enzyme [Source:HGNC Symbol;Acc:HGNC:2707]
1638	31.14499126	-0.930413305	0.244765598	-3.801242132	0.000143973	0.00118498	DCT	dopachrome tautomerase [Source:HGNC Symbol;Acc:HGNC:2709]
1639	2522.898036	0.115185732	0.109798658	1.049063199	0.294149032	0.477488986	DCTN1	dynactin subunit 1 [Source:HGNC Symbol;Acc:HGNC:2711]
1641	0.863986734	-0.196653551	0.976721087	-0.20134054	0.840432306	0.911592631	DCX	doublecortin [Source:HGNC Symbol;Acc:HGNC:2714]
1642	3439.518675	0.151627995	0.103684029	1.462404545	0.143630385	0.293493972	DDB1	damage specific DNA binding protein 1 [Source:HGNC Symbol;Acc:HGNC:2717]
1643	507.672745	1.176120271	0.174187578	6.752032974	1.46E-11	7.93E-10	DDB2	damage specific DNA binding protein 2 [Source:HGNC Symbol;Acc:HGNC:2718]
1644	1.737902775	-0.673686853	0.796391295	-0.84592443	0.397594903	0.583508729	DDC	dopa decarboxylase [Source:HGNC Symbol;Acc:HGNC:2719]
1645	232.3858122	-1.129939031	0.468329688	-2.412699987	0.015834848	0.056044057	AKR1C1	aldo-keto reductase family 1 member C1 [Source:HGNC Symbol;Acc:HGNC:384]
1646	135.5908348	-1.453600169	0.330095566	-4.403573753	1.06E-05	0.000127	AKR1C2	aldo-keto reductase family 1 member C2 [Source:HGNC Symbol;Acc:HGNC:385]
1647	1459.321577	-0.285155121	0.384996754	-0.740668898	0.458894222	0.638605762	GADD45A	growth arrest and DNA damage inducible alpha [Source:HGNC Symbol;Acc:HGNC:4095]
1649	870.7424968	-0.250396466	0.328362267	-0.762561631	0.445724874	0.626758808	DDIT3	DNA damage inducible transcript 3 [Source:HGNC Symbol;Acc:HGNC:2726]
1650	2642.881329	-0.237591635	0.107857229	-2.20283459	0.027606409	0.086804828	DDOST	dolichyl-diphosphooligosaccharide--protein glycosyltransferase non-catalytic subunit [Source:HGNC Symbol;Acc:HGNC:2728]
1652	292.2816415	0.071967442	0.195087509	0.368898257	0.712203563	0.828722108	DDT	D-dopachrome tautomerase [Source:HGNC Symbol;Acc:HGNC:2732]
1653	1701.309648	-0.222912023	0.107380864	-2.07590081	0.037903126	0.110677127	DDX1	DEAD-box helicase 1 [Source:HGNC Symbol;Acc:HGNC:2734]
1654	7391.769796	-0.501261582	0.193930058	-2.584754454	0.009744837	0.038321871	DDX3X	DEAD-box helicase 3 X-linked [Source:HGNC Symbol;Acc:HGNC:2745]
1655	25207.05945	-0.227612204	0.147496361	-1.543171654	0.122789133	0.262298027	DDX5	DEAD-box helicase 5 [Source:HGNC Symbol;Acc:HGNC:2746]
1656	2367.715179	-0.139104103	0.076723883	-1.813048271	0.069824377	0.173822075	DDX6	DEAD-box helicase 6 [Source:HGNC Symbol;Acc:HGNC:2747]
1657	1286.875015	-0.438280738	0.131946391	-3.321657635	0.000894844	0.005574357	DMXL1	Dmx like 1 [Source:HGNC Symbol;Acc:HGNC:2937]
1659	779.2170428	0.26255932	0.116625774	2.251297555	0.024366698	0.078599981	DHX8	DEAH-box helicase 8 [Source:HGNC Symbol;Acc:HGNC:2749]
1660	2938.550866	-0.214156215	0.127107713	-1.684840446	0.092019359	0.213149204	DHX9	DExH-box helicase 9 [Source:HGNC Symbol;Acc:HGNC:2750]
1662	345.5936085	-0.023170206	0.097471798	-0.237711895	0.812104557	0.894305494	DDX10	DEAD-box helicase 10 [Source:HGNC Symbol;Acc:HGNC:2735]
1663	254.1490092	-0.023839492	0.246344722	-0.096772897	0.922906748	0.959326416	DDX11	DEAD/H-box helicase 11 [Source:HGNC Symbol;Acc:HGNC:2736]
1665	1681.025652	-0.25487069	0.11787433	-2.16222387	0.030600924	0.093804522	DHX15	DEAH-box helicase 15 [Source:HGNC Symbol;Acc:HGNC:2738]
1666	686.8964113	0.214634996	0.122475456	1.752473542	0.079692415	0.191766062	DECR1	2,4-dienoyl-CoA reductase 1 [Source:HGNC Symbol;Acc:HGNC:2753]
1667	1.238892384	1.487566776	1.932853206	0.76962222	0.44152402	0.623325505	DEFA1B	defensin alpha 1B [Source:HGNC Symbol;Acc:HGNC:33596]
1667	1.238892384	1.487566776	1.932853206	0.76962222	0.44152402	0.623325505	DEFA1	defensin alpha 1 [Source:HGNC Symbol;Acc:HGNC:2761]
1668	1.208359906	1.449070594	2.124910504	0.681944294	0.495274176	0.669039236	DEFA3	defensin alpha 3 [Source:HGNC Symbol;Acc:HGNC:2762]
1668	1.208359906	1.449070594	2.124910504	0.681944294	0.495274176	0.669039236	DEFA1B	defensin alpha 1B [Source:HGNC Symbol;Acc:HGNC:33596]
1672	2.430925139	-1.204178946	0.857704645	-1.403955259	0.160332173	0.31710626	DEFB1	defensin beta 1 [Source:HGNC Symbol;Acc:HGNC:2766]
1674	463.1849219	-1.474977254	0.578603166	-2.549203566	0.010796926	0.041615001	DES	desmin [Source:HGNC Symbol;Acc:HGNC:2770]
1675	842.9084682	-1.129485201	0.460910949	-2.45054973	0.014263826	0.051621972	CFD	complement factor D [Source:HGNC Symbol;Acc:HGNC:2771]
1676	538.1874704	-0.001733566	0.096793123	-0.017910015	0.98571064	0.992956027	DFFA	DNA fragmentation factor subunit alpha [Source:HGNC Symbol;Acc:HGNC:2772]
1677	158.9166886	0.022945363	0.139748341	0.16419059	0.869581109	0.928492713	DFFB	DNA fragmentation factor subunit beta [Source:HGNC Symbol;Acc:HGNC:2773]
1678	56.41166934	0.117118113	0.166252928	0.704457445	0.481147943	0.657662417	TIMM8A	translocase of inner mitochondrial membrane 8A [Source:HGNC Symbol;Acc:HGNC:11817]
1687	365.570179	-0.12031704	0.207353617	-0.5802505	0.561745703	0.723382663	GSDME	gasdermin E [Source:HGNC Symbol;Acc:HGNC:2810]
1690	45.28095699	0.182714485	0.499438981	0.365839455	0.714484877	0.830173554	COCH	cochlin [Source:HGNC Symbol;Acc:HGNC:2180]
1716	350.5705953	0.427614919	0.11782687	3.629179985	0.000284323	0.002112827	DGUOK	deoxyguanosine kinase [Source:HGNC Symbol;Acc:HGNC:2858]
1717	462.2277916	0.44144803	0.15715662	2.808968721	0.004970048	0.022478169	DHCR7	7-dehydrocholesterol reductase [Source:HGNC Symbol;Acc:HGNC:2860]
1718	686.303186	-0.578444409	0.260679657	-2.218985611	0.026487703	0.084069668	DHCR24	24-dehydrocholesterol reductase [Source:HGNC Symbol;Acc:HGNC:2859]
1719	466.2448668	0.085373819	0.246090019	0.346921096	0.728650597	0.840254592	DHFR	dihydrofolate reductase [Source:HGNC Symbol;Acc:HGNC:2861]
1723	166.956918	-0.353688445	0.154863373	-2.283874082	0.022378932	0.073526801	DHODH	dihydroorotate dehydrogenase (quinone) [Source:HGNC Symbol;Acc:HGNC:2867]
1725	814.7939585	0.243528931	0.12123527	2.008730067	0.044565768	0.124861507	DHPS	deoxyhypusine synthase [Source:HGNC Symbol;Acc:HGNC:2869]
1727	2589.298157	0.017703747	0.148583359	0.119150266	0.905156308	0.950121441	CYB5R3	cytochrome b5 reductase 3 [Source:HGNC Symbol;Acc:HGNC:2873]
1728	613.0104171	-0.471419009	0.267489163	-1.762385452	0.078004195	0.188672484	NQO1	NAD(P)H quinone dehydrogenase 1 [Source:HGNC Symbol;Acc:HGNC:2874]
1729	2579.19697	0.443158631	0.147275773	3.009039589	0.00262075	0.01349101	DIAPH1	diaphanous related formin 1 [Source:HGNC Symbol;Acc:HGNC:2876]
1730	250.8728079	0.210238281	0.165966477	1.266751483	0.205244165	0.376367329	DIAPH2	diaphanous related formin 2 [Source:HGNC Symbol;Acc:HGNC:2877]
1731	549.3508237	0.927906437	0.665863521	1.393538478	0.163457018	0.321226281	SEPTIN1	septin 1 [Source:HGNC Symbol;Acc:HGNC:2879]
1733	775.3115151	-4.279347769	0.758036062	-5.645308958	1.65E-08	4.33E-07	DIO1	iodothyronine deiodinase 1 [Source:HGNC Symbol;Acc:HGNC:2883]
1734	4085.954056	-2.126821585	0.392099529	-5.424188065	5.82E-08	1.33E-06	DIO2	iodothyronine deiodinase 2 [Source:HGNC Symbol;Acc:HGNC:2884]
1735	13.20629771	-0.128331478	0.451909463	-0.283976079	0.776428712	0.870081224	DIO3	iodothyronine deiodinase 3 [Source:HGNC Symbol;Acc:HGNC:2885]
1736	933.4440143	-0.000623122	0.07439594	-0.008375759	0.993317189	0.997137273	DKC1	dyskerin pseudouridine synthase 1 [Source:HGNC Symbol;Acc:HGNC:2890]
1737	536.9420645	-0.255976334	0.148961609	-1.718404729	0.085722818	0.202109127	DLAT	dihydrolipoamide S-acetyltransferase [Source:HGNC Symbol;Acc:HGNC:2896]
1738	975.4025929	-0.40412374	0.142001624	-2.845909285	0.004428481	0.020497863	DLD	dihydrolipoamide dehydrogenase [Source:HGNC Symbol;Acc:HGNC:2898]
1739	1582.614553	-0.412122776	0.154880883	-2.660901523	0.007793175	0.032185202	DLG1	discs large MAGUK scaffold protein 1 [Source:HGNC Symbol;Acc:HGNC:2900]
1740	346.7115492	-2.750276521	0.343438873	-8.008052477	1.17E-15	1.30E-13	DLG2	discs large MAGUK scaffold protein 2 [Source:HGNC Symbol;Acc:HGNC:2901]
1741	1023.084006	0.168172618	0.185646554	0.905875245	0.365001888	0.551960469	DLG3	discs large MAGUK scaffold protein 3 [Source:HGNC Symbol;Acc:HGNC:2902]
1742	705.0499548	1.201039154	0.185489675	6.474965008	9.48E-11	4.32E-09	DLG4	discs large MAGUK scaffold protein 4 [Source:HGNC Symbol;Acc:HGNC:2903]
1743	1520.782027	0.110154516	0.079372662	1.387814311	0.165193596	0.323658692	DLST	dihydrolipoamide S-succinyltransferase [Source:HGNC Symbol;Acc:HGNC:2911]
1745	23.08592745	-0.991512137	0.430111226	-2.305245891	0.021152806	0.07040596	DLX1	distal-less homeobox 1 [Source:HGNC Symbol;Acc:HGNC:2914]
1746	7.05189142	-1.731946385	0.64491863	-2.685526988	0.007241553	0.030355803	DLX2	distal-less homeobox 2 [Source:HGNC Symbol;Acc:HGNC:2915]
1747	79.85374741	0.353132876	0.358907263	0.983911201	0.325159176	0.510602892	DLX3	distal-less homeobox 3 [Source:HGNC Symbol;Acc:HGNC:2916]
1748	9.605029187	0.857606672	0.380615314	2.253211155	0.024245838	0.078288352	DLX4	distal-less homeobox 4 [Source:HGNC Symbol;Acc:HGNC:2917]
1749	40.28726957	0.910099607	0.28013245	3.248818934	0.001158852	0.006917874	DLX5	distal-less homeobox 5 [Source:HGNC Symbol;Acc:HGNC:2918]
1750	7.32228421	0.070218449	0.406178599	0.172875796	0.862749057	0.924126815	DLX6	distal-less homeobox 6 [Source:HGNC Symbol;Acc:HGNC:2919]
1755	7.202677294	0.721707351	0.579948	1.24443459	0.213339659	0.386673141	DMBT1	deleted in malignant brain tumors 1 [Source:HGNC Symbol;Acc:HGNC:2926]
1756	1120.619962	1.59587707	0.329987344	4.836176593	1.32E-06	2.09E-05	DMD	dystrophin [Source:HGNC Symbol;Acc:HGNC:2928]
1757	121.2101884	0.020330935	0.313333466	0.064885934	0.94826482	0.972773324	SARDH	sarcosine dehydrogenase [Source:HGNC Symbol;Acc:HGNC:10536]
1758	9.677360255	5.786533231	1.020614651	5.669655268	1.43E-08	3.83E-07	DMP1	dentin matrix acidic phosphoprotein 1 [Source:HGNC Symbol;Acc:HGNC:2932]
1759	179.5859283	0.540448394	0.288745954	1.871708977	0.061246877	0.157838102	DNM1	dynamin 1 [Source:HGNC Symbol;Acc:HGNC:2972]
1760	914.5623105	-0.035944789	0.227887794	-0.157730209	0.874669395	0.931102041	DMPK	DM1 protein kinase [Source:HGNC Symbol;Acc:HGNC:2933]
1761	6.361066519	0.432855238	0.6025108	0.718419051	0.472498944	0.650337975	DMRT1	doublesex and mab-3 related transcription factor 1 [Source:HGNC Symbol;Acc:HGNC:2934]
1762	611.6433461	-0.048767036	0.103606214	-0.470696049	0.637857806	0.778701655	DMWD	DM1 locus, WD repeat containing [Source:HGNC Symbol;Acc:HGNC:2936]
1763	66.75752084	-0.265270278	0.25887458	-1.024705778	0.305502036	0.489929687	DNA2	DNA replication helicase/nuclease 2 [Source:HGNC Symbol;Acc:HGNC:2939]
1767	60.5175297	-0.731868597	0.419470145	-1.744745377	0.081029201	0.194002166	DNAH5	dynein axonemal heavy chain 5 [Source:HGNC Symbol;Acc:HGNC:2950]
1768	247.7475318	-1.206490195	0.328537445	-3.672306499	0.000240371	0.001829163	DNAH6	dynein axonemal heavy chain 6 [Source:HGNC Symbol;Acc:HGNC:2951]
1769	19.70510562	-0.499772797	0.571416168	-0.87462138	0.381779951	0.567900609	DNAH8	dynein axonemal heavy chain 8 [Source:HGNC Symbol;Acc:HGNC:2952]
1770	24.52310732	-1.706825745	0.458712753	-3.720903192	0.000198512	0.001555435	DNAH9	dynein axonemal heavy chain 9 [Source:HGNC Symbol;Acc:HGNC:2953]
1773	579.8921363	0.260675498	0.137756436	1.892292703	0.058451993	0.152738131	DNASE1	deoxyribonuclease 1 [Source:HGNC Symbol;Acc:HGNC:2956]
1774	676.2730044	0.196713563	0.087039975	2.260036995	0.023818955	0.077173045	DNASE1L1	deoxyribonuclease 1 like 1 [Source:HGNC Symbol;Acc:HGNC:2957]
1775	188.8479093	0.416462501	0.278542288	1.495149995	0.134875301	0.280948307	DNASE1L2	deoxyribonuclease 1 like 2 [Source:HGNC Symbol;Acc:HGNC:2958]
1776	197.6754326	-0.721710159	0.489266588	-1.475085723	0.140189498	0.288808458	DNASE1L3	deoxyribonuclease 1L3 [Source:HGNC Symbol;Acc:HGNC:2959]
1777	960.2889324	0.095363869	0.188762832	0.505204695	0.613415073	0.761018119	DNASE2	deoxyribonuclease 2, lysosomal [Source:HGNC Symbol;Acc:HGNC:2960]
1778	5686.518484	0.193702172	0.102855742	1.883241212	0.059667686	0.15499195	DYNC1H1	dynein cytoplasmic 1 heavy chain 1 [Source:HGNC Symbol;Acc:HGNC:2961]
1780	50.93518654	-0.709086182	0.240502197	-2.948356361	0.003194686	0.015790072	DYNC1I1	dynein cytoplasmic 1 intermediate chain 1 [Source:HGNC Symbol;Acc:HGNC:2963]
1781	1739.468759	0.155563314	0.114522756	1.358361594	0.174348975	0.336379249	DYNC1I2	dynein cytoplasmic 1 intermediate chain 2 [Source:HGNC Symbol;Acc:HGNC:2964]
1783	2633.158605	-0.327731156	0.135017932	-2.427315777	0.01521101	0.054399394	DYNC1LI2	dynein cytoplasmic 1 light intermediate chain 2 [Source:HGNC Symbol;Acc:HGNC:2966]
1785	2434.799504	0.357476182	0.130742516	2.734199955	0.006253206	0.026935603	DNM2	dynamin 2 [Source:HGNC Symbol;Acc:HGNC:2974]
1786	1404.330554	0.59410404	0.261906267	2.268384205	0.0233058	0.075894049	DNMT1	DNA methyltransferase 1 [Source:HGNC Symbol;Acc:HGNC:2976]
1787	275.6124895	-0.217707291	0.136958256	-1.58958866	0.111927555	0.246042459	TRDMT1	tRNA aspartic acid methyltransferase 1 [Source:HGNC Symbol;Acc:HGNC:2977]
1788	736.8337271	0.177047908	0.124217509	1.425305579	0.154068888	0.308128752	DNMT3A	DNA methyltransferase 3 alpha [Source:HGNC Symbol;Acc:HGNC:2978]
1789	100.4652982	-0.609110412	0.220604204	-2.761100648	0.005760692	0.025259756	DNMT3B	DNA methyltransferase 3 beta [Source:HGNC Symbol;Acc:HGNC:2979]
1791	2.458593171	-1.284247763	0.691709976	-1.8566275	0.063364169	0.161688262	DNTT	DNA nucleotidylexotransferase [Source:HGNC Symbol;Acc:HGNC:2983]
1793	1728.371251	-0.410275902	0.163025285	-2.516639685	0.011847992	0.044740262	DOCK1	dedicator of cytokinesis 1 [Source:HGNC Symbol;Acc:HGNC:2987]
1794	826.4922489	0.4295949	0.61822008	0.694889917	0.487124292	0.662435848	DOCK2	dedicator of cytokinesis 2 [Source:HGNC Symbol;Acc:HGNC:2988]
1795	1845.145405	0.512806221	0.28015356	1.83044692	0.067183137	0.168750658	DOCK3	dedicator of cytokinesis 3 [Source:HGNC Symbol;Acc:HGNC:2989]
1796	269.5320092	0.29512497	0.244048659	1.209287408	0.226552447	0.401325271	DOK1	docking protein 1 [Source:HGNC Symbol;Acc:HGNC:2990]
1797	434.1971441	0.239550894	0.144971445	1.652400536	0.098452926	0.224313937	DXO	decapping exoribonuclease [Source:HGNC Symbol;Acc:HGNC:2992]
1798	632.1903649	0.074909177	0.08465781	0.884846619	0.376239362	0.562260812	DPAGT1	dolichyl-phosphate N-acetylglucosaminephosphotransferase 1 [Source:HGNC Symbol;Acc:HGNC:2995]
1800	32.51942394	0.127790054	0.454115495	0.281404303	0.778400318	0.871642752	DPEP1	dipeptidase 1 [Source:HGNC Symbol;Acc:HGNC:3002]
1801	911.690491	0.358103662	0.102392156	3.497373991	0.000469863	0.003241912	DPH1	diphthamide biosynthesis 1 [Source:HGNC Symbol;Acc:HGNC:3003]
1802	326.6726426	0.357743569	0.156399126	2.287375749	0.022173901	0.07310037	DPH2	diphthamide biosynthesis 2 [Source:HGNC Symbol;Acc:HGNC:3004]
1803	1726.936233	3.752445213	0.319712322	11.73694271	8.24E-32	6.47E-29	DPP4	dipeptidyl peptidase 4 [Source:HGNC Symbol;Acc:HGNC:3009]
1804	454.9198656	-3.905717511	0.675025527	-5.786029348	7.21E-09	2.08E-07	DPP6	dipeptidyl peptidase like 6 [Source:HGNC Symbol;Acc:HGNC:3010]
1805	940.7846369	-1.608687737	0.505094492	-3.184924333	0.001447919	0.008313876	DPT	dermatopontin [Source:HGNC Symbol;Acc:HGNC:3011]
1806	630.9223362	0.102661827	0.171044497	0.600205376	0.548369371	0.712072265	DPYD	dihydropyrimidine dehydrogenase [Source:HGNC Symbol;Acc:HGNC:3012]
1807	2.447944843	0.292026919	0.644811153	0.452887513	0.650629743	0.787739991	DPYS	dihydropyrimidinase [Source:HGNC Symbol;Acc:HGNC:3013]
1808	839.1529889	0.203713535	0.209028042	0.974575146	0.329771047	0.515583324	DPYSL2	dihydropyrimidinase like 2 [Source:HGNC Symbol;Acc:HGNC:3014]
1809	3532.57884	0.815752854	0.262411845	3.1086739	0.00187929	0.010269117	DPYSL3	dihydropyrimidinase like 3 [Source:HGNC Symbol;Acc:HGNC:3015]
1810	859.748623	0.241813157	0.134866947	1.79297569	0.072976811	0.17985141	DR1	down-regulator of transcription 1 [Source:HGNC Symbol;Acc:HGNC:3017]
1811	9.245378829	-2.672047877	0.578069314	-4.622365885	3.79E-06	5.19E-05	SLC26A3	solute carrier family 26 member 3 [Source:HGNC Symbol;Acc:HGNC:3018]
1812	3.852446436	-0.664682136	0.621540806	-1.069410293	0.284884831	0.467450701	DRD1	dopamine receptor D1 [Source:HGNC Symbol;Acc:HGNC:3020]
1813	1.67944366	0.767020362	0.638004462	1.202217866	0.229279129	0.404534877	DRD2	dopamine receptor D2 [Source:HGNC Symbol;Acc:HGNC:3023]
1814	0.450834532	0.381050227	1.36275896	0.279616747	0.779771557	NA	DRD3	dopamine receptor D3 [Source:HGNC Symbol;Acc:HGNC:3024]
1815	18.43406647	-0.111356342	0.329370752	-0.338088132	0.735296774	0.844366328	DRD4	dopamine receptor D4 [Source:HGNC Symbol;Acc:HGNC:3025]
1816	0.752583147	0.542438684	0.970454834	0.558953045	0.576193766	0.734403759	DRD5	dopamine receptor D5 [Source:HGNC Symbol;Acc:HGNC:3026]
1819	603.9699984	0.308216806	0.092013226	3.34970113	0.000808988	0.005123003	DRG2	developmentally regulated GTP binding protein 2 [Source:HGNC Symbol;Acc:HGNC:3030]
1820	168.5699342	0.60344372	0.21990586	2.744100227	0.006067701	0.026292466	ARID3A	AT-rich interaction domain 3A [Source:HGNC Symbol;Acc:HGNC:3031]
1821	10.3529586	1.041576684	0.588636362	1.76947391	0.076814821	0.186523579	DRP2	dystrophin related protein 2 [Source:HGNC Symbol;Acc:HGNC:3032]
1822	5642.754567	0.203120661	0.182537847	1.112759159	0.26581188	0.447393023	ATN1	atrophin 1 [Source:HGNC Symbol;Acc:HGNC:3033]
1823	2.900285298	1.172420546	0.865356384	1.354841274	0.175468133	0.337775866	DSC1	desmocollin 1 [Source:HGNC Symbol;Acc:HGNC:3035]
1824	374.5322584	1.006537566	0.244596243	4.115098221	3.87E-05	0.000388137	DSC2	desmocollin 2 [Source:HGNC Symbol;Acc:HGNC:3036]
1825	66.25344503	3.055267791	0.549940936	5.555628962	2.77E-08	6.92E-07	DSC3	desmocollin 3 [Source:HGNC Symbol;Acc:HGNC:3037]
1826	2.497455408	0.407006388	0.745104423	0.546240735	0.584900469	0.740300915	DSCAM	DS cell adhesion molecule [Source:HGNC Symbol;Acc:HGNC:3039]
1827	771.1101058	-1.168347705	0.398453321	-2.932207218	0.003365621	0.016478725	RCAN1	regulator of calcineurin 1 [Source:HGNC Symbol;Acc:HGNC:3040]
1828	0.61606645	-0.988786655	1.151361106	-0.858798035	0.390451952	0.576403182	DSG1	desmoglein 1 [Source:HGNC Symbol;Acc:HGNC:3048]
1829	2210.483859	0.545707114	0.285240467	1.913147594	0.05572916	0.147625367	DSG2	desmoglein 2 [Source:HGNC Symbol;Acc:HGNC:3049]
1830	1.365542862	0.605617397	0.885851224	0.683655879	0.494192491	0.668259397	DSG3	desmoglein 3 [Source:HGNC Symbol;Acc:HGNC:3050]
1831	5978.540178	-0.132882053	0.364668184	-0.364391683	0.715565545	0.830936904	TSC22D3	TSC22 domain family member 3 [Source:HGNC Symbol;Acc:HGNC:3051]
1832	6385.40778	0.656650373	0.257359035	2.551495316	0.010726177	0.041413732	DSP	desmoplakin [Source:HGNC Symbol;Acc:HGNC:3052]
1833	31.66692481	5.014485965	1.298184219	3.86269213	0.000112144	0.000959435	EPYC	epiphycan [Source:HGNC Symbol;Acc:HGNC:3053]
1834	0.402844994	0.529468688	1.115350726	0.474710488	0.634993341	NA	DSPP	dentin sialophosphoprotein [Source:HGNC Symbol;Acc:HGNC:3054]
1836	286.5738232	0.498648732	0.157963601	3.156731861	0.00159548	0.009007981	SLC26A2	solute carrier family 26 member 2 [Source:HGNC Symbol;Acc:HGNC:10994]
1837	751.0311393	-0.066623457	0.238827818	-0.278960205	0.780275365	0.872867721	DTNA	dystrobrevin alpha [Source:HGNC Symbol;Acc:HGNC:3057]
1838	434.7327838	-0.275365649	0.126105176	-2.183618918	0.028990262	0.09001636	DTNB	dystrobrevin beta [Source:HGNC Symbol;Acc:HGNC:3058]
1839	1509.607535	0.618692882	0.480636506	1.287236558	0.198011848	0.367441799	HBEGF	heparin binding EGF like growth factor [Source:HGNC Symbol;Acc:HGNC:3059]
1840	217.4607363	0.009539112	0.436985929	0.021829333	0.982584095	0.991181109	DTX1	deltex E3 ubiquitin ligase 1 [Source:HGNC Symbol;Acc:HGNC:3060]
1841	201.2214718	0.226505453	0.138191305	1.639071662	0.101198336	0.228828427	DTYMK	deoxythymidylate kinase [Source:HGNC Symbol;Acc:HGNC:3061]
1842	595.9772781	-0.509921073	0.304391536	-1.67521436	0.093892181	0.216417567	ECM2	extracellular matrix protein 2 [Source:HGNC Symbol;Acc:HGNC:3154]
1843	10379.97582	-0.643853013	0.291323802	-2.21009409	0.027098633	0.085550764	DUSP1	dual specificity phosphatase 1 [Source:HGNC Symbol;Acc:HGNC:3064]
1844	286.4312303	1.097014246	0.531890829	2.06248009	0.039162051	0.113316824	DUSP2	dual specificity phosphatase 2 [Source:HGNC Symbol;Acc:HGNC:3068]
1845	1320.858592	0.086903815	0.160809371	0.540415116	0.588910785	0.743243732	DUSP3	dual specificity phosphatase 3 [Source:HGNC Symbol;Acc:HGNC:3069]
1846	660.9582451	1.77506157	0.401828274	4.417463092	9.99E-06	0.000120796	DUSP4	dual specificity phosphatase 4 [Source:HGNC Symbol;Acc:HGNC:3070]
1847	1895.235965	2.351512444	0.425435278	5.527309471	3.25E-08	7.95E-07	DUSP5	dual specificity phosphatase 5 [Source:HGNC Symbol;Acc:HGNC:3071]
1848	7158.705645	2.283776817	0.240677645	9.488944516	2.33E-21	5.70E-19	DUSP6	dual specificity phosphatase 6 [Source:HGNC Symbol;Acc:HGNC:3072]
1849	339.1869205	0.502709826	0.178205165	2.820961032	0.004788002	0.021826427	DUSP7	dual specificity phosphatase 7 [Source:HGNC Symbol;Acc:HGNC:3073]
1850	320.3485795	1.290391011	0.367977365	3.506713003	0.000453678	0.003142863	DUSP8	dual specificity phosphatase 8 [Source:HGNC Symbol;Acc:HGNC:3074]
1852	0.719695879	1.897918848	1.008632923	1.881674497	0.059880224	0.155367174	DUSP9	dual specificity phosphatase 9 [Source:HGNC Symbol;Acc:HGNC:3076]
1854	742.3856087	-0.155738917	0.117832978	-1.321692105	0.186270699	0.351902522	DUT	deoxyuridine triphosphatase [Source:HGNC Symbol;Acc:HGNC:3078]
1855	1972.86809	1.141123555	0.17118142	6.666164809	2.63E-11	1.32E-09	DVL1	dishevelled segment polarity protein 1 [Source:HGNC Symbol;Acc:HGNC:3084]
1856	766.1887662	0.349156818	0.109413363	3.19117162	0.001416971	0.008165147	DVL2	dishevelled segment polarity protein 2 [Source:HGNC Symbol;Acc:HGNC:3086]
1857	2078.659696	0.227620386	0.10054752	2.263809054	0.023585861	0.076574323	DVL3	dishevelled segment polarity protein 3 [Source:HGNC Symbol;Acc:HGNC:3087]
1859	1573.845172	-0.095057312	0.097190206	-0.978054438	0.328047401	0.51362647	DYRK1A	dual specificity tyrosine phosphorylation regulated kinase 1A [Source:HGNC Symbol;Acc:HGNC:3091]
1861	677.1847232	-0.088763407	0.090720605	-0.978426091	0.327863629	0.513462154	TOR1A	torsin family 1 member A [Source:HGNC Symbol;Acc:HGNC:3098]
1869	90.41915265	1.091950259	0.361425644	3.021230724	0.002517494	0.013053758	E2F1	E2F transcription factor 1 [Source:HGNC Symbol;Acc:HGNC:3113]
1870	41.90144202	-0.539654327	0.621109711	-0.868855078	0.384926403	0.571294018	E2F2	E2F transcription factor 2 [Source:HGNC Symbol;Acc:HGNC:3114]
1871	489.037734	0.385859871	0.13016567	2.964375112	0.003032983	0.015177454	E2F3	E2F transcription factor 3 [Source:HGNC Symbol;Acc:HGNC:3115]
1874	1201.124625	0.210897357	0.157270364	1.340986005	0.179924996	0.343620925	E2F4	E2F transcription factor 4 [Source:HGNC Symbol;Acc:HGNC:3118]
1875	171.9013354	-0.247771043	0.250548496	-0.988914508	0.322704972	0.508122168	E2F5	E2F transcription factor 5 [Source:HGNC Symbol;Acc:HGNC:3119]
1876	267.5176557	0.071171088	0.115888399	0.614134707	0.539126315	0.70477869	E2F6	E2F transcription factor 6 [Source:HGNC Symbol;Acc:HGNC:3120]
1877	819.8591783	0.35777616	0.127204908	2.812597131	0.004914318	0.022312954	E4F1	E4F transcription factor 1 [Source:HGNC Symbol;Acc:HGNC:3121]
1879	429.869682	0.141961389	0.281001083	0.505198726	0.613419265	0.761018119	EBF1	EBF transcription factor 1 [Source:HGNC Symbol;Acc:HGNC:3126]
1880	637.6648089	0.386708693	0.44605113	0.86696046	0.385963675	0.572190459	GPR183	G protein-coupled receptor 183 [Source:HGNC Symbol;Acc:HGNC:3128]
1889	5796.070487	1.575776873	0.176373299	8.934327826	4.10E-19	7.26E-17	ECE1	endothelin converting enzyme 1 [Source:HGNC Symbol;Acc:HGNC:3146]
1890	1220.807871	0.199138109	0.438099435	0.454550025	0.649432995	0.786815656	TYMP	thymidine phosphorylase [Source:HGNC Symbol;Acc:HGNC:3148]
1891	1713.27379	0.456827939	0.156960079	2.910472147	0.003608831	0.017454433	ECH1	enoyl-CoA hydratase 1 [Source:HGNC Symbol;Acc:HGNC:3149]
1892	1182.981219	0.103547095	0.156209229	0.662874378	0.507411013	0.679119198	ECHS1	enoyl-CoA hydratase, short chain 1 [Source:HGNC Symbol;Acc:HGNC:3151]
1893	474.8680464	1.856227246	0.325496078	5.702763788	1.18E-08	3.20E-07	ECM1	extracellular matrix protein 1 [Source:HGNC Symbol;Acc:HGNC:3153]
1894	162.7555171	-0.129751769	0.303868536	-0.426999685	0.669379557	0.801441147	ECT2	epithelial cell transforming 2 [Source:HGNC Symbol;Acc:HGNC:3155]
1896	230.4844024	-0.488571805	0.291155159	-1.678046187	0.093338083	0.215396716	EDA	ectodysplasin A [Source:HGNC Symbol;Acc:HGNC:3157]
1901	939.729898	0.27213447	0.258033809	1.054646562	0.291587	0.474635481	S1PR1	sphingosine-1-phosphate receptor 1 [Source:HGNC Symbol;Acc:HGNC:3165]
1902	413.2672399	-0.58630022	0.292472427	-2.004634166	0.045002171	0.12578096	LPAR1	lysophosphatidic acid receptor 1 [Source:HGNC Symbol;Acc:HGNC:3166]
1903	289.1299689	0.593648594	0.257116	2.308874573	0.020950542	0.069868808	S1PR3	sphingosine-1-phosphate receptor 3 [Source:HGNC Symbol;Acc:HGNC:3167]
1906	145.7990175	0.892334306	0.419269134	2.128309084	0.033311465	0.100127386	EDN1	endothelin 1 [Source:HGNC Symbol;Acc:HGNC:3176]
1907	6.807037598	-0.264754767	0.455446941	-0.581307598	0.561033161	0.722625236	EDN2	endothelin 2 [Source:HGNC Symbol;Acc:HGNC:3177]
1908	299.3477154	-3.169881552	0.653589776	-4.849955842	1.23E-06	1.97E-05	EDN3	endothelin 3 [Source:HGNC Symbol;Acc:HGNC:3178]
1909	399.1005515	0.305955281	0.266327773	1.148792248	0.250641657	0.430564813	EDNRA	endothelin receptor type A [Source:HGNC Symbol;Acc:HGNC:3179]
1910	991.8366246	0.035372846	0.313444281	0.112852103	0.91014781	0.952744892	EDNRB	endothelin receptor type B [Source:HGNC Symbol;Acc:HGNC:3180]
1911	2097.917755	0.123225255	0.103713456	1.188131802	0.234781487	0.411783074	PHC1	polyhomeotic homolog 1 [Source:HGNC Symbol;Acc:HGNC:3182]
1912	1819.523097	0.491886772	0.140987238	3.488874434	0.000485059	0.003329294	PHC2	polyhomeotic homolog 2 [Source:HGNC Symbol;Acc:HGNC:3183]
1915	183679.8903	0.195893028	0.117079224	1.673166441	0.094294535	0.217111734	EEF1A1	eukaryotic translation elongation factor 1 alpha 1 [Source:HGNC Symbol;Acc:HGNC:3189]
1917	12.458711	1.129120254	0.566339633	1.993715763	0.046183126	0.128098993	EEF1A2	eukaryotic translation elongation factor 1 alpha 2 [Source:HGNC Symbol;Acc:HGNC:3192]
1933	3066.845994	0.392627592	0.224212103	1.751143614	0.079921175	0.192157384	EEF1B2	eukaryotic translation elongation factor 1 beta 2 [Source:HGNC Symbol;Acc:HGNC:3208]
1936	5699.820277	0.361629267	0.159869702	2.262025026	0.023695857	0.076871308	EEF1D	eukaryotic translation elongation factor 1 delta [Source:HGNC Symbol;Acc:HGNC:3211]
1937	17620.02056	0.313614228	0.169950875	1.845322815	0.064990594	0.164897101	EEF1G	eukaryotic translation elongation factor 1 gamma [Source:HGNC Symbol;Acc:HGNC:3213]
1938	39968.2031	0.435444833	0.14106066	3.086933198	0.00202233	0.010913222	EEF2	eukaryotic translation elongation factor 2 [Source:HGNC Symbol;Acc:HGNC:3214]
1939	1202.415504	-0.005704416	0.107258599	-0.053183766	0.95758549	0.977885324	EIF2D	eukaryotic translation initiation factor 2D [Source:HGNC Symbol;Acc:HGNC:6583]
1942	1479.924751	-0.581141473	0.295968482	-1.963524866	0.049585218	0.135323025	EFNA1	ephrin A1 [Source:HGNC Symbol;Acc:HGNC:3221]
1943	3.124740207	0.068279846	0.790008901	0.086429211	0.931125227	0.963937728	EFNA2	ephrin A2 [Source:HGNC Symbol;Acc:HGNC:3222]
1944	41.926688	0.97599984	0.207616729	4.700969154	2.59E-06	3.74E-05	EFNA3	ephrin A3 [Source:HGNC Symbol;Acc:HGNC:3223]
1945	108.0722273	0.541669098	0.144376872	3.751771941	0.000175589	0.00140076	EFNA4	ephrin A4 [Source:HGNC Symbol;Acc:HGNC:3224]
1946	56.13684735	-0.703287885	0.302856644	-2.322180807	0.020223202	0.068079626	EFNA5	ephrin A5 [Source:HGNC Symbol;Acc:HGNC:3225]
1947	604.9928547	0.38642373	0.153190942	2.522497252	0.011652486	0.044197302	EFNB1	ephrin B1 [Source:HGNC Symbol;Acc:HGNC:3226]
1948	588.8766059	0.102948273	0.189179196	0.5441839	0.58631493	0.741352336	EFNB2	ephrin B2 [Source:HGNC Symbol;Acc:HGNC:3227]
1949	31.19955783	0.531835498	0.307644568	1.72873359	0.083856787	0.19877657	EFNB3	ephrin B3 [Source:HGNC Symbol;Acc:HGNC:3228]
1950	26.34149749	-0.948177933	0.380490459	-2.491988724	0.012703007	0.04721417	EGF	epidermal growth factor [Source:HGNC Symbol;Acc:HGNC:3229]
1951	104.7569068	0.494385072	0.162978298	3.033441128	0.002417819	0.012629865	CELSR3	cadherin EGF LAG seven-pass G-type receptor 3 [Source:HGNC Symbol;Acc:HGNC:3230]
1952	2443.468171	0.161626368	0.275585456	0.586483663	0.557550537	0.719702919	CELSR2	cadherin EGF LAG seven-pass G-type receptor 2 [Source:HGNC Symbol;Acc:HGNC:3231]
1953	783.953026	0.491357345	0.276272582	1.778523739	0.075317877	0.184121631	MEGF6	multiple EGF like domains 6 [Source:HGNC Symbol;Acc:HGNC:3232]
1954	1125.429308	-0.15541388	0.168682815	-0.921337957	0.35687401	0.543685045	MEGF8	multiple EGF like domains 8 [Source:HGNC Symbol;Acc:HGNC:3233]
1955	1898.080078	1.16043611	0.261020599	4.445764487	8.76E-06	0.000107728	MEGF9	multiple EGF like domains 9 [Source:HGNC Symbol;Acc:HGNC:3234]
1956	2498.034735	0.300428997	0.213870484	1.404723978	0.160103373	0.316761552	EGFR	epidermal growth factor receptor [Source:HGNC Symbol;Acc:HGNC:3236]
1958	27256.90577	-1.307810555	0.3408721	-3.836660603	0.000124719	0.001049661	EGR1	early growth response 1 [Source:HGNC Symbol;Acc:HGNC:3238]
1959	2029.654908	-1.517594173	0.463370626	-3.275119497	0.001056173	0.006398258	EGR2	early growth response 2 [Source:HGNC Symbol;Acc:HGNC:3239]
1960	812.8269793	0.42405004	0.527314045	0.804169818	0.421298907	0.604902774	EGR3	early growth response 3 [Source:HGNC Symbol;Acc:HGNC:3240]
1961	3.737295126	0.951982348	0.872364349	1.09126691	0.275155454	0.457159893	EGR4	early growth response 4 [Source:HGNC Symbol;Acc:HGNC:3241]
1962	134.1353506	-0.921805458	0.176562941	-5.220832018	1.78E-07	3.56E-06	EHHADH	enoyl-CoA hydratase and 3-hydroxyacyl CoA dehydrogenase [Source:HGNC Symbol;Acc:HGNC:3247]
1964	1580.177934	-0.353266339	0.177914877	-1.985591908	0.047078656	0.130045946	EIF1AX	eukaryotic translation initiation factor 1A X-linked [Source:HGNC Symbol;Acc:HGNC:3250]
1965	850.3611115	-0.092864458	0.096427653	-0.963047998	0.335523437	0.521773694	EIF2S1	eukaryotic translation initiation factor 2 subunit alpha [Source:HGNC Symbol;Acc:HGNC:3265]
1967	984.518695	0.269667669	0.09946005	2.711316452	0.006701663	0.028512246	EIF2B1	eukaryotic translation initiation factor 2B subunit alpha [Source:HGNC Symbol;Acc:HGNC:3257]
1968	2649.627984	0.083045228	0.138007253	0.601745388	0.547343632	0.711355777	EIF2S3	eukaryotic translation initiation factor 2 subunit gamma [Source:HGNC Symbol;Acc:HGNC:3267]
1969	1544.550467	0.4332821	0.351937271	1.231134455	0.218272581	0.391946326	EPHA2	EPH receptor A2 [Source:HGNC Symbol;Acc:HGNC:3386]
1973	2387.039923	0.324974852	0.162750965	1.996761445	0.045851104	0.127466388	EIF4A1	eukaryotic translation initiation factor 4A1 [Source:HGNC Symbol;Acc:HGNC:3282]
1974	11151.18885	0.077931946	0.104481198	0.745894455	0.455731175	0.63572116	EIF4A2	eukaryotic translation initiation factor 4A2 [Source:HGNC Symbol;Acc:HGNC:3284]
1975	10309.73585	0.016449489	0.151564308	0.108531415	0.913574162	0.954467545	EIF4B	eukaryotic translation initiation factor 4B [Source:HGNC Symbol;Acc:HGNC:3285]
1977	752.0942832	-0.450519853	0.148836625	-3.026942156	0.002470412	0.012860663	EIF4E	eukaryotic translation initiation factor 4E [Source:HGNC Symbol;Acc:HGNC:3287]
1978	121.2953317	0.943324797	0.261746636	3.603961494	0.000313404	0.002300283	EIF4EBP1	eukaryotic translation initiation factor 4E binding protein 1 [Source:HGNC Symbol;Acc:HGNC:3288]
1979	1861.348984	0.217784378	0.107981564	2.016866312	0.043709467	0.123127287	EIF4EBP2	eukaryotic translation initiation factor 4E binding protein 2 [Source:HGNC Symbol;Acc:HGNC:3289]
1981	5075.368942	0.245954349	0.125338538	1.962320227	0.049725214	0.135565015	EIF4G1	eukaryotic translation initiation factor 4 gamma 1 [Source:HGNC Symbol;Acc:HGNC:3296]
1982	14156.07798	-0.251605734	0.118481644	-2.123584098	0.033704936	0.101059156	EIF4G2	eukaryotic translation initiation factor 4 gamma 2 [Source:HGNC Symbol;Acc:HGNC:3297]
1983	4148.405762	-0.77111669	0.182871876	-4.216704651	2.48E-05	0.000264726	EIF5	eukaryotic translation initiation factor 5 [Source:HGNC Symbol;Acc:HGNC:3299]
1984	2920.787585	0.47844969	0.110513155	4.329346023	1.50E-05	0.000170933	EIF5A	eukaryotic translation initiation factor 5A [Source:HGNC Symbol;Acc:HGNC:3300]
1990	0.901664278	1.231469671	1.004010408	1.226550702	0.219991508	0.393961616	CELA1	chymotrypsin like elastase 1 [Source:HGNC Symbol;Acc:HGNC:3308]
1991	7.697714436	0.424663654	0.55809052	0.760922536	0.446703337	0.627550475	ELANE	elastase, neutrophil expressed [Source:HGNC Symbol;Acc:HGNC:3309]
1992	1369.030689	0.263029741	0.132796623	1.980696014	0.047625374	0.131194426	SERPINB1	serpin family B member 1 [Source:HGNC Symbol;Acc:HGNC:3311]
1993	6.320405287	-0.318105	0.430414607	-0.73906646	0.459866642	0.639280642	ELAVL2	ELAV like RNA binding protein 2 [Source:HGNC Symbol;Acc:HGNC:3313]
1994	1203.045621	0.393149588	0.094943006	4.140900985	3.46E-05	0.000352669	ELAVL1	ELAV like RNA binding protein 1 [Source:HGNC Symbol;Acc:HGNC:3312]
1995	1.169667547	1.683548616	0.948194035	1.775531751	0.075810128	0.184935974	ELAVL3	ELAV like RNA binding protein 3 [Source:HGNC Symbol;Acc:HGNC:3314]
1996	6.024394498	1.580543075	0.504284643	3.134228051	0.001723069	0.009577586	ELAVL4	ELAV like RNA binding protein 4 [Source:HGNC Symbol;Acc:HGNC:3315]
1997	2197.841699	-0.086719846	0.172339113	-0.503193063	0.614828542	0.761920599	ELF1	E74 like ETS transcription factor 1 [Source:HGNC Symbol;Acc:HGNC:3316]
1998	798.5118065	-0.272585709	0.068149621	-3.999812523	6.34E-05	0.000589757	ELF2	E74 like ETS transcription factor 2 [Source:HGNC Symbol;Acc:HGNC:3317]
1999	977.4464592	0.846596556	0.491923365	1.720992773	0.085252135	0.201375247	ELF3	E74 like ETS transcription factor 3 [Source:HGNC Symbol;Acc:HGNC:3318]
2000	359.2347877	0.868691363	0.360520497	2.40954778	0.015972305	0.056386311	ELF4	E74 like ETS transcription factor 4 [Source:HGNC Symbol;Acc:HGNC:3319]
2001	3.278768756	1.89444935	0.675872796	2.802967306	0.00506348	0.02281904	ELF5	E74 like ETS transcription factor 5 [Source:HGNC Symbol;Acc:HGNC:3320]
2002	532.8019345	0.801298509	0.114778981	6.981230402	2.93E-12	1.85E-10	ELK1	ETS transcription factor ELK1 [Source:HGNC Symbol;Acc:HGNC:3321]
2004	1496.391663	0.345966298	0.180655407	1.915061963	0.055484602	0.147226323	ELK3	ETS transcription factor ELK3 [Source:HGNC Symbol;Acc:HGNC:3325]
2005	850.449768	0.229007228	0.192577721	1.189167816	0.234373636	0.411367311	ELK4	ETS transcription factor ELK4 [Source:HGNC Symbol;Acc:HGNC:3326]
2006	1029.00821	0.461116774	0.365765507	1.260689611	0.207420699	0.379305197	ELN	elastin [Source:HGNC Symbol;Acc:HGNC:3327]
2009	317.3803274	-1.026613332	0.198798764	-5.164083065	2.42E-07	4.68E-06	EML1	EMAP like 1 [Source:HGNC Symbol;Acc:HGNC:3330]
2010	806.9167358	-0.070599793	0.128080606	-0.551213763	0.581487147	0.737856972	EMD	emerin [Source:HGNC Symbol;Acc:HGNC:3331]
2011	1006.943746	0.064034818	0.123349959	0.519131246	0.603669221	0.754199894	MARK2	microtubule affinity regulating kinase 2 [Source:HGNC Symbol;Acc:HGNC:3332]
2012	7155.851822	-0.505774099	0.391181256	-1.292940526	0.19603163	0.364652216	EMP1	epithelial membrane protein 1 [Source:HGNC Symbol;Acc:HGNC:3333]
2013	1034.327876	0.565858359	0.163454521	3.46187035	0.000536436	0.003623715	EMP2	epithelial membrane protein 2 [Source:HGNC Symbol;Acc:HGNC:3334]
2014	667.4812872	1.18847058	0.223993682	5.305821893	1.12E-07	2.37E-06	EMP3	epithelial membrane protein 3 (MAM blood group) [Source:HGNC Symbol;Acc:HGNC:3335]
2015	13.20677395	1.390913515	0.647904032	2.146789411	0.031810051	0.096533237	ADGRE1	adhesion G protein-coupled receptor E1 [Source:HGNC Symbol;Acc:HGNC:3336]
2016	2.234266013	0.095835182	0.70518274	0.135901203	0.891899385	0.94209426	EMX1	empty spiracles homeobox 1 [Source:HGNC Symbol;Acc:HGNC:3340]
2017	3833.264299	0.835748896	0.175488725	4.762407931	1.91E-06	2.86E-05	CTTN	cortactin [Source:HGNC Symbol;Acc:HGNC:3338]
2018	14.76221235	0.54257731	0.542305427	1.000501347	0.317067946	0.502486887	EMX2	empty spiracles homeobox 2 [Source:HGNC Symbol;Acc:HGNC:3341]
2019	15.73589001	3.293834424	0.684450492	4.812377905	1.49E-06	2.31E-05	EN1	engrailed homeobox 1 [Source:HGNC Symbol;Acc:HGNC:3342]
2020	0.796347084	-1.393357222	0.787995943	-1.768228929	0.07702264	0.186842764	EN2	engrailed homeobox 2 [Source:HGNC Symbol;Acc:HGNC:3343]
2021	182.2255237	0.423846089	0.138292527	3.06485173	0.002177779	0.011603374	ENDOG	endonuclease G [Source:HGNC Symbol;Acc:HGNC:3346]
2022	2920.955085	0.478711249	0.144209819	3.319546826	0.000901637	0.005609455	ENG	endoglin [Source:HGNC Symbol;Acc:HGNC:3349]
2023	6908.88848	0.355417366	0.150195922	2.3663583	0.01796405	0.062030841	ENO1	enolase 1 [Source:HGNC Symbol;Acc:HGNC:3350]
2026	972.3736163	0.180853836	0.162329143	1.114118099	0.265228525	0.446669926	ENO2	enolase 2 [Source:HGNC Symbol;Acc:HGNC:3353]
2027	217.2376698	0.193114834	0.219349102	0.880399475	0.378642941	0.564679807	ENO3	enolase 3 [Source:HGNC Symbol;Acc:HGNC:3354]
2028	311.6537585	-0.083549724	0.226226403	-0.369319066	0.711889916	0.828523058	ENPEP	glutamyl aminopeptidase [Source:HGNC Symbol;Acc:HGNC:3355]
2029	2616.333104	-0.213202532	0.130143189	-1.638215058	0.101376839	0.229100089	ENSA	endosulfine alpha [Source:HGNC Symbol;Acc:HGNC:3360]
2030	1252.46745	0.131794237	0.168972306	0.779975375	0.43540537	0.617586945	SLC29A1	solute carrier family 29 member 1 (Augustine blood group) [Source:HGNC Symbol;Acc:HGNC:11003]
2033	2566.699869	-0.222633264	0.149198467	-1.492195389	0.135647931	0.282233957	EP300	E1A binding protein p300 [Source:HGNC Symbol;Acc:HGNC:3373]
2034	7063.859403	-0.48834413	0.183749871	-2.657656991	0.007868593	0.032404551	EPAS1	endothelial PAS domain protein 1 [Source:HGNC Symbol;Acc:HGNC:3374]
2035	979.8112353	0.103803607	0.28148213	0.368775122	0.712295349	0.828762528	EPB41	erythrocyte membrane protein band 4.1 [Source:HGNC Symbol;Acc:HGNC:3377]
2036	1107.98676	0.540410469	0.197229901	2.740002742	0.006143867	0.026539387	EPB41L1	erythrocyte membrane protein band 4.1 like 1 [Source:HGNC Symbol;Acc:HGNC:3378]
2037	1864.622362	-0.630419015	0.22136017	-2.847933371	0.004400414	0.020386559	EPB41L2	erythrocyte membrane protein band 4.1 like 2 [Source:HGNC Symbol;Acc:HGNC:3379]
2038	0.973910356	-0.38815505	0.743226744	-0.522256569	0.601491704	0.752422051	EPB42	erythrocyte membrane protein band 4.2 [Source:HGNC Symbol;Acc:HGNC:3381]
2039	824.6288993	-0.322599409	0.192882338	-1.672519172	0.09442199	0.217289998	DMTN	dematin actin binding protein [Source:HGNC Symbol;Acc:HGNC:3382]
2040	2385.619674	0.368231601	0.177291463	2.076984391	0.037803	0.110484696	STOM	stomatin [Source:HGNC Symbol;Acc:HGNC:3383]
2041	419.3764691	0.480168301	0.192427589	2.495319424	0.012584379	0.046869189	EPHA1	EPH receptor A1 [Source:HGNC Symbol;Acc:HGNC:3385]
2042	608.0169065	-1.238455725	0.297740813	-4.159509446	3.19E-05	0.000328527	EPHA3	EPH receptor A3 [Source:HGNC Symbol;Acc:HGNC:3387]
2043	1597.42746	0.807600092	0.24471936	3.300107075	0.000966479	0.005952956	EPHA4	EPH receptor A4 [Source:HGNC Symbol;Acc:HGNC:3388]
2044	38.55303334	-2.298302296	0.474308601	-4.845584271	1.26E-06	2.00E-05	EPHA5	EPH receptor A5 [Source:HGNC Symbol;Acc:HGNC:3389]
2045	4.283291738	-0.677404428	0.510416569	-1.32715995	0.184455778	0.34942806	EPHA7	EPH receptor A7 [Source:HGNC Symbol;Acc:HGNC:3390]
2046	0.918525948	-0.438556547	0.871371808	-0.503294395	0.614757307	0.761897316	EPHA8	EPH receptor A8 [Source:HGNC Symbol;Acc:HGNC:3391]
2047	224.4438243	-1.886036224	0.395837185	-4.76467673	1.89E-06	2.84E-05	EPHB1	EPH receptor B1 [Source:HGNC Symbol;Acc:HGNC:3392]
2048	348.8065363	-0.173932977	0.196141216	-0.886774236	0.375200461	0.561316336	EPHB2	EPH receptor B2 [Source:HGNC Symbol;Acc:HGNC:3393]
2049	220.7019388	2.897024924	0.293323652	9.876547312	5.26E-23	1.68E-20	EPHB3	EPH receptor B3 [Source:HGNC Symbol;Acc:HGNC:3394]
2050	533.8279986	-0.082521087	0.164794712	-0.50075082	0.616546501	0.763173965	EPHB4	EPH receptor B4 [Source:HGNC Symbol;Acc:HGNC:3395]
2051	1132.701757	0.356947079	0.315103133	1.132794446	0.257300584	0.437938557	EPHB6	EPH receptor B6 [Source:HGNC Symbol;Acc:HGNC:3396]
2052	1924.012763	-0.419713861	0.169189893	-2.480726553	0.013111491	0.048366322	EPHX1	epoxide hydrolase 1 [Source:HGNC Symbol;Acc:HGNC:3401]
2053	813.3308538	-0.190308863	0.099961789	-1.903816089	0.05693414	0.149915218	EPHX2	epoxide hydrolase 2 [Source:HGNC Symbol;Acc:HGNC:3402]
2054	518.7739668	-0.475777581	0.199459363	-2.38533591	0.017063533	0.059472634	STX2	syntaxin 2 [Source:HGNC Symbol;Acc:HGNC:3403]
2055	359.2421201	0.45296984	0.140211248	3.230624133	0.001235203	0.007283859	CLN8	CLN8 transmembrane ER and ERGIC protein [Source:HGNC Symbol;Acc:HGNC:2079]
2056	0.855954036	-0.58430279	0.940337035	-0.621375919	0.534352312	0.700779637	EPO	erythropoietin [Source:HGNC Symbol;Acc:HGNC:3415]
2057	2929.308763	1.269267078	0.330829816	3.836616335	0.000124741	0.001049661	EPOR	erythropoietin receptor [Source:HGNC Symbol;Acc:HGNC:3416]
2058	1743.115438	0.107573348	0.201496825	0.53387118	0.593430662	0.746463464	EPRS1	glutamyl-prolyl-tRNA synthetase 1 [Source:HGNC Symbol;Acc:HGNC:3418]
2059	2431.477689	1.409590502	0.257308797	5.478205629	4.30E-08	1.02E-06	EPS8	EGFR pathway substrate 8, signaling adaptor [Source:HGNC Symbol;Acc:HGNC:3420]
2060	1698.431076	-0.186034694	0.117793225	-1.579332717	0.114259761	0.249564209	EPS15	epidermal growth factor receptor pathway substrate 15 [Source:HGNC Symbol;Acc:HGNC:3419]
2063	372.0101877	0.787321392	0.232054779	3.392825596	0.000691757	0.004498276	NR2F6	nuclear receptor subfamily 2 group F member 6 [Source:HGNC Symbol;Acc:HGNC:7977]
2064	3524.775778	0.412301688	0.203561109	2.025444296	0.042821763	0.12126155	ERBB2	erb-b2 receptor tyrosine kinase 2 [Source:HGNC Symbol;Acc:HGNC:3430]
2065	748.4352179	1.732295721	0.293547778	5.901239423	3.61E-09	1.13E-07	ERBB3	erb-b2 receptor tyrosine kinase 3 [Source:HGNC Symbol;Acc:HGNC:3431]
2066	152.0138828	-1.11422499	0.375726894	-2.965518325	0.003021733	0.015139411	ERBB4	erb-b2 receptor tyrosine kinase 4 [Source:HGNC Symbol;Acc:HGNC:3432]
2067	910.4619249	0.209057008	0.091576449	2.282868683	0.022438105	0.073696212	ERCC1	ERCC excision repair 1, endonuclease non-catalytic subunit [Source:HGNC Symbol;Acc:HGNC:3433]
2068	335.8879054	-0.163781259	0.120809231	-1.355701518	0.175194156	0.337384776	ERCC2	ERCC excision repair 2, TFIIH core complex helicase subunit [Source:HGNC Symbol;Acc:HGNC:3434]
2069	32.59936752	2.081271371	0.677420795	3.072346447	0.002123831	0.011372241	EREG	epiregulin [Source:HGNC Symbol;Acc:HGNC:3443]
2070	92.18817515	-0.246294195	0.453018492	-0.543673601	0.586666101	0.741570455	EYA4	EYA transcriptional coactivator and phosphatase 4 [Source:HGNC Symbol;Acc:HGNC:3522]
2071	977.1050519	0.323123632	0.08493839	3.804211866	0.000142256	0.001173514	ERCC3	ERCC excision repair 3, TFIIH core complex helicase subunit [Source:HGNC Symbol;Acc:HGNC:3435]
2072	187.8383691	-0.390889057	0.132152087	-2.957872751	0.0030977	0.015422025	ERCC4	ERCC excision repair 4, endonuclease catalytic subunit [Source:HGNC Symbol;Acc:HGNC:3436]
2073	772.746301	0.306273474	0.115521567	2.651223327	0.008020079	0.03289639	ERCC5	ERCC excision repair 5, endonuclease [Source:HGNC Symbol;Acc:HGNC:3437]
2074	500.233465	0.173397697	0.145040123	1.195515377	0.231885732	0.40810718	ERCC6	ERCC excision repair 6, chromatin remodeling factor [Source:HGNC Symbol;Acc:HGNC:3438]
2077	863.3240105	0.414170322	0.177607356	2.33194352	0.019703663	0.066719058	ERF	ETS2 repressor factor [Source:HGNC Symbol;Acc:HGNC:3444]
2078	504.2146267	-0.100343758	0.237209499	-0.423017455	0.672282526	0.803145416	ERG	ETS transcription factor ERG [Source:HGNC Symbol;Acc:HGNC:3446]
2079	959.6811577	-0.03425457	0.104019801	-0.32930817	0.74192277	0.848520869	ERH	ERH mRNA splicing and mitosis factor [Source:HGNC Symbol;Acc:HGNC:3447]
2081	584.6673861	0.187857383	0.224636877	0.83627134	0.403002273	0.588371945	ERN1	endoplasmic reticulum to nucleus signaling 1 [Source:HGNC Symbol;Acc:HGNC:3449]
2086	491.0287816	0.30552337	0.172513448	1.771011898	0.076558723	0.18605915	ERV3-1	endogenous retrovirus group 3 member 1, envelope [Source:HGNC Symbol;Acc:HGNC:3454]
2091	1178.9299	0.279272361	0.183141461	1.524899709	0.127284114	0.268910971	FBL	fibrillarin [Source:HGNC Symbol;Acc:HGNC:3599]
2098	1529.607125	-0.5658715	0.125576828	-4.506177693	6.60E-06	8.41E-05	ESD	esterase D [Source:HGNC Symbol;Acc:HGNC:3465]
2099	352.1391256	0.498317627	0.415018331	1.200712328	0.22986281	0.405269379	ESR1	estrogen receptor 1 [Source:HGNC Symbol;Acc:HGNC:3467]
2100	50.81556644	-0.807041204	0.263025553	-3.068299622	0.002152807	0.01148717	ESR2	estrogen receptor 2 [Source:HGNC Symbol;Acc:HGNC:3468]
2101	318.5311647	0.123369461	0.165485269	0.745501166	0.455968806	0.635900624	ESRRA	estrogen related receptor alpha [Source:HGNC Symbol;Acc:HGNC:3471]
2103	5.768560723	0.260920767	0.418876747	0.622905827	0.533346409	0.700030591	ESRRB	estrogen related receptor beta [Source:HGNC Symbol;Acc:HGNC:3473]
2104	133.2446907	-2.333436054	0.359841328	-6.484624945	8.90E-11	4.06E-09	ESRRG	estrogen related receptor gamma [Source:HGNC Symbol;Acc:HGNC:3474]
2107	1702.611708	-0.151694635	0.160082401	-0.947603452	0.343331368	0.529762585	ETF1	eukaryotic translation termination factor 1 [Source:HGNC Symbol;Acc:HGNC:3477]
2108	646.9387863	-0.070796179	0.11501771	-0.615524158	0.53820862	0.703993934	ETFA	electron transfer flavoprotein subunit alpha [Source:HGNC Symbol;Acc:HGNC:3481]
2109	581.2224282	0.119761478	0.159583863	0.750461083	0.452977054	0.633198464	ETFB	electron transfer flavoprotein subunit beta [Source:HGNC Symbol;Acc:HGNC:3482]
2110	438.0829409	-0.171203938	0.137965698	-1.240916693	0.214636525	0.387965248	ETFDH	electron transfer flavoprotein dehydrogenase [Source:HGNC Symbol;Acc:HGNC:3483]
2113	3088.543341	0.342380347	0.318676556	1.074381973	0.282651519	0.465436252	ETS1	ETS proto-oncogene 1, transcription factor [Source:HGNC Symbol;Acc:HGNC:3488]
2114	2688.74814	-0.235480789	0.263155398	-0.894835488	0.370875036	0.557502241	ETS2	ETS proto-oncogene 2, transcription factor [Source:HGNC Symbol;Acc:HGNC:3489]
2115	600.5630183	0.626491441	0.262341019	2.38808038	0.016936637	0.059136769	ETV1	ETS variant transcription factor 1 [Source:HGNC Symbol;Acc:HGNC:3490]
2116	12.00812309	-0.544215283	0.262915614	-2.069923784	0.038459482	0.111762532	ETV2	ETS variant transcription factor 2 [Source:HGNC Symbol;Acc:HGNC:3491]
2117	473.711046	-0.1135697	0.16106446	-0.705119554	0.480735839	0.65734653	ETV3	ETS variant transcription factor 3 [Source:HGNC Symbol;Acc:HGNC:3492]
2118	508.4152233	3.767426035	0.312768381	12.04541846	2.05E-33	1.92E-30	ETV4	ETS variant transcription factor 4 [Source:HGNC Symbol;Acc:HGNC:3493]
2119	782.4046065	1.693673693	0.190348959	8.897730242	5.70E-19	9.74E-17	ETV5	ETS variant transcription factor 5 [Source:HGNC Symbol;Acc:HGNC:3494]
2120	879.4952396	0.31215811	0.153500961	2.033590587	0.041992892	0.119649061	ETV6	ETS variant transcription factor 6 [Source:HGNC Symbol;Acc:HGNC:3495]
2121	1040.532025	-0.407286505	0.183861298	-2.215183458	0.026747475	0.084709084	EVC	EvC ciliary complex subunit 1 [Source:HGNC Symbol;Acc:HGNC:3497]
2122	388.7028273	0.791202569	0.270478615	2.925194546	0.003442409	0.016786542	MECOM	MDS1 and EVI1 complex locus [Source:HGNC Symbol;Acc:HGNC:3498]
2123	344.8493463	0.371517695	0.539089751	0.689157406	0.490724218	0.665305712	EVI2A	ecotropic viral integration site 2A [Source:HGNC Symbol;Acc:HGNC:3499]
2124	961.5802116	0.27640493	0.617405839	0.447687588	0.654378681	0.790730253	EVI2B	ecotropic viral integration site 2B [Source:HGNC Symbol;Acc:HGNC:3500]
2125	1306.251617	1.314436106	0.254985204	5.154950511	2.54E-07	4.88E-06	EVPL	envoplakin [Source:HGNC Symbol;Acc:HGNC:3503]
2128	1.447157789	0.807858357	0.876422105	0.921768578	0.356649301	0.543436673	EVX1	even-skipped homeobox 1 [Source:HGNC Symbol;Acc:HGNC:3506]
2130	3908.819061	0.053082187	0.133582376	0.397374177	0.691091555	0.815356698	EWSR1	EWS RNA binding protein 1 [Source:HGNC Symbol;Acc:HGNC:3508]
2131	757.6838492	-0.666369232	0.156612783	-4.254884033	2.09E-05	0.000228196	EXT1	exostosin glycosyltransferase 1 [Source:HGNC Symbol;Acc:HGNC:3512]
2132	1111.565837	0.026347501	0.092303397	0.285444544	0.775303585	0.869515571	EXT2	exostosin glycosyltransferase 2 [Source:HGNC Symbol;Acc:HGNC:3513]
2134	27.13277286	1.490825793	0.304264508	4.899768967	9.59E-07	1.57E-05	EXTL1	exostosin like glycosyltransferase 1 [Source:HGNC Symbol;Acc:HGNC:3515]
2135	314.3886657	-0.183481184	0.190292318	-0.964206996	0.334942158	0.521208488	EXTL2	exostosin like glycosyltransferase 2 [Source:HGNC Symbol;Acc:HGNC:3516]
2137	538.0399441	0.153483653	0.110443932	1.389697473	0.164620763	0.32284115	EXTL3	exostosin like glycosyltransferase 3 [Source:HGNC Symbol;Acc:HGNC:3518]
2138	20.29742602	-1.437612768	0.453071287	-3.173038792	0.001508524	0.008597727	EYA1	EYA transcriptional coactivator and phosphatase 1 [Source:HGNC Symbol;Acc:HGNC:3519]
2139	260.9763565	-1.126802805	0.285362053	-3.948677799	7.86E-05	0.000709062	EYA2	EYA transcriptional coactivator and phosphatase 2 [Source:HGNC Symbol;Acc:HGNC:3520]
2140	485.8688807	-0.330198895	0.115002501	-2.871232289	0.004088749	0.01923798	EYA3	EYA transcriptional coactivator and phosphatase 3 [Source:HGNC Symbol;Acc:HGNC:3521]
2145	1272.298033	0.29402924	0.099705485	2.948977582	0.003188271	0.015767153	EZH1	enhancer of zeste 1 polycomb repressive complex 2 subunit [Source:HGNC Symbol;Acc:HGNC:3526]
2146	219.8433881	-0.003113562	0.385103539	-0.008084999	0.993549175	0.997221741	EZH2	enhancer of zeste 2 polycomb repressive complex 2 subunit [Source:HGNC Symbol;Acc:HGNC:3527]
2147	0.79855329	-0.650396693	0.95233404	-0.682950168	0.494638331	0.668553316	F2	coagulation factor II, thrombin [Source:HGNC Symbol;Acc:HGNC:3535]
2149	633.1042406	0.875387639	0.264657515	3.307624341	0.000940909	0.005822615	F2R	coagulation factor II thrombin receptor [Source:HGNC Symbol;Acc:HGNC:3537]
2150	282.3909609	-0.313859572	0.285932961	-1.097668386	0.272349319	0.454160427	F2RL1	F2R like trypsin receptor 1 [Source:HGNC Symbol;Acc:HGNC:3538]
2151	37.14575385	3.262181141	0.587593058	5.551769368	2.83E-08	7.06E-07	F2RL2	coagulation factor II thrombin receptor like 2 [Source:HGNC Symbol;Acc:HGNC:3539]
2152	1137.687444	-0.473856535	0.437534651	-1.083014873	0.278801821	0.461161863	F3	coagulation factor III, tissue factor [Source:HGNC Symbol;Acc:HGNC:3541]
2153	263.3656555	-0.266428744	0.530791521	-0.501946119	0.615705423	0.762584421	F5	coagulation factor V [Source:HGNC Symbol;Acc:HGNC:3542]
2155	7.616600412	0.529292141	0.523602901	1.010865561	0.312080779	0.497050486	F7	coagulation factor VII [Source:HGNC Symbol;Acc:HGNC:3544]
2157	367.650095	-0.538232259	0.229794474	-2.342233256	0.019168731	0.065267585	F8	coagulation factor VIII [Source:HGNC Symbol;Acc:HGNC:3546]
2159	88.05189571	-0.710430359	0.444248996	-1.599171555	0.109782489	0.242778233	F10	coagulation factor X [Source:HGNC Symbol;Acc:HGNC:3528]
2160	1.915361436	-0.335840289	0.67167524	-0.500003973	0.61707228	0.763496211	F11	coagulation factor XI [Source:HGNC Symbol;Acc:HGNC:3529]
2161	13.07780459	0.606431886	0.270481714	2.242043937	0.024958533	0.080161973	F12	coagulation factor XII [Source:HGNC Symbol;Acc:HGNC:3530]
2162	973.9334945	0.172815968	0.347722319	0.496994178	0.619193157	0.765338125	F13A1	coagulation factor XIII A chain [Source:HGNC Symbol;Acc:HGNC:3531]
2165	0.358042538	-0.890956312	1.059580642	-0.840857483	0.40042778	NA	F13B	coagulation factor XIII B chain [Source:HGNC Symbol;Acc:HGNC:3534]
2166	729.8472893	-1.033613813	0.229023935	-4.513125734	6.39E-06	8.17E-05	FAAH	fatty acid amide hydrolase [Source:HGNC Symbol;Acc:HGNC:3553]
2167	745.5348323	-1.453373615	0.500274842	-2.905150316	0.003670768	0.017681136	FABP4	fatty acid binding protein 4 [Source:HGNC Symbol;Acc:HGNC:3559]
2168	0.519435919	-1.76818512	1.046806811	-1.689122674	0.091195924	0.211769067	FABP1	fatty acid binding protein 1 [Source:HGNC Symbol;Acc:HGNC:3555]
2169	0.537130275	-0.438815337	1.158688912	-0.378717128	0.704897933	0.824208941	FABP2	fatty acid binding protein 2 [Source:HGNC Symbol;Acc:HGNC:3556]
2170	78.31483995	0.981709434	0.262671612	3.737402108	0.000185931	0.001471051	FABP3	fatty acid binding protein 3 [Source:HGNC Symbol;Acc:HGNC:3557]
2171	362.5700988	-0.353730244	0.334999279	-1.05591345	0.291007759	0.47409103	FABP5	fatty acid binding protein 5 [Source:HGNC Symbol;Acc:HGNC:3560]
2172	0.869287762	-1.273530293	0.926235971	-1.374952316	0.169146229	0.329389734	FABP6	fatty acid binding protein 6 [Source:HGNC Symbol;Acc:HGNC:3561]
2173	0.546865254	-1.909121048	1.095542039	-1.742626919	0.081398805	0.194480857	FABP7	fatty acid binding protein 7 [Source:HGNC Symbol;Acc:HGNC:3562]
2175	474.1217497	0.339824085	0.294106077	1.15544734	0.247907285	0.427155632	FANCA	FA complementation group A [Source:HGNC Symbol;Acc:HGNC:3582]
2176	140.1100957	-0.001937006	0.124335723	-0.01557884	0.987570387	0.994140046	FANCC	FA complementation group C [Source:HGNC Symbol;Acc:HGNC:3584]
2177	180.8276396	0.597084176	0.35090726	1.701544095	0.088840865	0.207514864	FANCD2	FA complementation group D2 [Source:HGNC Symbol;Acc:HGNC:3585]
2178	122.0934334	0.499414829	0.157548512	3.169911428	0.001524854	0.008673279	FANCE	FA complementation group E [Source:HGNC Symbol;Acc:HGNC:3586]
2180	1356.51061	-0.192245276	0.195327663	-0.984219401	0.325007649	0.51042012	ACSL1	acyl-CoA synthetase long chain family member 1 [Source:HGNC Symbol;Acc:HGNC:3569]
2181	1059.239598	-0.053889646	0.131275381	-0.410508398	0.681433044	0.809053805	ACSL3	acyl-CoA synthetase long chain family member 3 [Source:HGNC Symbol;Acc:HGNC:3570]
2182	1011.271524	0.174963709	0.19709808	0.887698697	0.374702847	0.560818902	ACSL4	acyl-CoA synthetase long chain family member 4 [Source:HGNC Symbol;Acc:HGNC:3571]
2184	306.1123411	0.513379661	0.209279341	2.453083318	0.014163753	0.051336536	FAH	fumarylacetoacetate hydrolase [Source:HGNC Symbol;Acc:HGNC:3579]
2185	2399.941769	1.261883542	0.254699012	4.954410832	7.25E-07	1.22E-05	PTK2B	protein tyrosine kinase 2 beta [Source:HGNC Symbol;Acc:HGNC:9612]
2186	2013.344054	-0.186072678	0.097034198	-1.917598956	0.055161883	0.146595795	BPTF	bromodomain PHD finger transcription factor [Source:HGNC Symbol;Acc:HGNC:3581]
2187	23.65368088	-0.411084481	0.356445662	-1.153287934	0.248792221	0.428231422	FANCB	FA complementation group B [Source:HGNC Symbol;Acc:HGNC:3583]
2188	197.973671	0.070677085	0.181891875	0.38856648	0.697596867	0.819570537	FANCF	FA complementation group F [Source:HGNC Symbol;Acc:HGNC:3587]
2189	270.9535897	0.044103204	0.102415938	0.43062833	0.666738639	0.799462274	FANCG	FA complementation group G [Source:HGNC Symbol;Acc:HGNC:3588]
2191	351.0578382	1.593171693	0.473852555	3.362167569	0.000773332	0.004943538	FAP	fibroblast activation protein alpha [Source:HGNC Symbol;Acc:HGNC:3590]
2192	2938.700219	-0.564874853	0.436192885	-1.295011615	0.195316223	0.363810587	FBLN1	fibulin 1 [Source:HGNC Symbol;Acc:HGNC:3600]
2193	676.4749324	0.257082584	0.149058781	1.724706063	0.084580458	0.200032626	FARSA	phenylalanyl-tRNA synthetase subunit alpha [Source:HGNC Symbol;Acc:HGNC:3592]
2194	1316.297339	0.390770385	0.209983178	1.860960429	0.062749765	0.160642495	FASN	fatty acid synthase [Source:HGNC Symbol;Acc:HGNC:3594]
2195	1406.233498	-0.832265413	0.28181066	-2.953278673	0.00314418	0.015599556	FAT1	FAT atypical cadherin 1 [Source:HGNC Symbol;Acc:HGNC:3595]
2196	52.19639893	0.924755321	0.307735123	3.005036641	0.002655489	0.013633604	FAT2	FAT atypical cadherin 2 [Source:HGNC Symbol;Acc:HGNC:3596]
2197	3997.663313	0.276232345	0.177274025	1.558222332	0.119180553	0.256874761	FAU	FAU ubiquitin like and ribosomal protein S30 fusion [Source:HGNC Symbol;Acc:HGNC:3597]
2199	1886.384808	-0.379232804	0.32286407	-1.174589678	0.240158915	0.418275979	FBLN2	fibulin 2 [Source:HGNC Symbol;Acc:HGNC:3601]
2200	3003.160869	-0.518653487	0.323489602	-1.603308064	0.108866657	0.241377583	FBN1	fibrillin 1 [Source:HGNC Symbol;Acc:HGNC:3603]
2201	125.9361474	1.246893782	0.408654121	3.051220382	0.002279132	0.012019751	FBN2	fibrillin 2 [Source:HGNC Symbol;Acc:HGNC:3604]
2202	3771.719731	-1.716141503	0.349631657	-4.908427101	9.18E-07	1.51E-05	EFEMP1	EGF containing fibulin extracellular matrix protein 1 [Source:HGNC Symbol;Acc:HGNC:3218]
2203	477.4546354	0.306423648	0.192390547	1.592716757	0.111223747	0.24499581	FBP1	fructose-bisphosphatase 1 [Source:HGNC Symbol;Acc:HGNC:3606]
2204	11.20093199	0.681897614	0.78726157	0.866163978	0.386400244	0.572399566	FCAR	Fc alpha receptor [Source:HGNC Symbol;Acc:HGNC:3608]
2205	115.7502411	1.01962229	0.376498583	2.708170324	0.006765529	0.028733472	FCER1A	Fc epsilon receptor Ia [Source:HGNC Symbol;Acc:HGNC:3609]
2206	10.63126425	2.034653505	0.49389462	4.119610589	3.80E-05	0.000382064	MS4A2	membrane spanning 4-domains A2 [Source:HGNC Symbol;Acc:HGNC:7316]
2207	490.6475289	1.006417116	0.439248989	2.291222387	0.021950555	0.072512953	FCER1G	Fc epsilon receptor Ig [Source:HGNC Symbol;Acc:HGNC:3611]
2208	97.39943792	2.030982602	1.02485481	1.981727151	0.047509787	0.130962936	FCER2	Fc epsilon receptor II [Source:HGNC Symbol;Acc:HGNC:3612]
2209	60.76748861	0.57170118	0.404518813	1.413287001	0.157571354	0.313266603	FCGR1A	Fc gamma receptor Ia [Source:HGNC Symbol;Acc:HGNC:3613]
2210	45.88942739	-0.514761426	0.302925947	-1.699297903	0.089263067	0.208342638	FCGR1BP	Fc gamma receptor Ib, pseudogene [Source:HGNC Symbol;Acc:HGNC:3614]
2212	583.1370431	1.084903089	0.314976481	3.444393962	0.000572341	0.003822712	FCGR2A	Fc gamma receptor IIa [Source:HGNC Symbol;Acc:HGNC:3616]
2213	320.4340342	0.412757367	0.443582241	0.930509224	0.35210749	0.538966916	FCGR2B	Fc gamma receptor IIb [Source:HGNC Symbol;Acc:HGNC:3618]
2214	535.1099566	0.996604381	0.448140186	2.223867467	0.026157362	0.083166558	FCGR3A	Fc gamma receptor IIIa [Source:HGNC Symbol;Acc:HGNC:3619]
2215	32.10261848	0.03214957	0.628290077	0.051169948	0.959190099	0.978564374	FCGR3B	Fc gamma receptor IIIb [Source:HGNC Symbol;Acc:HGNC:3620]
2217	1935.206251	-0.00599843	0.231675077	-0.025891566	0.979343828	0.989784917	FCGRT	Fc gamma receptor and transporter [Source:HGNC Symbol;Acc:HGNC:3621]
2218	509.0321152	-0.245653474	0.137496324	-1.786618483	0.073999172	0.181752364	FKTN	fukutin [Source:HGNC Symbol;Acc:HGNC:3622]
2219	119.4876674	1.018356395	0.459629634	2.21560213	0.026718763	0.084644339	FCN1	ficolin 1 [Source:HGNC Symbol;Acc:HGNC:3623]
2220	10.17075516	-1.900891223	0.679974111	-2.795534701	0.005181394	0.023245864	FCN2	ficolin 2 [Source:HGNC Symbol;Acc:HGNC:3624]
2222	1052.663311	-0.332711685	0.131536467	-2.52942544	0.011424945	0.043516038	FDFT1	farnesyl-diphosphate farnesyltransferase 1 [Source:HGNC Symbol;Acc:HGNC:3629]
2224	614.6232616	0.293407048	0.105891216	2.77083462	0.005591282	0.024673314	FDPS	farnesyl diphosphate synthase [Source:HGNC Symbol;Acc:HGNC:3631]
2230	319.8689878	-0.576760103	0.175225646	-3.291527908	0.000996447	0.006106471	FDX1	ferredoxin 1 [Source:HGNC Symbol;Acc:HGNC:3638]
2232	226.5777582	0.487055683	0.157874895	3.085073682	0.002035017	0.01097557	FDXR	ferredoxin reductase [Source:HGNC Symbol;Acc:HGNC:3642]
2235	360.0926634	-0.482449863	0.102395143	-4.711647949	2.46E-06	3.58E-05	FECH	ferrochelatase [Source:HGNC Symbol;Acc:HGNC:3647]
2237	174.1168247	0.179036219	0.351919881	0.508741417	0.610933488	0.759393409	FEN1	flap structure-specific endonuclease 1 [Source:HGNC Symbol;Acc:HGNC:3650]
2239	435.7648822	-0.195270778	0.18120815	-1.077604834	0.281210144	0.463851455	GPC4	glypican 4 [Source:HGNC Symbol;Acc:HGNC:4452]
2241	754.8750619	-0.424961837	0.164561636	-2.582387043	0.009811948	0.038529034	FER	FER tyrosine kinase [Source:HGNC Symbol;Acc:HGNC:3655]
2242	533.3511823	0.020167979	0.143326957	0.140713089	0.888096604	0.939821346	FES	FES proto-oncogene, tyrosine kinase [Source:HGNC Symbol;Acc:HGNC:3657]
2243	0.407857114	-0.738610678	1.290273705	-0.572444959	0.567020565	NA	FGA	fibrinogen alpha chain [Source:HGNC Symbol;Acc:HGNC:3661]
2245	182.5290695	0.140274278	0.163187672	0.859588698	0.390015807	0.575993456	FGD1	FYVE, RhoGEF and PH domain containing 1 [Source:HGNC Symbol;Acc:HGNC:3663]
2246	266.1067563	0.788822549	0.333178424	2.36756792	0.017905433	0.061887278	FGF1	fibroblast growth factor 1 [Source:HGNC Symbol;Acc:HGNC:3665]
2247	221.1157215	0.540803485	0.185410478	2.916790302	0.003536534	0.017156532	FGF2	fibroblast growth factor 2 [Source:HGNC Symbol;Acc:HGNC:3676]
2249	0.315711764	0.673315723	1.458012443	0.461803825	0.644222007	NA	FGF4	fibroblast growth factor 4 [Source:HGNC Symbol;Acc:HGNC:3682]
2252	435.9286347	-1.019630278	0.376790057	-2.706096563	0.006807925	0.028871324	FGF7	fibroblast growth factor 7 [Source:HGNC Symbol;Acc:HGNC:3685]
2254	17.49536649	1.358987749	0.277361486	4.899698832	9.60E-07	1.57E-05	FGF9	fibroblast growth factor 9 [Source:HGNC Symbol;Acc:HGNC:3687]
2255	51.34357042	-0.774522847	0.380450896	-2.035802402	0.041770201	0.119201594	FGF10	fibroblast growth factor 10 [Source:HGNC Symbol;Acc:HGNC:3666]
2256	165.2644251	-0.844580471	0.338175301	-2.497463499	0.012508534	0.046628554	FGF11	fibroblast growth factor 11 [Source:HGNC Symbol;Acc:HGNC:3667]
2257	53.36187533	-1.277503946	0.294929786	-4.331552813	1.48E-05	0.000169562	FGF12	fibroblast growth factor 12 [Source:HGNC Symbol;Acc:HGNC:3668]
2258	100.5664254	-0.743236608	0.332240041	-2.237047064	0.025283264	0.080964066	FGF13	fibroblast growth factor 13 [Source:HGNC Symbol;Acc:HGNC:3670]
2259	177.6999538	1.154183996	0.391711529	2.946515257	0.003213766	0.015863532	FGF14	fibroblast growth factor 14 [Source:HGNC Symbol;Acc:HGNC:3671]
2260	1087.507868	0.209176126	0.228179048	0.916719249	0.359289777	0.546181884	FGFR1	fibroblast growth factor receptor 1 [Source:HGNC Symbol;Acc:HGNC:3688]
2261	110.3124237	1.006691977	0.301291734	3.341253227	0.000834011	0.005252842	FGFR3	fibroblast growth factor receptor 3 [Source:HGNC Symbol;Acc:HGNC:3690]
2262	29.42453484	0.485507608	0.439765076	1.104015836	0.269586268	0.451262283	GPC5	glypican 5 [Source:HGNC Symbol;Acc:HGNC:4453]
2263	1286.847933	-1.294405072	0.25614826	-5.053343213	4.34E-07	7.84E-06	FGFR2	fibroblast growth factor receptor 2 [Source:HGNC Symbol;Acc:HGNC:3689]
2264	30.16217583	-0.417047259	0.286264832	-1.45685817	0.145155535	0.295788253	FGFR4	fibroblast growth factor receptor 4 [Source:HGNC Symbol;Acc:HGNC:3691]
2267	0.671196103	0.727147652	1.161485224	0.626049852	0.531282243	0.698302265	FGL1	fibrinogen like 1 [Source:HGNC Symbol;Acc:HGNC:3695]
2268	383.183744	0.79880688	0.385316074	2.073121092	0.038161012	0.111206623	FGR	FGR proto-oncogene, Src family tyrosine kinase [Source:HGNC Symbol;Acc:HGNC:3697]
2271	564.5460003	-0.160445313	0.140138976	-1.144901423	0.252249994	0.432386222	FH	fumarate hydratase [Source:HGNC Symbol;Acc:HGNC:3700]
2272	199.6625709	-0.28541713	0.247011371	-1.155481743	0.247893205	0.427155632	FHIT	fragile histidine triad diadenosine triphosphatase [Source:HGNC Symbol;Acc:HGNC:3701]
2273	6608.356567	-1.8824167	0.393868972	-4.779296755	1.76E-06	2.67E-05	FHL1	four and a half LIM domains 1 [Source:HGNC Symbol;Acc:HGNC:3702]
2274	404.9908221	-0.53088721	0.277528722	-1.912909075	0.055759694	0.147665859	FHL2	four and a half LIM domains 2 [Source:HGNC Symbol;Acc:HGNC:3703]
2275	182.4644294	1.179485978	0.187173526	6.301564148	2.95E-10	1.18E-08	FHL3	four and a half LIM domains 3 [Source:HGNC Symbol;Acc:HGNC:3704]
2277	6.904895387	-0.228272255	0.537496594	-0.424695259	0.67105884	0.802442423	VEGFD	vascular endothelial growth factor D [Source:HGNC Symbol;Acc:HGNC:3708]
2280	3771.84656	-0.057804971	0.096139006	-0.601264496	0.547663833	0.711651907	FKBP1A	FKBP prolyl isomerase 1A [Source:HGNC Symbol;Acc:HGNC:3711]
2281	142.342576	-0.094141799	0.113013695	-0.83301231	0.404837787	0.590248568	FKBP1B	FKBP prolyl isomerase 1B [Source:HGNC Symbol;Acc:HGNC:3712]
2286	402.4642888	0.088802765	0.188207553	0.471834225	0.63704512	0.778265449	FKBP2	FKBP prolyl isomerase 2 [Source:HGNC Symbol;Acc:HGNC:3718]
2287	682.6533046	0.02322899	0.110106254	0.210968851	0.832911578	0.906782825	FKBP3	FKBP prolyl isomerase 3 [Source:HGNC Symbol;Acc:HGNC:3719]
2288	1415.739912	-0.535946068	0.115923486	-4.623274247	3.78E-06	5.17E-05	FKBP4	FKBP prolyl isomerase 4 [Source:HGNC Symbol;Acc:HGNC:3720]
2289	2869.524426	0.033518534	0.444193068	0.07545938	0.939849215	0.968512417	FKBP5	FKBP prolyl isomerase 5 [Source:HGNC Symbol;Acc:HGNC:3721]
2290	6.78969234	0.250529175	0.622579451	0.402405145	0.687385884	0.812998554	FOXG1	forkhead box G1 [Source:HGNC Symbol;Acc:HGNC:3811]
2294	90.43480533	0.167395202	0.344302354	0.486186633	0.626834847	0.771337921	FOXF1	forkhead box F1 [Source:HGNC Symbol;Acc:HGNC:3809]
2295	17.60076666	-0.798219491	0.32417067	-2.462343344	0.013803246	0.050324947	FOXF2	forkhead box F2 [Source:HGNC Symbol;Acc:HGNC:3810]
2296	252.7187776	-0.063884245	0.296306289	-0.215602054	0.829297954	0.904476435	FOXC1	forkhead box C1 [Source:HGNC Symbol;Acc:HGNC:3800]
2297	5.790615522	-0.033442992	0.540528353	-0.061870931	0.950665617	0.974162478	FOXD1	forkhead box D1 [Source:HGNC Symbol;Acc:HGNC:3802]
2298	16.1045834	0.293588106	0.407796327	0.719938082	0.471563119	0.649634655	FOXD4	forkhead box D4 [Source:HGNC Symbol;Acc:HGNC:3805]
2299	1.072360319	-0.931268532	1.01331969	-0.919027372	0.358081255	0.544952742	FOXI1	forkhead box I1 [Source:HGNC Symbol;Acc:HGNC:3815]
2300	26.27616009	0.945247274	0.35296174	2.678044577	0.007405336	0.030930799	FOXL1	forkhead box L1 [Source:HGNC Symbol;Acc:HGNC:3817]
2302	153.9707131	-3.660407971	0.635380054	-5.760973997	8.36E-09	2.35E-07	FOXJ1	forkhead box J1 [Source:HGNC Symbol;Acc:HGNC:3816]
2303	42.0639933	0.25008149	0.360319849	0.694054159	0.487648245	0.662964167	FOXC2	forkhead box C2 [Source:HGNC Symbol;Acc:HGNC:3801]
2304	2991.26947	-1.050015934	0.264098374	-3.97585156	7.01E-05	0.000642743	FOXE1	forkhead box E1 [Source:HGNC Symbol;Acc:HGNC:3806]
2305	126.0278495	0.053548386	0.313611743	0.170747389	0.864422399	0.924975264	FOXM1	forkhead box M1 [Source:HGNC Symbol;Acc:HGNC:3818]
2306	6.037734491	1.420081613	0.352316511	4.030698442	5.56E-05	0.000528535	FOXD2	forkhead box D2 [Source:HGNC Symbol;Acc:HGNC:3803]
2307	41.63853268	0.671858587	0.291467378	2.305090166	0.021161524	0.070423783	FOXS1	forkhead box S1 [Source:HGNC Symbol;Acc:HGNC:3735]
2308	1237.544605	-0.426914604	0.173278156	-2.463753162	0.013749076	0.050146329	FOXO1	forkhead box O1 [Source:HGNC Symbol;Acc:HGNC:3819]
2309	1527.74784	-0.147252726	0.214333689	-0.687025575	0.492066612	0.666465539	FOXO3	forkhead box O3 [Source:HGNC Symbol;Acc:HGNC:3821]
2310	97.80216838	-0.45043629	0.193982082	-2.322051015	0.020230189	0.068079626	FOXO3B	forkhead box O3B [Source:HGNC Symbol;Acc:HGNC:3822]
2312	78.76788071	-0.232230694	0.488215197	-0.475672809	0.634307495	0.776259213	FLG	filaggrin [Source:HGNC Symbol;Acc:HGNC:3748]
2313	651.695507	0.332665405	0.358176628	0.928774743	0.353005837	0.539711177	FLI1	Fli-1 proto-oncogene, ETS transcription factor [Source:HGNC Symbol;Acc:HGNC:3749]
2314	3280.676012	0.838214793	0.106221944	7.891164145	2.99E-15	3.08E-13	FLII	FLII actin remodeling protein [Source:HGNC Symbol;Acc:HGNC:3750]
2315	7.491215163	0.104188349	0.294911657	0.353286643	0.723873558	0.836743155	MLANA	melan-A [Source:HGNC Symbol;Acc:HGNC:7124]
2316	15984.66216	1.062564829	0.202106278	5.257455833	1.46E-07	3.01E-06	FLNA	filamin A [Source:HGNC Symbol;Acc:HGNC:3754]
2317	5470.450332	-0.525325083	0.136432881	-3.850428726	0.000117911	0.001000232	FLNB	filamin B [Source:HGNC Symbol;Acc:HGNC:3755]
2318	246.3983588	-0.392783005	0.466929231	-0.841204573	0.400233339	0.586048757	FLNC	filamin C [Source:HGNC Symbol;Acc:HGNC:3756]
2319	1794.334861	0.585589972	0.210920299	2.776356639	0.005497187	0.024335712	FLOT2	flotillin 2 [Source:HGNC Symbol;Acc:HGNC:3758]
2321	2002.991075	-0.412453454	0.260048057	-1.586066277	0.112724276	0.247188329	FLT1	fms related receptor tyrosine kinase 1 [Source:HGNC Symbol;Acc:HGNC:3763]
2322	68.10343281	0.36324233	0.601806433	0.603586652	0.54611849	0.710533635	FLT3	fms related receptor tyrosine kinase 3 [Source:HGNC Symbol;Acc:HGNC:3765]
2323	230.7677359	0.562554227	0.395041705	1.424037562	0.154435599	0.308616266	FLT3LG	fms related receptor tyrosine kinase 3 ligand [Source:HGNC Symbol;Acc:HGNC:3766]
2324	853.9871759	-0.451860495	0.275235516	-1.641723066	0.100647409	0.227916095	FLT4	fms related receptor tyrosine kinase 4 [Source:HGNC Symbol;Acc:HGNC:3767]
2326	51.8222092	-1.096214705	0.384099299	-2.853987779	0.004317419	0.020070128	FMO1	flavin containing dimethylaniline monoxygenase 1 [Source:HGNC Symbol;Acc:HGNC:3769]
2327	482.7965493	-0.921443531	0.4304646	-2.140579111	0.032307995	0.097733254	FMO2	flavin containing dimethylaniline monoxygenase 2 [Source:HGNC Symbol;Acc:HGNC:3770]
2328	65.02133218	0.345304106	0.347925593	0.992465379	0.32097056	0.506502793	FMO3	flavin containing dimethylaniline monoxygenase 3 [Source:HGNC Symbol;Acc:HGNC:3771]
2329	141.5499412	-0.434383246	0.124485501	-3.489428414	0.000484055	0.003323972	FMO4	flavin containing dimethylaniline monoxygenase 4 [Source:HGNC Symbol;Acc:HGNC:3772]
2330	199.0694045	0.482379216	0.240981511	2.001727076	0.045314093	0.12644599	FMO5	flavin containing dimethylaniline monoxygenase 5 [Source:HGNC Symbol;Acc:HGNC:3773]
2331	1969.380678	-1.487881018	0.240895246	-6.176464841	6.56E-10	2.40E-08	FMOD	fibromodulin [Source:HGNC Symbol;Acc:HGNC:3774]
2332	1332.000374	0.074196524	0.132868908	0.55841901	0.576558294	0.734517304	FMR1	fragile X messenger ribonucleoprotein 1 [Source:HGNC Symbol;Acc:HGNC:3775]
2334	115.2575636	1.011688126	0.472860691	2.13950566	0.032394738	0.097947348	AFF2	ALF transcription elongation factor 2 [Source:HGNC Symbol;Acc:HGNC:3776]
2335	177132.2023	5.444505767	0.458300396	11.87977539	1.51E-32	1.29E-29	FN1	fibronectin 1 [Source:HGNC Symbol;Acc:HGNC:3778]
2339	1038.482794	0.22340452	0.096032723	2.326337455	0.020000555	0.0674595	FNTA	farnesyltransferase, CAAX box, subunit alpha [Source:HGNC Symbol;Acc:HGNC:3782]
2342	161.8634949	0.305531277	0.110320485	2.769488173	0.005614444	0.024756725	FNTB	farnesyltransferase, CAAX box, subunit beta [Source:HGNC Symbol;Acc:HGNC:3785]
2346	66.30067393	1.441733946	0.324157219	4.44763794	8.68E-06	0.000106929	FOLH1	folate hydrolase 1 [Source:HGNC Symbol;Acc:HGNC:3788]
2348	428.9855537	-1.47425141	0.380632899	-3.873158141	0.000107434	0.000925679	FOLR1	folate receptor alpha [Source:HGNC Symbol;Acc:HGNC:3791]
2350	365.8392825	0.870269196	0.444290262	1.958785214	0.050137946	0.136421416	FOLR2	folate receptor beta [Source:HGNC Symbol;Acc:HGNC:3793]
2352	7.550372363	-1.903925281	0.646466363	-2.9451266	0.003228225	0.015929494	FOLR3	folate receptor gamma [Source:HGNC Symbol;Acc:HGNC:3795]
2353	31059.0764	-0.674802663	0.297309807	-2.269695272	0.023226078	0.075685339	FOS	Fos proto-oncogene, AP-1 transcription factor subunit [Source:HGNC Symbol;Acc:HGNC:3796]
2354	28337.05721	-1.363020236	0.518414087	-2.629211417	0.008558314	0.034636669	FOSB	FosB proto-oncogene, AP-1 transcription factor subunit [Source:HGNC Symbol;Acc:HGNC:3797]
2355	2541.763577	0.268352485	0.332260528	0.807656829	0.419288162	0.602860309	FOSL2	FOS like 2, AP-1 transcription factor subunit [Source:HGNC Symbol;Acc:HGNC:3798]
2356	811.0059026	0.630049254	0.101734472	6.19307537	5.90E-10	2.19E-08	FPGS	folylpolyglutamate synthase [Source:HGNC Symbol;Acc:HGNC:3824]
2357	109.2652948	0.970309305	0.440871019	2.200891562	0.027743701	0.087104549	FPR1	formyl peptide receptor 1 [Source:HGNC Symbol;Acc:HGNC:3826]
2358	11.57387563	1.212552899	0.676695878	1.791872743	0.073153353	0.180133699	FPR2	formyl peptide receptor 2 [Source:HGNC Symbol;Acc:HGNC:3827]
2359	237.2956645	0.396334617	0.501289025	0.790630948	0.429159382	0.612145745	FPR3	formyl peptide receptor 3 [Source:HGNC Symbol;Acc:HGNC:3828]
2395	136.3732787	-0.276512632	0.120438916	-2.295874466	0.02168306	0.071791419	FXN	frataxin [Source:HGNC Symbol;Acc:HGNC:3951]
2444	66.72856253	-0.172707721	0.289552906	-0.596463434	0.550865675	0.713769403	FRK	fyn related Src family tyrosine kinase [Source:HGNC Symbol;Acc:HGNC:3955]
2475	1231.908715	0.080745865	0.10163137	0.794497458	0.426905888	0.610206748	MTOR	mechanistic target of rapamycin kinase [Source:HGNC Symbol;Acc:HGNC:3942]
2483	462.9872538	0.075164221	0.09138201	0.822527552	0.410776712	0.595514525	FRG1	FSHD region gene 1 [Source:HGNC Symbol;Acc:HGNC:3954]
2487	451.8336071	0.098377184	0.300595622	0.327274173	0.743460524	0.849835918	FRZB	frizzled related protein [Source:HGNC Symbol;Acc:HGNC:3959]
2491	23.04157047	0.868088811	0.351228997	2.471575011	0.013451933	0.049347532	CENPI	centromere protein I [Source:HGNC Symbol;Acc:HGNC:3968]
2492	0.77013133	-0.285621709	0.886456992	-0.322205941	0.747296684	0.851998749	FSHR	follicle stimulating hormone receptor [Source:HGNC Symbol;Acc:HGNC:3969]
2494	57.3459465	0.380777633	0.395817109	0.962003977	0.336047606	0.522279254	NR5A2	nuclear receptor subfamily 5 group A member 2 [Source:HGNC Symbol;Acc:HGNC:7984]
2495	14233.27648	0.964801823	0.218928214	4.406932329	1.05E-05	0.000125408	FTH1	ferritin heavy chain 1 [Source:HGNC Symbol;Acc:HGNC:3976]
2512	22441.10304	0.368772546	0.211923522	1.740120883	0.081837794	0.195262813	FTL	ferritin light chain [Source:HGNC Symbol;Acc:HGNC:3999]
2516	0.932128312	1.588505253	1.06272358	1.49474923	0.134979901	0.281065437	NR5A1	nuclear receptor subfamily 5 group A member 1 [Source:HGNC Symbol;Acc:HGNC:7983]
2517	2358.141443	0.639876406	0.128296321	4.987488335	6.12E-07	1.06E-05	FUCA1	alpha-L-fucosidase 1 [Source:HGNC Symbol;Acc:HGNC:4006]
2519	895.9148945	0.06668367	0.104330802	0.639156116	0.522721377	0.69154594	FUCA2	alpha-L-fucosidase 2 [Source:HGNC Symbol;Acc:HGNC:4008]
2521	4458.127298	0.533418581	0.127383928	4.187487315	2.82E-05	0.000295421	FUS	FUS RNA binding protein [Source:HGNC Symbol;Acc:HGNC:4010]
2523	46.85327215	0.74909562	0.262750728	2.850974478	0.004358547	0.02022571	FUT1	fucosyltransferase 1 (H blood group) [Source:HGNC Symbol;Acc:HGNC:4012]
2524	23.09954514	1.014064255	0.257232309	3.942211842	8.07E-05	0.000724856	FUT2	fucosyltransferase 2 (H blood group) [Source:HGNC Symbol;Acc:HGNC:4013]
2525	15.61485724	4.001161264	0.680073924	5.883421084	4.02E-09	1.24E-07	FUT3	fucosyltransferase 3 (Lewis blood group) [Source:HGNC Symbol;Acc:HGNC:4014]
2526	109.1015684	-0.044796126	0.260170282	-0.172180027	0.863295999	0.924390396	FUT4	fucosyltransferase 4 [Source:HGNC Symbol;Acc:HGNC:4015]
2527	4.372212878	0.069276519	0.322892321	0.214549913	0.830118248	0.905045209	FUT5	fucosyltransferase 5 [Source:HGNC Symbol;Acc:HGNC:4016]
2528	0.597860342	1.596805954	1.25638299	1.27095477	0.20374474	0.374561539	FUT6	fucosyltransferase 6 [Source:HGNC Symbol;Acc:HGNC:4017]
2529	20.01694162	0.855965815	0.502694561	1.702755274	0.088613876	0.207193591	FUT7	fucosyltransferase 7 [Source:HGNC Symbol;Acc:HGNC:4018]
2530	509.3914794	0.175148607	0.139871432	1.252211445	0.210492827	0.383138616	FUT8	fucosyltransferase 8 [Source:HGNC Symbol;Acc:HGNC:4019]
2531	810.7274222	-0.02328508	0.121952184	-0.190936149	0.848575618	0.916116083	KDSR	3-ketodihydrosphingosine reductase [Source:HGNC Symbol;Acc:HGNC:4021]
2532	408.6612811	0.895661395	0.487975513	1.835463809	0.066436997	0.167310436	ACKR1	atypical chemokine receptor 1 (Duffy blood group) [Source:HGNC Symbol;Acc:HGNC:4035]
2533	1010.025931	0.638062696	0.65660924	0.971754061	0.331172915	0.517028365	FYB1	FYN binding protein 1 [Source:HGNC Symbol;Acc:HGNC:4036]
2534	2121.748522	1.206604279	0.165588468	7.286765178	3.17E-13	2.43E-11	FYN	FYN proto-oncogene, Src family tyrosine kinase [Source:HGNC Symbol;Acc:HGNC:4037]
2535	125.1597187	-0.3002458	0.191363473	-1.568981768	0.116652187	0.253096307	FZD2	frizzled class receptor 2 [Source:HGNC Symbol;Acc:HGNC:4040]
2537	2098.520126	-0.372823548	0.369492988	-1.009013866	0.312967984	0.49797217	IFI6	interferon alpha inducible protein 6 [Source:HGNC Symbol;Acc:HGNC:4054]
2538	0.563724406	-2.173926255	1.276043512	-1.703645866	0.088447267	0.206920597	G6PC1	glucose-6-phosphatase catalytic subunit 1 [Source:HGNC Symbol;Acc:HGNC:4056]
2539	1237.977427	0.237812346	0.161758264	1.470171232	0.141515384	0.290592124	G6PD	glucose-6-phosphate dehydrogenase [Source:HGNC Symbol;Acc:HGNC:4057]
2542	451.8290104	0.41516167	0.118625293	3.499773615	0.000465653	0.003217383	SLC37A4	solute carrier family 37 member 4 [Source:HGNC Symbol;Acc:HGNC:4061]
2547	3943.911466	-0.013277733	0.161543718	-0.082192814	0.934493387	0.965772805	XRCC6	X-ray repair cross complementing 6 [Source:HGNC Symbol;Acc:HGNC:4055]
2548	2062.352949	0.138093978	0.134970607	1.023141121	0.306241127	0.49073574	GAA	alpha glucosidase [Source:HGNC Symbol;Acc:HGNC:4065]
2549	553.7334755	-0.186438046	0.165313894	-1.127782072	0.259411967	0.440268432	GAB1	GRB2 associated binding protein 1 [Source:HGNC Symbol;Acc:HGNC:4066]
2550	1318.975914	0.215583457	0.181614818	1.187036714	0.235213139	0.412260884	GABBR1	gamma-aminobutyric acid type B receptor subunit 1 [Source:HGNC Symbol;Acc:HGNC:4070]
2551	1103.326439	-0.476373201	0.163122868	-2.920333656	0.003496568	0.016995288	GABPA	GA binding protein transcription factor subunit alpha [Source:HGNC Symbol;Acc:HGNC:4071]
2553	370.7688117	-0.149988664	0.135002713	-1.111004821	0.266566274	0.448102226	GABPB1	GA binding protein transcription factor subunit beta 1 [Source:HGNC Symbol;Acc:HGNC:4074]
2554	1.131541039	2.590570594	1.106783279	2.340630405	0.019251214	0.06547937	GABRA1	gamma-aminobutyric acid type A receptor subunit alpha1 [Source:HGNC Symbol;Acc:HGNC:4075]
2555	2.580340825	0.161367256	0.792276136	0.203675523	0.838607071	0.9103554	GABRA2	gamma-aminobutyric acid type A receptor subunit alpha2 [Source:HGNC Symbol;Acc:HGNC:4076]
2557	0.893706742	0.638146348	0.990806338	0.644067689	0.519531541	0.689025993	GABRA4	gamma-aminobutyric acid type A receptor subunit alpha4 [Source:HGNC Symbol;Acc:HGNC:4078]
2558	4.989802997	-1.869123267	0.466383834	-4.007693082	6.13E-05	0.000574472	GABRA5	gamma-aminobutyric acid type A receptor subunit alpha5 [Source:HGNC Symbol;Acc:HGNC:4079]
2559	2.781554107	3.961558199	0.777955698	5.092267089	3.54E-07	6.56E-06	GABRA6	gamma-aminobutyric acid type A receptor subunit alpha6 [Source:HGNC Symbol;Acc:HGNC:4080]
2560	4.133495233	-0.321569035	0.63485282	-0.506525331	0.612487912	0.760551399	GABRB1	gamma-aminobutyric acid type A receptor subunit beta1 [Source:HGNC Symbol;Acc:HGNC:4081]
2561	1187.718647	5.996107282	0.508139966	11.80010959	3.90E-32	3.24E-29	GABRB2	gamma-aminobutyric acid type A receptor subunit beta2 [Source:HGNC Symbol;Acc:HGNC:4082]
2562	144.0450427	-2.516505661	0.476708546	-5.278918709	1.30E-07	2.70E-06	GABRB3	gamma-aminobutyric acid type A receptor subunit beta3 [Source:HGNC Symbol;Acc:HGNC:4083]
2563	59.25616933	3.229221924	0.383242989	8.42604306	3.58E-17	4.99E-15	GABRD	gamma-aminobutyric acid type A receptor subunit delta [Source:HGNC Symbol;Acc:HGNC:4084]
2564	643.483334	0.729148195	0.334575222	2.179325146	0.029307522	0.090778332	GABRE	gamma-aminobutyric acid type A receptor subunit epsilon [Source:HGNC Symbol;Acc:HGNC:4085]
2565	10.76349632	-1.318195194	0.610652209	-2.15866769	0.030875957	0.094480618	GABRG1	gamma-aminobutyric acid type A receptor subunit gamma1 [Source:HGNC Symbol;Acc:HGNC:4086]
2566	0.72744781	2.636854842	1.596806096	1.651330646	0.098671078	0.224634814	GABRG2	gamma-aminobutyric acid type A receptor subunit gamma2 [Source:HGNC Symbol;Acc:HGNC:4087]
2567	43.23874056	2.585656185	0.508972138	5.080152704	3.77E-07	6.95E-06	GABRG3	gamma-aminobutyric acid type A receptor subunit gamma3 [Source:HGNC Symbol;Acc:HGNC:4088]
2568	5.917985698	1.080356148	0.4069363	2.654853225	0.007934292	0.032633484	GABRP	gamma-aminobutyric acid type A receptor subunit pi [Source:HGNC Symbol;Acc:HGNC:4089]
2569	0.853314124	1.844301515	1.097240157	1.680854919	0.092791098	0.214357156	GABRR1	gamma-aminobutyric acid type A receptor subunit rho1 [Source:HGNC Symbol;Acc:HGNC:4090]
2570	78.85742228	-0.681284967	0.208106302	-3.27373539	0.001061359	0.006425659	GABRR2	gamma-aminobutyric acid type A receptor subunit rho2 [Source:HGNC Symbol;Acc:HGNC:4091]
2571	9.309065368	0.546972961	0.426168297	1.283467036	0.199328501	0.369154148	GAD1	glutamate decarboxylase 1 [Source:HGNC Symbol;Acc:HGNC:4092]
2572	0.320292412	-1.062932196	2.235924015	-0.475388335	0.634510207	NA	GAD2	glutamate decarboxylase 2 [Source:HGNC Symbol;Acc:HGNC:4093]
2580	2091.622058	0.503519738	0.143064913	3.51951941	0.000432329	0.003019447	GAK	cyclin G associated kinase [Source:HGNC Symbol;Acc:HGNC:4113]
2581	743.4283895	-0.471347325	0.123026178	-3.831276655	0.00012748	0.001069846	GALC	galactosylceramidase [Source:HGNC Symbol;Acc:HGNC:4115]
2582	768.893304	3.121178635	0.237735432	13.12879033	2.25E-39	5.45E-36	GALE	UDP-galactose-4-epimerase [Source:HGNC Symbol;Acc:HGNC:4116]
2583	66.00323284	0.645016373	0.277811859	2.321774081	0.020245104	0.068102494	B4GALNT1	beta-1,4-N-acetyl-galactosaminyltransferase 1 [Source:HGNC Symbol;Acc:HGNC:4117]
2584	201.9149719	0.428464014	0.165964356	2.581662864	0.009832559	0.03859432	GALK1	galactokinase 1 [Source:HGNC Symbol;Acc:HGNC:4118]
2585	265.9171499	-0.444297004	0.105668941	-4.204612993	2.62E-05	0.000276711	GALK2	galactokinase 2 [Source:HGNC Symbol;Acc:HGNC:4119]
2587	1.715937191	0.402586319	0.770470839	0.522519866	0.601308418	0.752293134	GALR1	galanin receptor 1 [Source:HGNC Symbol;Acc:HGNC:4132]
2588	466.8055637	0.08841363	0.116760307	0.757223341	0.448916069	0.629479124	GALNS	galactosamine (N-acetyl)-6-sulfatase [Source:HGNC Symbol;Acc:HGNC:4122]
2589	1103.31989	-0.162217682	0.174510553	-0.929558004	0.35259998	0.539436565	GALNT1	polypeptide N-acetylgalactosaminyltransferase 1 [Source:HGNC Symbol;Acc:HGNC:4123]
2590	1553.084074	0.304647465	0.144208184	2.11255323	0.034639025	0.103281394	GALNT2	polypeptide N-acetylgalactosaminyltransferase 2 [Source:HGNC Symbol;Acc:HGNC:4124]
2591	944.8501907	-0.081648878	0.248700563	-0.328301942	0.742683376	0.849190193	GALNT3	polypeptide N-acetylgalactosaminyltransferase 3 [Source:HGNC Symbol;Acc:HGNC:4125]
2592	711.9394876	-0.134333362	0.13137076	-1.022551459	0.30651997	0.49099301	GALT	galactose-1-phosphate uridylyltransferase [Source:HGNC Symbol;Acc:HGNC:4135]
2593	222.0573711	-0.075460032	0.178579019	-0.422558217	0.672617617	0.803413593	GAMT	guanidinoacetate N-methyltransferase [Source:HGNC Symbol;Acc:HGNC:4136]
2595	585.5558354	0.402236028	0.102596103	3.920578034	8.83E-05	0.000782004	GANC	glucosidase alpha, neutral C [Source:HGNC Symbol;Acc:HGNC:4139]
2596	112.0967216	5.613112345	0.619904092	9.054807694	1.37E-19	2.60E-17	GAP43	growth associated protein 43 [Source:HGNC Symbol;Acc:HGNC:4140]
2597	18410.85907	0.384317517	0.119901486	3.205277348	0.001349324	0.007846929	GAPDH	glyceraldehyde-3-phosphate dehydrogenase [Source:HGNC Symbol;Acc:HGNC:4141]
2615	649.0037114	0.024791255	0.239405818	0.103553268	0.917523875	0.95651584	LRRC32	leucine rich repeat containing 32 [Source:HGNC Symbol;Acc:HGNC:4161]
2617	1370.668554	0.7320688	0.15319907	4.778545975	1.77E-06	2.67E-05	GARS1	glycyl-tRNA synthetase 1 [Source:HGNC Symbol;Acc:HGNC:4162]
2618	777.3313172	0.053036916	0.102313864	0.518374678	0.604196879	0.75432947	GART	phosphoribosylglycinamide formyltransferase, phosphoribosylglycinamide synthetase, phosphoribosylaminoimidazole synthetase [Source:HGNC Symbol;Acc:HGNC:4163]
2619	189.8814521	-0.19403359	0.336148742	-0.577225392	0.563787206	0.725047516	GAS1	growth arrest specific 1 [Source:HGNC Symbol;Acc:HGNC:4165]
2620	30.73630913	-0.495577556	0.21827338	-2.27044432	0.023180638	0.075573222	GAS2	growth arrest specific 2 [Source:HGNC Symbol;Acc:HGNC:4167]
2621	3070.878258	0.718950359	0.196010952	3.667909116	0.000244542	0.001855556	GAS6	growth arrest specific 6 [Source:HGNC Symbol;Acc:HGNC:4168]
2622	618.5202961	-0.074310738	0.212764106	-0.349263508	0.726891492	0.838958623	GAS8	growth arrest specific 8 [Source:HGNC Symbol;Acc:HGNC:4166]
2623	4.760853356	0.443903813	0.481165985	0.922558591	0.356237284	0.543085215	GATA1	GATA binding protein 1 [Source:HGNC Symbol;Acc:HGNC:4170]
2624	114.6899619	-0.339233899	0.197614139	-1.716647911	0.086043523	0.202684329	GATA2	GATA binding protein 2 [Source:HGNC Symbol;Acc:HGNC:4171]
2625	265.9063447	0.668367989	0.327671219	2.039751891	0.041375044	0.118248133	GATA3	GATA binding protein 3 [Source:HGNC Symbol;Acc:HGNC:4172]
2626	2.144487325	-1.049711407	0.806078607	-1.302244468	0.192832828	0.360757565	GATA4	GATA binding protein 4 [Source:HGNC Symbol;Acc:HGNC:4173]
2627	276.7259858	0.353534682	0.243687017	1.450773561	0.146842924	0.298093084	GATA6	GATA binding protein 6 [Source:HGNC Symbol;Acc:HGNC:4174]
2628	572.7886091	-1.439133872	0.280282093	-5.134590855	2.83E-07	5.36E-06	GATM	glycine amidinotransferase [Source:HGNC Symbol;Acc:HGNC:4175]
2629	1195.631752	-0.085522606	0.155067584	-0.551518273	0.581278444	0.737713009	GBA1	glucosylceramidase beta 1 [Source:HGNC Symbol;Acc:HGNC:4177]
2630	270.2647602	0.299531629	0.155346365	1.92815345	0.053836042	0.14385656		glucosylceramidase beta 1 like, pseudogene [Source:NCBI gene (formerly Entrezgene);Acc:2630]
2631	1141.671568	-0.780130054	0.139698398	-5.584387961	2.35E-08	5.99E-07	NIPSNAP2	nipsnap homolog 2 [Source:HGNC Symbol;Acc:HGNC:4179]
2632	357.9149239	-0.30937692	0.158333008	-1.953963509	0.050705533	0.137502198	GBE1	1,4-alpha-glucan branching enzyme 1 [Source:HGNC Symbol;Acc:HGNC:4180]
2633	2399.714958	-0.99297679	0.331839449	-2.992341	0.002768468	0.014119748	GBP1	guanylate binding protein 1 [Source:HGNC Symbol;Acc:HGNC:4182]
2634	1469.328201	0.678076075	0.310373493	2.184710006	0.028910116	0.089853927	GBP2	guanylate binding protein 2 [Source:HGNC Symbol;Acc:HGNC:4183]
2635	1312.415737	0.765040893	0.31155383	2.455565678	0.014066305	0.051034268	GBP3	guanylate binding protein 3 [Source:HGNC Symbol;Acc:HGNC:4184]
2636	0.404960084	0.529833131	1.303065909	0.406605013	0.684298115	NA	GBX1	gastrulation brain homeobox 1 [Source:HGNC Symbol;Acc:HGNC:4185]
2637	2.53895561	3.529674796	0.917836866	3.845645046	0.000120236	0.001017573	GBX2	gastrulation brain homeobox 2 [Source:HGNC Symbol;Acc:HGNC:4186]
2639	328.4049469	-0.148645387	0.139851762	-1.062878185	0.287837197	0.470641113	GCDH	glutaryl-CoA dehydrogenase [Source:HGNC Symbol;Acc:HGNC:4189]
2642	5.679745961	1.790803692	0.673381483	2.659419271	0.007827549	0.03228586	GCGR	glucagon receptor [Source:HGNC Symbol;Acc:HGNC:4192]
2643	195.7784996	-0.055746922	0.360223115	-0.154756649	0.877013169	0.932745465	GCH1	GTP cyclohydrolase 1 [Source:HGNC Symbol;Acc:HGNC:4193]
2644	70.774493	0.302453065	0.166376803	1.817880013	0.069082474	0.172299956	GCHFR	GTP cyclohydrolase I feedback regulator [Source:HGNC Symbol;Acc:HGNC:4194]
2645	25.62307248	-1.973629893	0.434018787	-4.547337475	5.43E-06	7.13E-05	GCK	glucokinase [Source:HGNC Symbol;Acc:HGNC:4195]
2646	12.80792973	2.281046508	0.588180996	3.878137038	0.000105259	0.000909639	GCKR	glucokinase regulator [Source:HGNC Symbol;Acc:HGNC:4196]
2647	220.1680434	0.300356598	0.147113222	2.041669629	0.041184313	0.117749364	BLOC1S1	biogenesis of lysosomal organelles complex 1 subunit 1 [Source:HGNC Symbol;Acc:HGNC:4200]
2648	2232.152377	0.529296789	0.174430641	3.034425528	0.002409942	0.012595515	KAT2A	lysine acetyltransferase 2A [Source:HGNC Symbol;Acc:HGNC:4201]
2649	280.2558286	-0.255381647	0.261038973	-0.978327655	0.327912296	0.513510691	NR6A1	nuclear receptor subfamily 6 group A member 1 [Source:HGNC Symbol;Acc:HGNC:7985]
2650	745.0123347	0.699133991	0.230894434	3.027937824	0.002462287	0.012827559	GCNT1	glucosaminyl (N-acetyl) transferase 1 [Source:HGNC Symbol;Acc:HGNC:4203]
2651	90.69129841	-0.539944436	0.261444414	-2.065236078	0.038900668	0.112729143	GCNT2	glucosaminyl (N-acetyl) transferase 2 (I blood group) [Source:HGNC Symbol;Acc:HGNC:4204]
2653	522.5675394	-1.296718856	0.269713531	-4.807763443	1.53E-06	2.36E-05	GCSH	glycine cleavage system protein H [Source:HGNC Symbol;Acc:HGNC:4208]
2657	17.92469844	0.95921687	0.328467105	2.920282901	0.003497138	0.016995288	GDF1	growth differentiation factor 1 [Source:HGNC Symbol;Acc:HGNC:4214]
2660	16.34420189	-0.062414727	0.404451491	-0.154319439	0.877357871	0.932892109	MSTN	myostatin [Source:HGNC Symbol;Acc:HGNC:4223]
2661	230.0762356	-0.156736793	0.145496503	-1.077254711	0.281366489	0.463977637	GDF9	growth differentiation factor 9 [Source:HGNC Symbol;Acc:HGNC:4224]
2662	110.5294469	-1.738824664	0.500442593	-3.474573683	0.000511666	0.003478548	GDF10	growth differentiation factor 10 [Source:HGNC Symbol;Acc:HGNC:4215]
2664	2637.948187	0.533079371	0.110376318	4.829653496	1.37E-06	2.15E-05	GDI1	GDP dissociation inhibitor 1 [Source:HGNC Symbol;Acc:HGNC:4226]
2665	3000.028378	-0.018582205	0.142589864	-0.130319253	0.896313848	0.944252477	GDI2	GDP dissociation inhibitor 2 [Source:HGNC Symbol;Acc:HGNC:4227]
2668	4.276179492	3.011126121	0.723240718	4.16338025	3.14E-05	0.000323411	GDNF	glial cell derived neurotrophic factor [Source:HGNC Symbol;Acc:HGNC:4232]
2669	486.6900033	0.283074497	0.332236284	0.85202764	0.394198751	0.580253851	GEM	GTP binding protein overexpressed in skeletal muscle [Source:HGNC Symbol;Acc:HGNC:4234]
2670	42.72631668	-0.840406765	0.265068643	-3.170525025	0.001521637	0.008660068	GFAP	glial fibrillary acidic protein [Source:HGNC Symbol;Acc:HGNC:4235]
2671	220.5367038	0.318263512	0.116180951	2.739377746	0.00615556	0.026578043	GFER	growth factor, augmenter of liver regeneration [Source:HGNC Symbol;Acc:HGNC:4236]
2672	88.44687288	-0.029915864	0.529619417	-0.056485588	0.954954976	0.976462344	GFI1	growth factor independent 1 transcriptional repressor [Source:HGNC Symbol;Acc:HGNC:4237]
2673	1571.007925	0.006025169	0.237903719	0.025326082	0.97979487	0.989879691	GFPT1	glutamine--fructose-6-phosphate transaminase 1 [Source:HGNC Symbol;Acc:HGNC:4241]
2674	240.0424541	-0.483299631	0.537652695	-0.898906739	0.368702338	0.555573567	GFRA1	GDNF family receptor alpha 1 [Source:HGNC Symbol;Acc:HGNC:4243]
2675	505.7701556	-0.371707136	0.218137316	-1.704005271	0.088380102	0.206810645	GFRA2	GDNF family receptor alpha 2 [Source:HGNC Symbol;Acc:HGNC:4244]
2676	6.635827513	-0.297316722	0.480048414	-0.61934737	0.535687545	0.701907746	GFRA3	GDNF family receptor alpha 3 [Source:HGNC Symbol;Acc:HGNC:4245]
2677	1354.330876	-0.124345415	0.119957809	-1.036576242	0.29993339	0.483963679	GGCX	gamma-glutamyl carboxylase [Source:HGNC Symbol;Acc:HGNC:4247]
2678	490.2606087	0.247440212	0.271194125	0.912409929	0.361552965	0.548330122	GGT1	gamma-glutamyltransferase 1 [Source:HGNC Symbol;Acc:HGNC:4250]
2681	172.7446927	-0.290561896	0.289919063	-1.002217286	0.316238661	0.501500903	GGTA1	glycoprotein alpha-galactosyltransferase 1 (inactive) [Source:HGNC Symbol;Acc:HGNC:4253]
2683	3164.373307	3.97E-05	0.184469039	0.000215478	0.999828073	0.999862487	B4GALT1	beta-1,4-galactosyltransferase 1 [Source:HGNC Symbol;Acc:HGNC:924]
2686	943.7019491	-0.283034328	0.109276496	-2.590075069	0.0095955	0.037879613	GGT7	gamma-glutamyltransferase 7 [Source:HGNC Symbol;Acc:HGNC:4259]
2687	1719.298787	0.281737755	0.230208086	1.223839528	0.22101277	0.395018541	GGT5	gamma-glutamyltransferase 5 [Source:HGNC Symbol;Acc:HGNC:4260]
2688	2.467402146	0.727164006	0.619870884	1.173089469	0.240759929	0.419040255	GH1	growth hormone 1 [Source:HGNC Symbol;Acc:HGNC:4261]
2690	157.9298303	-1.009176468	0.407138653	-2.478704639	0.013186045	0.048585583	GHR	growth hormone receptor [Source:HGNC Symbol;Acc:HGNC:4263]
2692	0.472564499	-0.829987693	1.174470279	-0.706691099	0.479758462	NA	GHRHR	growth hormone releasing hormone receptor [Source:HGNC Symbol;Acc:HGNC:4266]
2694	0.570913867	-0.020528999	1.006440675	-0.020397625	0.983726179	0.991919914	CBLIF	cobalamin binding intrinsic factor [Source:HGNC Symbol;Acc:HGNC:4268]
2696	55.6615712	1.071278754	0.380948478	2.812135539	0.004921376	0.022331042	GIPR	gastric inhibitory polypeptide receptor [Source:HGNC Symbol;Acc:HGNC:4271]
2697	4700.207084	-0.928800436	0.3308845	-2.807023103	0.005000166	0.022596797	GJA1	gap junction protein alpha 1 [Source:HGNC Symbol;Acc:HGNC:4274]
2700	12.34721261	1.342193474	0.387847062	3.460625604	0.000538922	0.003639664	GJA3	gap junction protein alpha 3 [Source:HGNC Symbol;Acc:HGNC:4277]
2701	553.9518783	0.763008462	0.227236081	3.357778647	0.000785715	0.005011672	GJA4	gap junction protein alpha 4 [Source:HGNC Symbol;Acc:HGNC:4278]
2702	231.0831903	0.854350783	0.246049909	3.472266195	0.000516084	0.003504163	GJA5	gap junction protein alpha 5 [Source:HGNC Symbol;Acc:HGNC:4279]
2703	0.34143386	-1.084586058	1.907989122	-0.568444571	0.569733133	NA	GJA8	gap junction protein alpha 8 [Source:HGNC Symbol;Acc:HGNC:4281]
2705	2.335260016	-4.569354819	0.875143892	-5.221261167	1.78E-07	3.56E-06	GJB1	gap junction protein beta 1 [Source:HGNC Symbol;Acc:HGNC:4283]
2706	93.13769479	1.53555085	0.476766686	3.220759534	0.001278514	0.007493633	GJB2	gap junction protein beta 2 [Source:HGNC Symbol;Acc:HGNC:4284]
2707	145.4952041	4.791413102	0.397663961	12.04889951	1.97E-33	1.90E-30	GJB3	gap junction protein beta 3 [Source:HGNC Symbol;Acc:HGNC:4285]
2709	9.523650863	0.482721156	0.441204289	1.094098964	0.273911577	0.455745445	GJB5	gap junction protein beta 5 [Source:HGNC Symbol;Acc:HGNC:4287]
2710	206.6826263	-0.351016213	0.185823734	-1.888974054	0.058895305	0.153603609	GK	glycerol kinase [Source:HGNC Symbol;Acc:HGNC:4289]
2713	1.640919293	0.427814901	0.668616073	0.639851356	0.522269241	0.691267393	GK3	glycerol kinase 3 [Source:HGNC Symbol;Acc:HGNC:4292]
2717	235.8200835	-0.145895624	0.153122884	-0.95280092	0.340690948	0.527045142	GLA	galactosidase alpha [Source:HGNC Symbol;Acc:HGNC:4296]
2719	263.1549766	-1.446913048	0.470816913	-3.073196835	0.002117787	0.011350341	GPC3	glypican 3 [Source:HGNC Symbol;Acc:HGNC:4451]
2720	1492.782631	-0.027026031	0.16130003	-0.16755131	0.866936279	0.926974521	GLB1	galactosidase beta 1 [Source:HGNC Symbol;Acc:HGNC:4298]
2729	686.8958246	-0.244929908	0.198994072	-1.230840222	0.218382629	0.392047015	GCLC	glutamate-cysteine ligase catalytic subunit [Source:HGNC Symbol;Acc:HGNC:4311]
2730	546.4353527	-0.268323886	0.218103046	-1.23026198	0.218599017	0.39224159	GCLM	glutamate-cysteine ligase modifier subunit [Source:HGNC Symbol;Acc:HGNC:4312]
2731	68.88404713	-3.179665426	0.468097382	-6.792743454	1.10E-11	6.10E-10	GLDC	glycine decarboxylase [Source:HGNC Symbol;Acc:HGNC:4313]
2733	609.1973302	0.04499134	0.089237117	0.504177429	0.6141367	0.761635883	GLE1	GLE1 RNA export mediator [Source:HGNC Symbol;Acc:HGNC:4315]
2734	3439.08598	-0.016191834	0.10440524	-0.155086409	0.876753196	0.932616446	GLG1	golgi glycoprotein 1 [Source:HGNC Symbol;Acc:HGNC:4316]
2735	70.09819777	-0.588291142	0.371795964	-1.582295665	0.11358209	0.248551182	GLI1	GLI family zinc finger 1 [Source:HGNC Symbol;Acc:HGNC:4317]
2736	60.79192389	0.107312496	0.276785725	0.387709649	0.698230915	0.819862276	GLI2	GLI family zinc finger 2 [Source:HGNC Symbol;Acc:HGNC:4318]
2737	360.9100093	-1.217046352	0.22473922	-5.415371428	6.12E-08	1.39E-06	GLI3	GLI family zinc finger 3 [Source:HGNC Symbol;Acc:HGNC:4319]
2738	189.4427959	0.073014391	0.226903538	0.321786038	0.747614792	0.852087513	GLI4	GLI family zinc finger 4 [Source:HGNC Symbol;Acc:HGNC:4320]
2739	1388.10018	-0.145980269	0.099720144	-1.463899494	0.143221412	0.292956554	GLO1	glyoxalase I [Source:HGNC Symbol;Acc:HGNC:4323]
2740	36.81138831	1.886576233	0.540530067	3.49023366	0.000482598	0.003317108	GLP1R	glucagon like peptide 1 receptor [Source:HGNC Symbol;Acc:HGNC:4324]
2741	1.287983179	-0.844603608	0.687612676	-1.228313028	0.219329482	0.393127272	GLRA1	glycine receptor alpha 1 [Source:HGNC Symbol;Acc:HGNC:4326]
2742	0.640749343	-0.020594122	1.13139049	-0.018202489	0.985477317	0.992956027	GLRA2	glycine receptor alpha 2 [Source:HGNC Symbol;Acc:HGNC:4327]
2743	76.21810591	1.611827908	0.309955762	5.200186941	1.99E-07	3.92E-06	GLRB	glycine receptor beta [Source:HGNC Symbol;Acc:HGNC:4329]
2744	3401.881717	0.556846898	0.110771458	5.026988974	4.98E-07	8.87E-06	GLS	glutaminase [Source:HGNC Symbol;Acc:HGNC:4331]
2745	350.9092425	0.058008452	0.296106131	0.19590426	0.844685103	0.913858522	GLRX	glutaredoxin [Source:HGNC Symbol;Acc:HGNC:4330]
2746	2168.395009	-0.193923862	0.1408964	-1.376357819	0.16871088	0.328842474	GLUD1	glutamate dehydrogenase 1 [Source:HGNC Symbol;Acc:HGNC:4335]
2747	21.47496938	0.499662585	0.273404979	1.827554807	0.067616394	0.169487249	GLUD2	glutamate dehydrogenase 2 [Source:HGNC Symbol;Acc:HGNC:4336]
2752	14853.13501	-0.797355883	0.171718089	-4.643400642	3.43E-06	4.77E-05	GLUL	glutamate-ammonia ligase [Source:HGNC Symbol;Acc:HGNC:4341]
2760	702.0826713	0.080955469	0.262037411	0.308946224	0.757362434	0.857737903	GM2A	ganglioside GM2 activator [Source:HGNC Symbol;Acc:HGNC:4367]
2762	194.3398298	0.137485275	0.143034004	0.961206922	0.336448136	0.522708099	GMDS	GDP-mannose 4,6-dehydratase [Source:HGNC Symbol;Acc:HGNC:4369]
2764	741.6986909	-0.207984886	0.183777313	-1.131722313	0.257751198	0.438551376	GMFB	glia maturation factor beta [Source:HGNC Symbol;Acc:HGNC:4373]
2766	95.60681921	0.509040444	0.179502963	2.835833097	0.004570632	0.021011232	GMPR	guanosine monophosphate reductase [Source:HGNC Symbol;Acc:HGNC:4376]
2767	1387.210551	-0.017859018	0.167638252	-0.106533071	0.915159418	0.955458739	GNA11	G protein subunit alpha 11 [Source:HGNC Symbol;Acc:HGNC:4379]
2768	654.4473396	0.212399606	0.159295392	1.333369434	0.182410598	0.34691088	GNA12	G protein subunit alpha 12 [Source:HGNC Symbol;Acc:HGNC:4380]
2769	77.31888037	0.940533728	0.412643495	2.279288874	0.022649899	0.07423141	GNA15	G protein subunit alpha 15 [Source:HGNC Symbol;Acc:HGNC:4383]
2770	321.6701007	-0.833622082	0.217913916	-3.825465103	0.000130525	0.001093193	GNAI1	G protein subunit alpha i1 [Source:HGNC Symbol;Acc:HGNC:4384]
2771	5796.238461	0.627370684	0.170848149	3.672095302	0.00024057	0.001830196	GNAI2	G protein subunit alpha i2 [Source:HGNC Symbol;Acc:HGNC:4385]
2773	919.5438017	-0.125485445	0.127484587	-0.98431856	0.324958906	0.510394398	GNAI3	G protein subunit alpha i3 [Source:HGNC Symbol;Acc:HGNC:4387]
2774	355.7962342	-0.533625476	0.109324302	-4.881124036	1.05E-06	1.71E-05	GNAL	G protein subunit alpha L [Source:HGNC Symbol;Acc:HGNC:4388]
2775	251.3263744	1.430517675	0.260372813	5.494113069	3.93E-08	9.41E-07	GNAO1	G protein subunit alpha o1 [Source:HGNC Symbol;Acc:HGNC:4389]
2776	1902.670422	0.114068453	0.137918587	0.827070924	0.408196863	0.59334359	GNAQ	G protein subunit alpha q [Source:HGNC Symbol;Acc:HGNC:4390]
2778	38216.04009	0.286060695	0.237586567	1.204027224	0.228579056	0.403716468	GNAS	GNAS complex locus [Source:HGNC Symbol;Acc:HGNC:4392]
2779	2.845107581	-1.470441711	0.668337864	-2.200147245	0.02779645	0.087232453	GNAT1	G protein subunit alpha transducin 1 [Source:HGNC Symbol;Acc:HGNC:4393]
2780	4.06077151	-0.501375702	0.435974305	-1.150012046	0.25013891	0.429955386	GNAT2	G protein subunit alpha transducin 2 [Source:HGNC Symbol;Acc:HGNC:4394]
2781	126.0232329	0.678413557	0.251480742	2.697675985	0.006982537	0.029478439	GNAZ	G protein subunit alpha z [Source:HGNC Symbol;Acc:HGNC:4395]
2782	4132.516165	0.275435771	0.135096957	2.038800707	0.041469922	0.118437738	GNB1	G protein subunit beta 1 [Source:HGNC Symbol;Acc:HGNC:4396]
2783	2447.990904	0.656757927	0.114602574	5.730743256	1.00E-08	2.79E-07	GNB2	G protein subunit beta 2 [Source:HGNC Symbol;Acc:HGNC:4398]
2784	107.2060474	0.554468466	0.247754006	2.23797982	0.025222371	0.080821746	GNB3	G protein subunit beta 3 [Source:HGNC Symbol;Acc:HGNC:4400]
2785	38.70218775	0.016910969	0.132708219	0.127429704	0.898600307	0.945802541	GNG3	G protein subunit gamma 3 [Source:HGNC Symbol;Acc:HGNC:4405]
2786	28.37998389	0.787219898	0.591108831	1.331768122	0.182936396	0.347369438	GNG4	G protein subunit gamma 4 [Source:HGNC Symbol;Acc:HGNC:4407]
2787	1259.73086	0.465714421	0.112357156	4.144946667	3.40E-05	0.000346987	GNG5	G protein subunit gamma 5 [Source:HGNC Symbol;Acc:HGNC:4408]
2788	330.0999267	-0.06819828	0.302689409	-0.225307784	0.821739845	0.900257521	GNG7	G protein subunit gamma 7 [Source:HGNC Symbol;Acc:HGNC:4410]
2790	305.9971074	0.097423042	0.152209953	0.640056972	0.522135561	0.691175059	GNG10	G protein subunit gamma 10 [Source:HGNC Symbol;Acc:HGNC:4402]
2791	658.590632	-0.527911175	0.255321457	-2.067633411	0.038674508	0.112185418	GNG11	G protein subunit gamma 11 [Source:HGNC Symbol;Acc:HGNC:4403]
2793	36.44163845	0.107305838	0.407337455	0.263432289	0.792217406	0.881029256	GNGT2	G protein subunit gamma transducin 2 [Source:HGNC Symbol;Acc:HGNC:4412]
2794	1375.485184	0.103988924	0.098199556	1.058955133	0.289620214	0.47255944	GNL1	G protein nucleolar 1 (putative) [Source:HGNC Symbol;Acc:HGNC:4413]
2796	71.19474259	0.350796494	0.226527603	1.548581669	0.121482315	0.260321917	GNRH1	gonadotropin releasing hormone 1 [Source:HGNC Symbol;Acc:HGNC:4419]
2797	12.5937535	-0.793844965	0.28838904	-2.752687708	0.005910825	0.025797373	GNRH2	gonadotropin releasing hormone 2 [Source:HGNC Symbol;Acc:HGNC:4420]
2798	9.660197504	-0.31343593	0.371148231	-0.844503365	0.398388184	0.584200792	GNRHR	gonadotropin releasing hormone receptor [Source:HGNC Symbol;Acc:HGNC:4421]
2799	2547.255943	-0.218937247	0.187937071	-1.164949768	0.244039326	0.423093078	GNS	glucosamine (N-acetyl)-6-sulfatase [Source:HGNC Symbol;Acc:HGNC:4422]
2800	630.7081486	-0.196223023	0.096826551	-2.026541495	0.042709325	0.12102849	GOLGA1	golgin A1 [Source:HGNC Symbol;Acc:HGNC:4424]
2801	1978.094015	0.22138924	0.150819319	1.467910357	0.142128574	0.291567597	GOLGA2	golgin A2 [Source:HGNC Symbol;Acc:HGNC:4425]
2802	1194.762548	0.256118178	0.118427485	2.162658256	0.030567474	0.093721759	GOLGA3	golgin A3 [Source:HGNC Symbol;Acc:HGNC:4426]
2803	2427.421235	-0.271527461	0.146582055	-1.852392233	0.06396952	0.162932448	GOLGA4	golgin A4 [Source:HGNC Symbol;Acc:HGNC:4427]
2804	3786.458513	-0.20266571	0.098648415	-2.054424387	0.039934635	0.11508054	GOLGB1	golgin B1 [Source:HGNC Symbol;Acc:HGNC:4429]
2805	474.6023541	-0.047360791	0.151856554	-0.311878479	0.755132879	0.856389949	GOT1	glutamic-oxaloacetic transaminase 1 [Source:HGNC Symbol;Acc:HGNC:4432]
2806	1152.400744	-0.14096945	0.101118793	-1.394097434	0.163288184	0.320964407	GOT2	glutamic-oxaloacetic transaminase 2 [Source:HGNC Symbol;Acc:HGNC:4433]
2810	171.5690304	2.269977274	0.514859879	4.408922438	1.04E-05	0.000124569	SFN	stratifin [Source:HGNC Symbol;Acc:HGNC:10773]
2811	90.27791667	0.499581651	0.667243075	0.748725119	0.454022901	0.634069475	GP1BA	glycoprotein Ib platelet subunit alpha [Source:HGNC Symbol;Acc:HGNC:4439]
2812	11.75961692	0.473057899	0.314827236	1.502595218	0.132943457	0.277700713	GP1BB	glycoprotein Ib platelet subunit beta [Source:HGNC Symbol;Acc:HGNC:4440]
2813	0.689581321	1.127809453	1.649843732	0.683585622	0.494236867	0.668259397	GP2	glycoprotein 2 [Source:HGNC Symbol;Acc:HGNC:4441]
2814	12.23379559	-1.058340617	0.465272181	-2.274669885	0.02292574	0.0749673	GP5	glycoprotein V platelet [Source:HGNC Symbol;Acc:HGNC:4443]
2817	509.5083134	0.485203503	0.250895303	1.933888351	0.053126857	0.142455044	GPC1	glypican 1 [Source:HGNC Symbol;Acc:HGNC:4449]
2819	73.10708348	0.885306186	0.415047853	2.133021965	0.032922924	0.099164695	GPD1	glycerol-3-phosphate dehydrogenase 1 [Source:HGNC Symbol;Acc:HGNC:4455]
2820	890.5446457	0.100942178	0.152739233	0.660879176	0.508689802	0.680360609	GPD2	glycerol-3-phosphate dehydrogenase 2 [Source:HGNC Symbol;Acc:HGNC:4456]
2821	2889.654424	0.226888962	0.127192924	1.783817484	0.074453328	0.182576551	GPI	glucose-6-phosphate isomerase [Source:HGNC Symbol;Acc:HGNC:4458]
2822	249.3189666	-0.213089135	0.154783173	-1.37669445	0.168606735	0.328711711	GPLD1	glycosylphosphatidylinositol specific phospholipase D1 [Source:HGNC Symbol;Acc:HGNC:4459]
2823	207.6981927	-2.736953229	0.471303427	-5.807199929	6.35E-09	1.86E-07	GPM6A	glycoprotein M6A [Source:HGNC Symbol;Acc:HGNC:4460]
2824	230.7872507	-0.294561228	0.285239411	-1.032680677	0.301753359	0.485875754	GPM6B	glycoprotein M6B [Source:HGNC Symbol;Acc:HGNC:4461]
2825	11.28402785	1.202813663	0.618163258	1.945786404	0.051680402	0.139559663	CMKLR2	chemerin chemokine-like receptor 2 [Source:HGNC Symbol;Acc:HGNC:4463]
2826	17.69901948	0.943678836	0.24126298	3.911411675	9.18E-05	0.000809579	CCR10	C-C motif chemokine receptor 10 [Source:HGNC Symbol;Acc:HGNC:4474]
2827	42.4666844	-0.20301852	0.437341444	-0.464210567	0.642496891	0.781966516	GPR3	G protein-coupled receptor 3 [Source:HGNC Symbol;Acc:HGNC:4484]
2828	216.2916038	0.935510616	0.245308097	3.813614913	0.000136949	0.001137156	GPR4	G protein-coupled receptor 4 [Source:HGNC Symbol;Acc:HGNC:4497]
2829	58.40022979	0.616066781	0.671328101	0.917683588	0.358784542	0.545651491	XCR1	X-C motif chemokine receptor 1 [Source:HGNC Symbol;Acc:HGNC:1625]
2831	1.968200457	1.220391024	0.719576918	1.695984116	0.089888888	0.209437266	NPBWR1	neuropeptides B and W receptor 1 [Source:HGNC Symbol;Acc:HGNC:4522]
2833	140.525664	0.358092983	0.647769619	0.552809167	0.580394091	0.737140091	CXCR3	C-X-C motif chemokine receptor 3 [Source:HGNC Symbol;Acc:HGNC:4540]
2834	1.234569958	0.063500582	1.0389283	0.061121236	0.951262657	0.974494014	PRLHR	prolactin releasing hormone receptor [Source:HGNC Symbol;Acc:HGNC:4464]
2835	1.998244998	-1.95864149	0.749312457	-2.613918228	0.008951046	0.035851073	GPR12	G protein-coupled receptor 12 [Source:HGNC Symbol;Acc:HGNC:4466]
2837	11.59538774	-1.603607276	0.545992854	-2.937048101	0.003313527	0.016270275	UTS2R	urotensin 2 receptor [Source:HGNC Symbol;Acc:HGNC:4468]
2838	10.18776905	-0.11581678	0.888541779	-0.130344777	0.896293655	0.944252477	GPR15	G protein-coupled receptor 15 [Source:HGNC Symbol;Acc:HGNC:4469]
2840	38.6007254	-0.54259124	0.359961243	-1.507360171	0.131718362	0.275782559	GPR17	G protein-coupled receptor 17 [Source:HGNC Symbol;Acc:HGNC:4471]
2841	100.9868685	0.13827515	0.890433551	0.15528969	0.876592943	0.932537489	GPR18	G protein-coupled receptor 18 [Source:HGNC Symbol;Acc:HGNC:4472]
2842	182.5109585	-0.212739792	0.229722654	-0.926072322	0.354408397	0.541348065	GPR19	G protein-coupled receptor 19 [Source:HGNC Symbol;Acc:HGNC:4473]
2843	9.884672735	0.420817438	0.338807056	1.242056299	0.214215791	0.387608245	GPR20	G protein-coupled receptor 20 [Source:HGNC Symbol;Acc:HGNC:4475]
2844	15.37030664	0.222490411	0.253229269	0.878612539	0.379611395	0.56568854	GPR21	G protein-coupled receptor 21 [Source:HGNC Symbol;Acc:HGNC:4476]
2845	1.293730431	-0.810538284	0.891775377	-0.908904085	0.363400757	0.550482044	GPR22	G protein-coupled receptor 22 [Source:HGNC Symbol;Acc:HGNC:4477]
2846	19.36281894	-0.585531876	0.390815725	-1.498230082	0.134073482	0.279719299	LPAR4	lysophosphatidic acid receptor 4 [Source:HGNC Symbol;Acc:HGNC:4478]
2847	1.695025798	0.635886206	0.883855499	0.71944589	0.47186623	0.64977494	MCHR1	melanin concentrating hormone receptor 1 [Source:HGNC Symbol;Acc:HGNC:4479]
2848	6.833363388	0.634434428	0.814155994	0.779254139	0.435830024	0.617989533	GPR25	G protein-coupled receptor 25 [Source:HGNC Symbol;Acc:HGNC:4480]
2849	1.361650308	-0.189271887	0.663428178	-0.285293711	0.77541913	0.86951819	GPR26	G protein-coupled receptor 26 [Source:HGNC Symbol;Acc:HGNC:4481]
2850	187.4376059	0.781537622	0.275394099	2.837888047	0.004541311	0.020893625	GPR27	G protein-coupled receptor 27 [Source:HGNC Symbol;Acc:HGNC:4482]
2852	250.5857524	-0.864089823	0.206378851	-4.186910721	2.83E-05	0.000295958	GPER1	G protein-coupled estrogen receptor 1 [Source:HGNC Symbol;Acc:HGNC:4485]
2853	2.43773599	0.031848049	1.183375966	0.026912875	0.978529225	0.989343705	GPR31	G protein-coupled receptor 31 [Source:HGNC Symbol;Acc:HGNC:4486]
2856	0.836991145	-0.924583064	1.023901313	-0.903000173	0.366525803	0.553381121	GPR33	G protein-coupled receptor 33 [Source:HGNC Symbol;Acc:HGNC:4489]
2857	120.9485104	0.029753791	0.348489929	0.085379199	0.93195993	0.964496545	GPR34	G protein-coupled receptor 34 [Source:HGNC Symbol;Acc:HGNC:4490]
2859	58.7527158	0.072838639	0.231996735	0.313964071	0.753548327	0.855423351	GPR35	G protein-coupled receptor 35 [Source:HGNC Symbol;Acc:HGNC:4492]
2861	9.946998186	1.869205479	0.483704655	3.864352887	0.000111384	0.000953774	GPR37	G protein-coupled receptor 37 [Source:HGNC Symbol;Acc:HGNC:4494]
2862	4.658588107	-2.98542989	0.508219309	-5.874294496	4.25E-09	1.30E-07	MLNR	motilin receptor [Source:HGNC Symbol;Acc:HGNC:4495]
2863	60.03452593	0.549585484	0.251639315	2.184020743	0.028960724	0.089943866	GPR39	G protein-coupled receptor 39 [Source:HGNC Symbol;Acc:HGNC:4496]
2864	4.701243371	0.625926432	0.717984089	0.871783152	0.383326688	0.569517338	FFAR1	free fatty acid receptor 1 [Source:HGNC Symbol;Acc:HGNC:4498]
2865	10.17665285	0.252484345	0.539783073	0.467751505	0.639962304	0.77999265	FFAR3	free fatty acid receptor 3 [Source:HGNC Symbol;Acc:HGNC:4499]
2866	2.723289692	0.294667902	0.588724505	0.500519171	0.616709561	0.763242442	GPR42	G protein-coupled receptor 42 [Source:HGNC Symbol;Acc:HGNC:4500]
2867	6.950624514	-0.163452832	0.578601618	-0.282496328	0.777562962	0.870940063	FFAR2	free fatty acid receptor 2 [Source:HGNC Symbol;Acc:HGNC:4501]
2868	88.80887005	0.670582815	0.281990945	2.378029606	0.017405428	0.06049011	GRK4	G protein-coupled receptor kinase 4 [Source:HGNC Symbol;Acc:HGNC:4543]
2869	477.3041726	-0.67346456	0.25430775	-2.648226645	0.008091526	0.033126252	GRK5	G protein-coupled receptor kinase 5 [Source:HGNC Symbol;Acc:HGNC:4544]
2870	603.8695115	0.384666314	0.318508764	1.207710299	0.227158715	0.401954614	GRK6	G protein-coupled receptor kinase 6 [Source:HGNC Symbol;Acc:HGNC:4545]
2872	4100.269727	0.082586271	0.165473783	0.499089764	0.617716148	0.764125007	MKNK2	MAPK interacting serine/threonine kinase 2 [Source:HGNC Symbol;Acc:HGNC:7111]
2873	1586.211417	0.204704546	0.10932026	1.872521583	0.061134479	0.157616291	GPS1	G protein pathway suppressor 1 [Source:HGNC Symbol;Acc:HGNC:4549]
2874	1134.745599	0.311555478	0.142338617	2.188833108	0.028608972	0.089129182	GPS2	G protein pathway suppressor 2 [Source:HGNC Symbol;Acc:HGNC:4550]
2875	90.01402781	-0.252810186	0.268553299	-0.941378069	0.346511148	0.532871164	GPT	glutamic--pyruvic transaminase [Source:HGNC Symbol;Acc:HGNC:4552]
2876	2880.583891	0.943703224	0.155397916	6.07281778	1.26E-09	4.30E-08	GPX1	glutathione peroxidase 1 [Source:HGNC Symbol;Acc:HGNC:4553]
2877	7.371061897	0.526142532	0.372879247	1.411026589	0.158236774	0.314266952	GPX2	glutathione peroxidase 2 [Source:HGNC Symbol;Acc:HGNC:4554]
2878	22833.21672	-1.476313553	0.290110035	-5.088805531	3.60E-07	6.66E-06	GPX3	glutathione peroxidase 3 [Source:HGNC Symbol;Acc:HGNC:4555]
2879	3512.237372	1.16024927	0.170616952	6.800316481	1.04E-11	5.81E-10	GPX4	glutathione peroxidase 4 [Source:HGNC Symbol;Acc:HGNC:4556]
2882	235.8023076	-0.338819074	0.136490092	-2.4823712	0.013051124	0.048224527	GPX7	glutathione peroxidase 7 [Source:HGNC Symbol;Acc:HGNC:4559]
2885	1860.233159	0.269896289	0.188829249	1.429313998	0.152914004	0.306482028	GRB2	growth factor receptor bound protein 2 [Source:HGNC Symbol;Acc:HGNC:4566]
2886	597.7771882	2.403695467	0.267702755	8.978971709	2.73E-19	4.96E-17	GRB7	growth factor receptor bound protein 7 [Source:HGNC Symbol;Acc:HGNC:4567]
2887	885.2026517	0.142747769	0.172889378	0.825659568	0.408997234	0.594061172	GRB10	growth factor receptor bound protein 10 [Source:HGNC Symbol;Acc:HGNC:4564]
2888	101.6695986	-1.051677916	0.383899036	-2.739464852	0.006153929	0.02657495	GRB14	growth factor receptor bound protein 14 [Source:HGNC Symbol;Acc:HGNC:4565]
2889	1887.32215	0.061498024	0.218688979	0.281212267	0.778547596	0.871647018	RAPGEF1	Rap guanine nucleotide exchange factor 1 [Source:HGNC Symbol;Acc:HGNC:4568]
2890	7.881127954	-1.966802306	0.519409076	-3.786615208	0.000152713	0.00124668	GRIA1	glutamate ionotropic receptor AMPA type subunit 1 [Source:HGNC Symbol;Acc:HGNC:4571]
2891	6.726619457	2.205602743	0.731247763	3.016218108	0.002559491	0.013243713	GRIA2	glutamate ionotropic receptor AMPA type subunit 2 [Source:HGNC Symbol;Acc:HGNC:4572]
2892	41.84187845	2.531777755	0.645075494	3.924777455	8.68E-05	0.000769895	GRIA3	glutamate ionotropic receptor AMPA type subunit 3 [Source:HGNC Symbol;Acc:HGNC:4573]
2893	8.021055128	0.849888628	0.6209978	1.368585571	0.171128857	0.332173825	GRIA4	glutamate ionotropic receptor AMPA type subunit 4 [Source:HGNC Symbol;Acc:HGNC:4574]
2894	665.3420231	0.126654753	0.238762853	0.530462556	0.595791264	0.748125135	GRID1	glutamate ionotropic receptor delta type subunit 1 [Source:HGNC Symbol;Acc:HGNC:4575]
2895	1.648866691	0.915745554	0.697493012	1.312910005	0.189213275	0.355957167	GRID2	glutamate ionotropic receptor delta type subunit 2 [Source:HGNC Symbol;Acc:HGNC:4576]
2896	5984.651892	0.465096958	0.211002999	2.204219651	0.0275089	0.086591939	GRN	granulin precursor [Source:HGNC Symbol;Acc:HGNC:4601]
2897	12.26800838	0.18327942	0.289451891	0.633194756	0.52660647	0.69466626	GRIK1	glutamate ionotropic receptor kainate type subunit 1 [Source:HGNC Symbol;Acc:HGNC:4579]
2898	97.8870932	-1.400850805	0.456179087	-3.070835214	0.002134609	0.01141733	GRIK2	glutamate ionotropic receptor kainate type subunit 2 [Source:HGNC Symbol;Acc:HGNC:4580]
2899	32.34606116	2.125020933	0.494091794	4.300862634	1.70E-05	0.000190559	GRIK3	glutamate ionotropic receptor kainate type subunit 3 [Source:HGNC Symbol;Acc:HGNC:4581]
2900	41.65916742	-2.586316408	0.342705265	-7.546765893	4.46E-14	3.86E-12	GRIK4	glutamate ionotropic receptor kainate type subunit 4 [Source:HGNC Symbol;Acc:HGNC:4582]
2901	478.9798038	-0.257103873	0.224884384	-1.14327135	0.252925946	0.433233725	GRIK5	glutamate ionotropic receptor kainate type subunit 5 [Source:HGNC Symbol;Acc:HGNC:4583]
2902	9.243029027	2.039015273	0.528619766	3.857243724	0.000114673	0.000978474	GRIN1	glutamate ionotropic receptor NMDA type subunit 1 [Source:HGNC Symbol;Acc:HGNC:4584]
2903	54.78613412	0.007268005	0.347963336	0.020887273	0.983335579	0.991721021	GRIN2A	glutamate ionotropic receptor NMDA type subunit 2A [Source:HGNC Symbol;Acc:HGNC:4585]
2904	11.69764894	1.142904542	0.712335645	1.604446653	0.108615634	0.240949732	GRIN2B	glutamate ionotropic receptor NMDA type subunit 2B [Source:HGNC Symbol;Acc:HGNC:4586]
2905	325.6752232	-3.407271325	0.459091806	-7.421764622	1.16E-13	9.46E-12	GRIN2C	glutamate ionotropic receptor NMDA type subunit 2C [Source:HGNC Symbol;Acc:HGNC:4587]
2906	34.89252535	0.124972806	0.278913623	0.448069927	0.654102731	0.790594091	GRIN2D	glutamate ionotropic receptor NMDA type subunit 2D [Source:HGNC Symbol;Acc:HGNC:4588]
2907	3242.102097	0.402457955	0.130248596	3.089921645	0.002002093	0.010830164	GRINA	glutamate ionotropic receptor NMDA type subunit associated protein 1 [Source:HGNC Symbol;Acc:HGNC:4589]
2908	1443.481488	-0.482130973	0.133533085	-3.610573172	0.000305521	0.002252375	NR3C1	nuclear receptor subfamily 3 group C member 1 [Source:HGNC Symbol;Acc:HGNC:7978]
2909	1447.902742	-0.176357627	0.130905926	-1.347208885	0.177912967	0.340878617	ARHGAP35	Rho GTPase activating protein 35 [Source:HGNC Symbol;Acc:HGNC:4591]
2911	7.288083073	-1.446839087	0.414097691	-3.493955936	0.00047592	0.003276627	GRM1	glutamate metabotropic receptor 1 [Source:HGNC Symbol;Acc:HGNC:4593]
2912	19.91056252	-0.030477115	0.433163836	-0.070359325	0.943907665	0.970702721	GRM2	glutamate metabotropic receptor 2 [Source:HGNC Symbol;Acc:HGNC:4594]
2913	4.626180109	-0.605667792	0.396360324	-1.528073713	0.126494237	0.267751972	GRM3	glutamate metabotropic receptor 3 [Source:HGNC Symbol;Acc:HGNC:4595]
2914	79.54146568	5.551267328	0.612062184	9.069776692	1.19E-19	2.31E-17	GRM4	glutamate metabotropic receptor 4 [Source:HGNC Symbol;Acc:HGNC:4596]
2915	2.813492886	1.684928095	0.530495102	3.176142607	0.001492476	0.008535498	GRM5	glutamate metabotropic receptor 5 [Source:HGNC Symbol;Acc:HGNC:4597]
2916	17.00262177	0.912011406	0.320037732	2.849699625	0.004376053	0.020290753	GRM6	glutamate metabotropic receptor 6 [Source:HGNC Symbol;Acc:HGNC:4598]
2917	4.718694946	-0.214056864	0.460357525	-0.464979613	0.641946056	0.781590777	GRM7	glutamate metabotropic receptor 7 [Source:HGNC Symbol;Acc:HGNC:4599]
2918	12.79153008	-0.105905731	0.427521541	-0.247720223	0.804350884	0.888958118	GRM8	glutamate metabotropic receptor 8 [Source:HGNC Symbol;Acc:HGNC:4600]
2919	58.07158336	2.43530156	0.697776436	3.490088567	0.00048286	0.003317339	CXCL1	C-X-C motif chemokine ligand 1 [Source:HGNC Symbol;Acc:HGNC:4602]
2920	683.0457563	1.438802143	0.523878335	2.746443301	0.00602453	0.026160019	CXCL2	C-X-C motif chemokine ligand 2 [Source:HGNC Symbol;Acc:HGNC:4603]
2921	32.69778817	0.310597008	0.459697815	0.675654741	0.499259878	0.672360086	CXCL3	C-X-C motif chemokine ligand 3 [Source:HGNC Symbol;Acc:HGNC:4604]
2922	9.025652461	3.173028977	0.964901694	3.288447929	0.001007414	0.006160684	GRP	gastrin releasing peptide [Source:HGNC Symbol;Acc:HGNC:4605]
2923	11309.04294	-0.37078486	0.161459893	-2.296451787	0.021650063	0.071707587	PDIA3	protein disulfide isomerase family A member 3 [Source:HGNC Symbol;Acc:HGNC:4606]
2925	4.848058431	0.319791865	0.39400951	0.811634889	0.417001165	0.600880418	GRPR	gastrin releasing peptide receptor [Source:HGNC Symbol;Acc:HGNC:4609]
2926	1073.155167	0.037599932	0.103688073	0.362625424	0.716884715	0.831671	GRSF1	G-rich RNA sequence binding factor 1 [Source:HGNC Symbol;Acc:HGNC:4610]
2931	1025.448212	0.195245342	0.120557279	1.619523458	0.105334683	0.235668712	GSK3A	glycogen synthase kinase 3 alpha [Source:HGNC Symbol;Acc:HGNC:4616]
2932	1182.633735	0.219023192	0.107573233	2.036038008	0.041746539	0.11914577	GSK3B	glycogen synthase kinase 3 beta [Source:HGNC Symbol;Acc:HGNC:4617]
2934	18782.43102	0.368330072	0.210894166	1.746516176	0.080721299	0.19347495	GSN	gelsolin [Source:HGNC Symbol;Acc:HGNC:4620]
2935	1612.065937	-0.037366336	0.088858565	-0.42051474	0.674109464	0.804401855	GSPT1	G1 to S phase transition 1 [Source:HGNC Symbol;Acc:HGNC:4621]
2936	604.1031603	0.392059062	0.105575405	3.713545431	0.000204376	0.001594504	GSR	glutathione-disulfide reductase [Source:HGNC Symbol;Acc:HGNC:4623]
2937	779.3109614	0.624134636	0.110280773	5.659505429	1.52E-08	4.04E-07	GSS	glutathione synthetase [Source:HGNC Symbol;Acc:HGNC:4624]
2938	2.803907793	2.570457088	0.975494625	2.635029474	0.008412998	0.034167072	GSTA1	glutathione S-transferase alpha 1 [Source:HGNC Symbol;Acc:HGNC:4626]
2939	0.495657539	0.523050044	1.236915249	0.422866518	0.672392653	0.803216445	GSTA2	glutathione S-transferase alpha 2 [Source:HGNC Symbol;Acc:HGNC:4627]
2941	396.410596	-0.368129792	0.164114329	-2.243130099	0.024888426	0.079981013	GSTA4	glutathione S-transferase alpha 4 [Source:HGNC Symbol;Acc:HGNC:4629]
2944	345.8533251	-0.082664708	0.431471208	-0.191588005	0.848064939	0.915871046	GSTM1	glutathione S-transferase mu 1 [Source:HGNC Symbol;Acc:HGNC:4632]
2946	1510.20548	0.129042947	0.256631087	0.502834433	0.615080683	0.762059202	GSTM2	glutathione S-transferase mu 2 [Source:HGNC Symbol;Acc:HGNC:4634]
2947	667.5262501	-1.900178295	0.236597781	-8.031259993	9.65E-16	1.09E-13	GSTM3	glutathione S-transferase mu 3 [Source:HGNC Symbol;Acc:HGNC:4635]
2948	446.3455106	-0.543314731	0.173448709	-3.132423029	0.001733699	0.009621946	GSTM4	glutathione S-transferase mu 4 [Source:HGNC Symbol;Acc:HGNC:4636]
2949	64.7580106	-1.172951509	0.440964818	-2.659966199	0.007814849	0.032251795	GSTM5	glutathione S-transferase mu 5 [Source:HGNC Symbol;Acc:HGNC:4637]
2950	5370.310847	-0.124362092	0.131127996	-0.948402296	0.342924691	0.529429512	GSTP1	glutathione S-transferase pi 1 [Source:HGNC Symbol;Acc:HGNC:4638]
2953	73.91043591	-0.196335309	0.438096421	-0.448155474	0.654040995	0.790567357	GSTT2	glutathione S-transferase theta 2 (gene/pseudogene) [Source:HGNC Symbol;Acc:HGNC:4642]
2954	257.9517803	-0.089496658	0.134741396	-0.66421056	0.506555555	0.678413696	GSTZ1	glutathione S-transferase zeta 1 [Source:HGNC Symbol;Acc:HGNC:4643]
2956	815.0352401	-0.3097024	0.116681372	-2.65425744	0.007948316	0.032677285	MSH6	mutS homolog 6 [Source:HGNC Symbol;Acc:HGNC:7329]
2957	1064.26175	-0.160865833	0.161128274	-0.99837123	0.318099379	0.503462405	GTF2A1	general transcription factor IIA subunit 1 [Source:HGNC Symbol;Acc:HGNC:4646]
2958	379.2495172	-0.092545991	0.086709922	-1.067305674	0.285833827	0.468631341	GTF2A2	general transcription factor IIA subunit 2 [Source:HGNC Symbol;Acc:HGNC:4647]
2959	587.1732856	0.116664873	0.112217254	1.039633999	0.298509975	0.482203314	GTF2B	general transcription factor IIB [Source:HGNC Symbol;Acc:HGNC:4648]
2960	127.8296869	-0.230745119	0.165317093	-1.395772907	0.162782891	0.32027454	GTF2E1	general transcription factor IIE subunit 1 [Source:HGNC Symbol;Acc:HGNC:4650]
2961	419.1894939	0.429220801	0.100209278	4.28324411	1.84E-05	0.000204174	GTF2E2	general transcription factor IIE subunit 2 [Source:HGNC Symbol;Acc:HGNC:4651]
2962	1644.92796	0.172487862	0.127983762	1.347732401	0.177744467	0.340690575	GTF2F1	general transcription factor IIF subunit 1 [Source:HGNC Symbol;Acc:HGNC:4652]
2963	371.2580276	0.107682182	0.11438368	0.94141211	0.34649371	0.532871164	GTF2F2	general transcription factor IIF subunit 2 [Source:HGNC Symbol;Acc:HGNC:4653]
2965	670.0065457	-0.385269787	0.087873494	-4.384368593	1.16E-05	0.000137049	GTF2H1	general transcription factor IIH subunit 1 [Source:HGNC Symbol;Acc:HGNC:4655]
2966	257.9959079	-0.391825627	0.190366835	-2.058266223	0.039564585	0.114299438	GTF2H2	general transcription factor IIH subunit 2 [Source:HGNC Symbol;Acc:HGNC:4656]
2967	257.7345692	-0.196135333	0.140980379	-1.391224333	0.164157411	0.32217167	GTF2H3	general transcription factor IIH subunit 3 [Source:HGNC Symbol;Acc:HGNC:4657]
2968	485.3947987	0.815938739	0.151735803	5.377364611	7.56E-08	1.68E-06	GTF2H4	general transcription factor IIH subunit 4 [Source:HGNC Symbol;Acc:HGNC:4658]
2969	2991.197955	0.013633504	0.130854794	0.104188034	0.917020129	0.956389059	GTF2I	general transcription factor IIi [Source:HGNC Symbol;Acc:HGNC:4659]
2970	2626.217104	0.229180473	0.106911741	2.143641762	0.032061602	0.097134284		general transcription factor IIi pseudogene 1 [Source:NCBI gene (formerly Entrezgene);Acc:2970]
2971	949.9892955	0.571865674	0.219288887	2.607818759	0.009112119	0.036340905	GTF3A	general transcription factor IIIA [Source:HGNC Symbol;Acc:HGNC:4662]
2972	657.4674872	0.188734078	0.114875057	1.642950898	0.100393093	0.227450165	BRF1	BRF1 general transcription factor IIIB subunit [Source:HGNC Symbol;Acc:HGNC:11551]
2974	3.775693541	-0.645922275	0.458380214	-1.409140829	0.15879353	0.314939262	GUCY1B2	guanylate cyclase 1 soluble subunit beta 2 (pseudogene) [Source:HGNC Symbol;Acc:HGNC:4686]
2975	2283.929407	-0.368472277	0.139249931	-2.646121797	0.008142049	0.033286475	GTF3C1	general transcription factor IIIC subunit 1 [Source:HGNC Symbol;Acc:HGNC:4664]
2976	1050.779952	0.181311422	0.07842358	2.311950325	0.020780421	0.069460924	GTF3C2	general transcription factor IIIC subunit 2 [Source:HGNC Symbol;Acc:HGNC:4665]
2977	173.9861587	0.341897465	0.30121578	1.135058277	0.256350901	0.437115974	GUCY1A2	guanylate cyclase 1 soluble subunit alpha 2 [Source:HGNC Symbol;Acc:HGNC:4684]
2978	1.553234806	0.484385746	0.738695418	0.655731353	0.511996992	0.683084373	GUCA1A	guanylate cyclase activator 1A [Source:HGNC Symbol;Acc:HGNC:4678]
2979	26.65344381	0.072110533	0.276222179	0.261059895	0.794046318	0.882125253	GUCA1B	guanylate cyclase activator 1B [Source:HGNC Symbol;Acc:HGNC:4679]
2982	914.0140771	0.03258942	0.229844081	0.141789248	0.887246477	0.939528263	GUCY1A1	guanylate cyclase 1 soluble subunit alpha 1 [Source:HGNC Symbol;Acc:HGNC:4685]
2983	447.1456359	0.853701678	0.181186615	4.711725973	2.46E-06	3.58E-05	GUCY1B1	guanylate cyclase 1 soluble subunit beta 1 [Source:HGNC Symbol;Acc:HGNC:4687]
2984	29.39494457	-0.42764938	0.169242067	-2.526850376	0.011509052	0.043757779	GUCY2C	guanylate cyclase 2C [Source:HGNC Symbol;Acc:HGNC:4688]
2987	2116.344752	0.327104507	0.110905317	2.949403275	0.003183882	0.015756177	GUK1	guanylate kinase 1 [Source:HGNC Symbol;Acc:HGNC:4693]
2990	1177.760667	0.128367987	0.104781795	1.225098182	0.22053823	0.394562277	GUSB	glucuronidase beta [Source:HGNC Symbol;Acc:HGNC:4696]
2992	449.9055128	0.254053509	0.0980561	2.590899591	0.009572542	0.037827675	GYG1	glycogenin 1 [Source:HGNC Symbol;Acc:HGNC:4699]
2993	0.376139482	-0.714973857	1.28172699	-0.557820708	0.576966821	NA	GYPA	glycophorin A (MNS blood group) [Source:HGNC Symbol;Acc:HGNC:4702]
2994	0.641361127	-0.004853747	0.940090944	-0.005163061	0.995880492	0.998159836	GYPB	glycophorin B (MNS blood group) [Source:HGNC Symbol;Acc:HGNC:4703]
2995	458.5859505	0.416286299	0.472030174	0.88190612	0.377827578	0.563898004	GYPC	glycophorin C (Gerbich blood group) [Source:HGNC Symbol;Acc:HGNC:4704]
2996	35.91470938	0.195700081	0.396802418	0.493192764	0.62187639	0.767479256	GYPE	glycophorin E (MNS blood group) [Source:HGNC Symbol;Acc:HGNC:4705]
2997	656.1725399	0.074063721	0.124961659	0.592691564	0.553387588	0.716173233	GYS1	glycogen synthase 1 [Source:HGNC Symbol;Acc:HGNC:4706]
2998	97.38054885	-2.555155361	0.392277225	-6.513646984	7.33E-11	3.39E-09	GYS2	glycogen synthase 2 [Source:HGNC Symbol;Acc:HGNC:4707]
2999	57.37790823	-0.197659639	0.400352022	-0.493714602	0.621507751	0.767280593	GZMH	granzyme H [Source:HGNC Symbol;Acc:HGNC:4710]
3000	83.30057389	0.322568166	0.225332329	1.431521908	0.152280693	0.305558056	GUCY2D	guanylate cyclase 2D, retinal [Source:HGNC Symbol;Acc:HGNC:4689]
3001	111.5774999	-0.271401229	0.53980885	-0.502772841	0.61512399	0.762059202	GZMA	granzyme A [Source:HGNC Symbol;Acc:HGNC:4708]
3002	58.87980062	0.637603596	0.519974341	1.226221269	0.22011542	0.394081581	GZMB	granzyme B [Source:HGNC Symbol;Acc:HGNC:4709]
3003	263.6501409	-0.351536293	0.709099307	-0.495750439	0.620070496	0.766064046	GZMK	granzyme K [Source:HGNC Symbol;Acc:HGNC:4711]
3004	98.79142989	0.783778665	0.670678844	1.168634843	0.242550784	0.421256129	GZMM	granzyme M [Source:HGNC Symbol;Acc:HGNC:4712]
3005	2257.281258	-0.711954835	0.193747697	-3.674649274	0.000238176	0.001815314	H1-0	H1.0 linker histone [Source:HGNC Symbol;Acc:HGNC:4714]
3006	550.3636626	0.014786443	0.280691731	0.052678585	0.957988002	0.978120025	H1-2	H1.2 linker histone, cluster member [Source:HGNC Symbol;Acc:HGNC:4716]
3007	6.834467982	0.953464736	0.747210314	1.276032622	0.201943988	0.372265758	H1-3	H1.3 linker histone, cluster member [Source:HGNC Symbol;Acc:HGNC:4717]
3008	26.56472068	0.811639606	0.697429076	1.163759347	0.244521551	0.42355735	H1-4	H1.4 linker histone, cluster member [Source:HGNC Symbol;Acc:HGNC:4718]
3009	2.982553998	0.40495076	1.129823115	0.35841961	0.720029318	0.83395383	H1-5	H1.5 linker histone, cluster member [Source:HGNC Symbol;Acc:HGNC:4719]
3010	0.627950284	-0.806622218	0.864287105	-0.933280403	0.350675211	0.537539177	H1-6	H1.6 linker histone, cluster member [Source:HGNC Symbol;Acc:HGNC:4720]
3012	32.99204588	0.086528442	0.303002552	0.285570011	0.775207475	0.869487412	H2AC8	H2A clustered histone 8 [Source:HGNC Symbol;Acc:HGNC:4724]
3013	3.76986924	-0.066930668	0.375105944	-0.178431372	0.858384213	0.921739104	H2AC7	H2A clustered histone 7 [Source:HGNC Symbol;Acc:HGNC:4729]
3014	493.5862799	0.405537661	0.22458851	1.805691933	0.070966473	0.176121971	H2AX	H2A.X variant histone [Source:HGNC Symbol;Acc:HGNC:4739]
3015	727.3021035	-0.152791603	0.19693687	-0.775840514	0.437843159	0.619875994	H2AZ1	H2A.Z variant histone 1 [Source:HGNC Symbol;Acc:HGNC:4741]
3017	251.0521243	-0.001974543	0.234930509	-0.008404798	0.993294021	0.997137273	H2BC5	H2B clustered histone 5 [Source:HGNC Symbol;Acc:HGNC:4747]
3020	5099.493981	0.242090985	0.091277076	2.652264914	0.007995378	0.032819684	H3-3A	H3.3 histone A [Source:HGNC Symbol;Acc:HGNC:4764]
3021	11177.51507	0.087511327	0.168802714	0.518423695	0.604162686	0.75432947	H3-3B	H3.3 histone B [Source:HGNC Symbol;Acc:HGNC:4765]
3024	0.939675366	-0.895856944	0.704992471	-1.270732641	0.203823779	0.374566482	H1-1	H1.1 linker histone, cluster member [Source:HGNC Symbol;Acc:HGNC:4715]
3026	0.662919322	0.282937456	1.051398568	0.269105803	0.787848265	0.878127268	HABP2	hyaluronan binding protein 2 [Source:HGNC Symbol;Acc:HGNC:4798]
3028	642.0646932	-0.269483619	0.127728742	-2.109811895	0.034874561	0.103773608	HSD17B10	hydroxysteroid 17-beta dehydrogenase 10 [Source:HGNC Symbol;Acc:HGNC:4800]
3029	452.3878167	0.502683268	0.121078024	4.151730041	3.30E-05	0.000338285	HAGH	hydroxyacylglutathione hydrolase [Source:HGNC Symbol;Acc:HGNC:4805]
3030	2439.319562	-0.074353919	0.114210493	-0.651025286	0.515030164	0.685486122	HADHA	hydroxyacyl-CoA dehydrogenase trifunctional multienzyme complex subunit alpha [Source:HGNC Symbol;Acc:HGNC:4801]
3032	1995.655266	-0.181735813	0.128092404	-1.418786812	0.155961179	0.310980446	HADHB	hydroxyacyl-CoA dehydrogenase trifunctional multienzyme complex subunit beta [Source:HGNC Symbol;Acc:HGNC:4803]
[truncated: 20,415 more rows]
